# Supplementary material for: Proteome Profiling of S. cerevisiae Strains Lacking the Ubiquitin-Conjugating Enzymes Ubc4 and Ubc5 During Exponential Growth and After Heat Shock Treatment
Source: Microorganisms. 2024 Nov 5;12(11):2235. doi: 10.3390/microorganisms12112235 (PMC11596627; doi:10.3390/microorganisms12112235)
Supplement: Supplementary file 1 [file microorganisms-12-02235-s001.zip › Table S2.xlsx]

## Sheet: List of the Proteins
Table S2: Proteins quantified in the experiment. Columns include: Protein ID, Gene symbol, Description, Number of Peptides assigned to a given protein, and 18 columns of TMT signal-to-noise values that have been scaled to 100 across all channels.
					126_sn scaled	127n_sn scaled	127c_sn scaled	128n_sn scaled	128c_sn scaled	129n_sn scaled	129c_sn scaled	130n_sn scaled	130c_sn scaled	131_sn scaled	131c_sn scaled	132n_sn scaled	132c_sn scaled	133n_sn scaled	133c_sn scaled	134n_sn scaled	134c_sn scaled	135_sn scaled
					Exponential growth									Heat shock
Protein Id	Gene Symbol	Description	Group ID	# of peptides	wt rep1	wt rep2	wt rep3	ubc4D rep1	ubc4D rep2	ubc4D rep3	ubc5D rep1	ubc5D rep2	ubc5D rep3	wt rep1	wt rep2	wt rep3	ubc4D rep1	ubc4D rep2	ubc4D rep3	ubc5D rep1	ubc5D rep2	ubc5D rep3
sp|A5Z2X5|YP010_YEAST	YPR010C-A	UPF0495 protein YPR010C-A	4290	8	5.4722	5.64799	6.31923	5.67883	6.03955	5.75505	5.43296	5.93251	6.89456	5.0732	5.03296	5.33038	4.84913	4.98792	5.28433	5.77003	5.17091	5.32825
sp|D6VTK4|STE2_YEAST	STE2	Pheromone alpha factor receptor	3173	32	5.84364	6.68913	6.9869	6.01638	5.71453	5.73099	6.7254	6.70996	6.25851	5.17802	4.56131	5.03239	4.67284	4.50301	5.008	5.34306	4.68183	4.34409
sp|D6W196|CMC1_YEAST	SAL1	Truncated non-functional calcium-binding mitochondrial carrier SAL1-1	737	16	5.89254	5.76134	6.12956	5.95958	6.00445	5.56476	5.92381	6.21343	6.06213	5.11928	5.2805	5.07513	5.2511	4.7457	5.28122	5.17032	5.25278	5.31235
sp|O13297|CET1_YEAST	CET1	mRNA-capping enzyme subunit beta	1311	36	5.56425	5.80921	5.89873	6.33362	6.12185	6.00152	5.59153	5.74107	5.82552	5.03129	4.74995	5.14709	5.56074	5.35899	5.90954	5.45484	4.93555	4.9647
sp|O13329|FOB1_YEAST	FOB1	DNA replication fork-blocking protein FOB1	3455	18	6.09856	5.87224	6.4614	5.72371	5.55621	5.68743	5.90423	6.12476	6.06895	5.01509	5.25606	5.58034	4.91741	4.60603	5.04977	5.3674	5.4238	5.28661
sp|O13516|RS9A_YEAST	RPS9A	40S ribosomal protein S9-A	3921	170	6.20685	6.43216	6.51432	5.2771	5.31285	5.338	6.56315	6.56754	6.15762	5.53994	5.01668	5.26957	4.51673	4.47925	4.76974	5.74205	5.28538	5.01105
sp|O13525|COQ4_YEAST	COQ4	Ubiquinone biosynthesis protein COQ4, mitochondrial	3395	8	5.51599	5.19645	5.64205	5.30717	5.91229	5.58396	5.10578	5.40138	5.19298	5.42258	5.96066	6.01474	5.05791	5.39143	5.47343	5.79497	5.69722	6.32901
sp|O13535|YH11B_YEAST	TY1B-H	Transposon Ty1-H Gag-Pol polyprotein	903	4	3.95929	3.97539	4.88528	9.35904	9.29929	9.02194	4.58485	4.65151	4.1867	4.2907	3.59042	3.89169	7.89131	7.50023	6.44066	4.19257	4.62808	3.65106
sp|O13539|THP2_YEAST	THP2	THO complex subunit THP2	2913	15	5.25004	5.61489	5.72832	6.1278	5.76138	5.92121	5.41981	5.05905	5.51666	5.13139	4.80664	5.30418	6.14406	5.80178	6.08776	5.51829	5.43325	5.37349
sp|O13547|CCW14_YEAST	CCW14	Covalently-linked cell wall protein 14	1584	13	2.93898	2.82068	2.24495	2.50319	3.11784	2.7438	3.06427	2.79421	2.82662	9.66727	11.7469	8.58356	7.64119	9.12444	4.87122	5.3562	9.14785	8.80685
sp|O13563|RPN13_YEAST	RPN13	26S proteasome regulatory subunit RPN13	863	17	4.84367	5.46497	4.60622	4.40209	4.58714	4.6344	4.94967	5.31195	4.94279	6.69886	6.16494	6.424	5.83009	5.87434	6.00583	6.63786	6.26275	6.35843
sp|O13577|DIF1_YEAST	DIF1	Damage-regulated import facilitator 1	2778	4	4.38288	4.4093	4.22514	3.59477	3.38511	3.35872	4.10032	4.07926	4.11619	6.93426	7.25645	7.49137	6.23062	6.60367	7.39123	7.70231	7.30718	7.43123
sp|O13585|YP089_YEAST	YPR089W	Dilute domain-containing protein YPR089W	307	27	5.77306	5.56329	5.67939	5.81404	5.67532	5.62696	5.65592	5.65549	5.84899	5.34799	5.29567	5.42867	5.42904	5.32034	5.41105	5.73416	5.36971	5.37091
sp|O14455|RL36B_YEAST	RPL36B	60S ribosomal protein L36-B	1122	18	6.58027	6.73971	6.63172	5.66534	5.50514	5.39157	6.8464	6.39265	6.47761	5.10544	4.65538	5.34423	4.63971	4.37565	4.76726	5.30003	5.0492	4.53269
sp|O14467|MBF1_YEAST	MBF1	Multiprotein-bridging factor 1	789	43	3.10598	3.29793	3.24916	3.62069	3.90269	3.94774	3.66096	2.83991	2.68613	8.17555	8.42575	7.72454	8.36504	8.19036	6.87781	6.87296	7.77896	7.27785
sp|O43137|YB085_YEAST	YBR085C-A	Uncharacterized protein YBR085C-A	2411	14	2.79991	3.19855	3.08072	3.24885	3.21673	2.9071	3.20536	2.85763	2.73238	7.2146	9.1209	8.59163	8.01798	7.87992	7.46231	7.63739	8.15433	8.67369
sp|O60200|MDM35_YEAST	MDM35	Mitochondrial distribution and morphology protein 35	3091	1	6.71808	6.08465	5.61169	6.81334	5.77428	5.62025	5.50602	5.72002	5.66313	5.24249	4.15568	4.11792	4.70284	6.31254	7.09479	5.02825	5.08401	4.75003
sp|O74700|TIM9_YEAST	TIM9	Mitochondrial import inner membrane translocase subunit TIM9	2043	16	4.67122	5.01516	3.99069	4.70368	4.78485	4.95191	4.56921	4.86809	4.99612	6.62059	6.32708	6.14985	6.27441	6.4738	6.26763	6.42298	6.51815	6.39457
sp|O75012|MRP10_YEAST	MRP10	37S ribosomal protein MRP10, mitochondrial	4434	1	4.68746	4.1153	1.14414	3.11754	4.39877	4.19293	2.86699	4.54331	4.64894	7.77626	8.05334	7.07907	7.37019	8.67847	6.67954	6.07437	7.33238	7.24101
sp|O94742|SEM1_YEAST	SEM1	26S proteasome complex subunit SEM1	4452	4	4.05547	5.58879	5.7704	5.38651	4.8404	5.23811	5.98543	4.72098	5.89311	5.89907	5.19724	5.58582	6.46845	5.9479	5.54811	6.54507	5.26318	6.06596
sp|P00044|CYC1_YEAST	CYC1	Cytochrome c isoform 1	2804	48	6.02106	5.81129	6.26394	4.01625	4.43405	4.58759	6.02993	6.25286	6.47813	5.82913	6.67806	5.96742	4.19411	4.52069	4.52482	6.0146	6.10861	6.26745
sp|P00045|CYC7_YEAST	CYC7	Cytochrome c isoform 2	2804	10	3.0058	2.22329	2.13398	2.07464	2.0233	1.94894	2.09705	2.24895	2.32147	7.15624	10.4363	8.94793	8.94761	9.82665	9.20501	7.08753	8.26199	10.0533
sp|P00127|QCR6_YEAST	QCR6	Cytochrome b-c1 complex subunit 6, mitochondrial	70	16	4.31803	4.05515	4.15361	4.47373	4.40401	4.95991	4.35347	5.14737	5.42394	6.51495	7.34946	6.22586	5.59993	5.45249	6.34773	6.83696	6.70718	7.67619
sp|P00128|QCR7_YEAST	QCR7	Cytochrome b-c1 complex subunit 7, mitochondrial	911	32	5.81002	5.13752	5.34253	5.22256	5.29739	5.51455	4.97186	5.38422	6.17396	5.2	5.98925	5.44677	5.31383	5.53857	5.76619	5.93605	5.86403	6.09071
sp|P00175|CYB2_YEAST	CYB2	Cytochrome b2, mitochondrial	1193	22	6.51607	3.57251	3.79571	3.77309	3.98957	4.09206	3.53346	4.03455	5.36564	5.35629	10.0032	7.06702	4.89816	5.97833	6.32591	6.44603	6.47898	8.77344
sp|P00330|ADH1_YEAST	ADH1	Alcohol dehydrogenase 1	794	330	5.54426	5.83287	5.75925	4.94426	4.88559	4.87063	5.79997	5.67031	5.37969	6.08268	6.06718	6.1146	5.07747	5.14694	5.13257	6.00987	5.89001	5.79184
sp|P00331|ADH2_YEAST	ADH2	Alcohol dehydrogenase 2	794	158	5.1807	5.44809	5.66434	5.24044	5.30844	5.22552	5.55587	5.47519	5.54351	5.82888	5.4874	5.89049	5.39123	5.34103	5.54735	6.09056	5.86175	5.91921
sp|P00358|G3P2_YEAST	TDH2	Glyceraldehyde-3-phosphate dehydrogenase 2	12	810	5.22205	5.73657	5.57137	5.02144	5.07288	5.04408	5.62277	5.62586	5.27319	6.08388	5.66906	5.92941	5.41932	5.35223	5.25075	6.11773	6.08779	5.89962
sp|P00359|G3P3_YEAST	TDH3	Glyceraldehyde-3-phosphate dehydrogenase 3	12	164	5.07851	5.68283	5.52343	5.08672	5.07334	5.09393	5.70674	5.45907	5.26158	6.02653	5.68194	5.61783	5.45304	5.10519	5.7958	7.01701	5.77275	5.56377
sp|P00360|G3P1_YEAST	TDH1	Glyceraldehyde-3-phosphate dehydrogenase 1	12	112	7.08915	3.97493	4.62406	2.9567	3.65372	3.94511	3.42862	4.54728	6.85164	5.41969	9.18685	7.72355	4.07117	5.40378	5.78173	4.94815	6.77361	9.62026
sp|P00401|COX1_YEAST	COX1	Cytochrome c oxidase subunit 1	1538	7	6.38031	5.40386	5.5292	5.21519	5.78056	5.59873	5.58845	5.97403	5.72084	5.40751	6.1811	5.39395	5.70595	5.42747	4.52378	4.63888	5.49526	6.03493
sp|P00410|COX2_YEAST	COX2	Cytochrome c oxidase subunit 2	987	24	6.23651	5.55015	5.8695	5.786	5.76483	5.92448	5.4746	5.64401	5.94064	4.9828	5.83137	5.43053	5.05224	5.19376	5.1403	5.00227	5.34694	5.82909
sp|P00420|COX3_YEAST	COX3	Cytochrome c oxidase subunit 3	2548	3	5.83724	5.36428	6.1619	5.30511	6.23772	5.72239	5.94535	7.11763	6.59133	5.41907	5.93725	5.80533	3.45514	4.53614	5.77249	5.63039	4.19338	4.96785
sp|P00424|COX5A_YEAST	COX5A	Cytochrome c oxidase subunit 5A, mitochondrial	1827	26	6.6468	6.23029	6.36683	5.93509	5.76667	6.00738	6.08503	6.08704	6.72109	4.87271	5.1996	4.91448	4.86372	4.6851	4.77894	4.82586	4.90111	5.11227
sp|P00425|COX5B_YEAST	COX5B	Cytochrome c oxidase subunit 5B, mitochondrial	1827	11	5.97731	4.94997	5.53342	4.71553	5.52362	5.98836	4.43873	5.12208	5.8174	5.406	6.14525	5.87612	4.8501	5.88156	6.45507	5.25116	5.85379	6.21453
sp|P00427|COX6_YEAST	COX6	Cytochrome c oxidase subunit 6, mitochondrial	2008	16	5.50746	5.49124	5.11089	5.24808	5.2765	5.32781	5.30454	4.44626	5.85362	5.87495	6.21456	5.85688	5.73353	5.77009	6.00604	5.55523	5.84322	5.57911
sp|P00431|CCPR_YEAST	CCP1	Cytochrome c peroxidase, mitochondrial	2142	47	5.70498	5.54328	5.29866	5.15346	5.63656	5.6666	5.25512	4.90753	5.73935	5.33794	6.54698	5.68964	5.5417	5.67666	5.31762	5.21243	5.73851	6.03299
sp|P00445|SODC_YEAST	SOD1	Superoxide dismutase [Cu-Zn]	3562	54	5.52078	5.3245	4.59439	4.82775	4.94296	4.9464	4.71505	4.89061	5.65289	6.10414	6.96338	5.9105	5.64609	5.65413	5.52629	5.98204	6.14199	6.65612
sp|P00447|SODM_YEAST	SOD2	Superoxide dismutase [Mn], mitochondrial	944	42	4.99604	4.44705	4.50324	4.76573	4.84293	4.85376	4.17317	4.64786	5.10215	5.67696	6.9972	6.42157	6.07683	6.2575	6.74096	6.15616	6.24036	7.10052
sp|P00498|HIS1_YEAST	HIS1	ATP phosphoribosyltransferase	113	78	5.50337	5.64759	5.51245	5.24398	5.24554	5.28363	5.50703	5.8093	5.62335	5.96555	5.63883	5.93003	5.06622	5.33276	5.33517	5.76687	5.88798	5.70036
sp|P00546|CDK1_YEAST	CDC28	Cyclin-dependent kinase 1	128	38	4.69864	4.55367	4.51403	6.29827	6.17973	6.02391	4.38295	4.59702	4.54695	5.27365	5.20452	5.53443	6.9214	6.95567	7.5803	5.58382	5.50455	5.6465
sp|P00549|KPYK1_YEAST	CDC19	Pyruvate kinase 1	598	825	5.48003	5.83884	5.66508	5.36283	5.37848	5.30761	5.79933	5.78653	5.449	5.85221	5.47326	5.70795	5.2968	5.27201	5.31435	5.96435	5.63448	5.41686
sp|P00560|PGK_YEAST	PGK1	Phosphoglycerate kinase	106	589	5.15294	5.43175	5.35649	5.35871	5.4553	5.44561	5.58743	5.29859	5.15398	5.87614	5.91454	5.73351	5.65386	5.65081	5.38936	5.81506	5.84659	5.87932
sp|P00572|KTHY_YEAST	CDC8	Thymidylate kinase	3741	8	5.43674	5.17121	5.00207	5.25345	5.81794	5.76362	5.5557	5.28064	5.4703	5.49091	5.5825	5.48396	6.41119	6.37549	5.49121	5.33114	5.61199	5.46993
sp|P00635|PPA5_YEAST	PHO5	Repressible acid phosphatase	2049	11	6.43964	9.16528	7.6052	2.12106	2.35273	2.75026	8.06926	8.20274	5.42519	8.56466	5.95397	5.74463	2.37483	2.28923	2.44533	7.92483	7.3662	5.20498
sp|P00724|INV2_YEAST	SUC2	Invertase 2	561	26	6.15599	5.11396	5.12995	5.11458	4.92302	4.85308	5.03155	5.35689	5.50562	5.26078	6.84576	5.95585	5.61547	5.65875	5.82248	5.70688	5.78389	6.16548
sp|P00729|CBPY_YEAST	PRC1	Carboxypeptidase Y	1994	38	5.37823	5.43862	4.95529	5.57367	5.78074	5.6021	5.06652	5.07418	5.10146	5.30494	6.22622	5.75611	5.66683	5.73557	5.8093	5.41996	5.67662	6.43364
sp|P00812|ARGI_YEAST	CAR1	Arginase	385	33	4.86436	5.03809	4.97719	3.68636	3.60411	3.70175	4.86573	5.06153	4.81735	6.58953	7.09443	6.94642	5.88551	6.17241	6.28422	6.45226	6.84192	7.11683
sp|P00815|HIS2_YEAST	HIS4	Histidine biosynthesis trifunctional protein	1932	93	6.79055	5.2223	5.59619	4.19421	4.34359	4.36194	4.89486	5.65884	6.76771	5.78364	7.38271	7.00217	4.01497	4.23948	4.33964	5.51754	6.34789	7.54178
sp|P00817|IPYR_YEAST	IPP1	Inorganic pyrophosphatase	304	99	5.94969	6.35223	5.90498	4.71073	4.99051	5.02266	6.13544	6.10171	6.29601	6.13915	5.62578	5.70682	4.64835	4.57181	4.43808	6.06428	5.85128	5.49048
sp|P00830|ATPB_YEAST	ATP2	ATP synthase subunit beta, mitochondrial	888	185	5.71795	5.28191	5.55525	6.0758	6.1865	6.1709	5.37459	5.4896	5.98191	5.10136	5.553	5.22144	5.54695	5.61854	5.35603	5.05908	5.22372	5.48546
sp|P00854|ATP6_YEAST	ATP6	ATP synthase subunit a	1074	1	7.11763	4.43216	6.12936	7.12459	6.20505	7.3394	5.49419	7.89059	7.47159	4.73912	7.05491	4.40687	3.40692	5.19732	4.33295	4.08039	3.56563	4.01135
sp|P00890|CISY1_YEAST	CIT1	Citrate synthase, mitochondrial	647	80	5.3071	3.96488	4.29506	6.58551	6.89114	6.7143	3.90397	4.17352	5.25515	4.33235	5.88393	5.05784	6.95563	7.3832	7.52844	4.59053	4.96578	6.21167
sp|P00899|TRPE_YEAST	TRP2	Anthranilate synthase component 1	513	79	5.50884	5.55392	5.71236	5.46966	5.332	5.34503	5.49424	5.82083	5.67947	5.43027	5.16046	5.74769	5.31726	5.25167	5.90463	5.96444	5.65324	5.65398
sp|P00924|ENO1_YEAST	ENO1	Enolase 1	42	110	5.68385	4.43006	4.38419	4.35385	5.17759	5.25996	3.73522	4.76788	5.21111	5.52515	6.97611	6.17832	5.65174	6.72866	6.74691	5.48246	6.26116	7.44578
sp|P00925|ENO2_YEAST	ENO2	Enolase 2	42	900	5.26806	5.94848	5.35273	5.01301	5.38697	5.24044	5.3777	5.61485	5.29706	6.20275	5.67915	5.69137	5.63633	5.57401	5.171	5.91927	5.98587	5.64095
sp|P00927|THDH_YEAST	ILV1	Threonine dehydratase, mitochondrial	1922	114	6.00093	5.99093	6.09007	5.24502	5.25151	5.18725	5.88556	6.02197	5.99884	5.63417	5.44413	5.7777	4.80331	4.78253	4.93572	5.70127	5.67019	5.5789
sp|P00931|TRP_YEAST	TRP5	Tryptophan synthase	745	199	5.52802	5.40104	5.4374	6.04808	6.10881	6.12785	5.41179	5.38335	5.60962	5.35602	5.27926	5.54169	5.55459	5.6237	5.51725	5.204	5.44371	5.42382
sp|P00937|TRPG_YEAST	TRP3	Multifunctional tryptophan biosynthesis protein	1166	79	5.51007	5.56051	5.67009	6.13069	6.02258	6.02529	5.45565	5.53395	5.5271	5.33336	5.08708	5.35248	5.5619	5.61288	5.71724	5.30206	5.27909	5.31799
sp|P00942|TPIS_YEAST	TPI1	Triosephosphate isomerase	438	205	5.7215	6.00684	6.00318	5.03127	4.87559	5.01218	5.87122	6.30278	6.11611	5.78312	5.43212	5.59818	4.81319	4.76168	4.90201	6.1308	5.86411	5.77414
sp|P00950|PMG1_YEAST	GPM1	Phosphoglycerate mutase 1	416	192	5.67417	6.17627	5.79876	5.45145	5.743	5.53478	6.15017	5.72357	5.69453	5.85553	5.55727	5.31356	5.28217	5.08255	4.60426	5.66947	5.53984	5.14865
sp|P00958|SYMC_YEAST	MES1	Methionine--tRNA ligase, cytoplasmic	607	157	5.47968	5.6468	5.50438	5.5871	5.52344	5.51516	5.62142	5.58938	5.37152	5.63278	5.2213	5.50827	5.51699	5.4198	5.80151	6.03305	5.6267	5.40073
sp|P01097|ATIF_YEAST	INH1	ATPase inhibitor, mitochondrial	1791	8	5.54678	5.0027	5.3915	5.12372	5.24914	5.57456	4.64555	5.58895	6.10037	5.27984	5.89706	5.42791	5.13681	5.08515	6.54849	6.19687	5.80052	6.40406
sp|P01098|STF1_YEAST	STF1	ATPase-stabilizing factor 9 kDa, mitochondrial	3393	5	4.69317	3.45471	3.68458	5.29069	5.23273	5.25598	2.97283	3.43532	4.38322	5.44887	7.90407	6.16011	7.18328	7.25815	8.26951	6.0613	6.0187	7.29276
sp|P01119|RAS1_YEAST	RAS1	Ras-like protein 1	847	40	6.08129	6.19644	6.20238	5.50213	5.36317	5.27487	6.18526	6.07011	6.10942	5.68061	5.39127	5.37225	4.85755	4.68377	4.75246	5.51047	5.48704	5.27951
sp|P01120|RAS2_YEAST	RAS2	Ras-like protein 2	847	62	5.02014	5.08087	5.16391	5.56176	5.64193	5.62476	5.26179	4.96698	5.03222	5.65327	5.87986	5.69441	6.29667	6.20967	5.89526	5.44387	5.78445	5.78817
sp|P01123|YPT1_YEAST	YPT1	GTP-binding protein YPT1	3141	57	5.84274	5.66135	5.96383	5.8144	5.52309	5.66591	5.66791	6.00051	5.94364	5.23216	5.36322	5.47331	4.82643	4.98734	5.61251	5.67117	5.33571	5.41478
sp|P02293|H2B1_YEAST	HTB1	Histone H2B.1	1966	69	6.18895	6.45609	5.85225	5.45897	6.18954	6.02422	6.63443	5.73165	6.00516	5.47734	5.87971	5.16752	5.28242	5.09408	4.30278	4.46296	5.0189	4.773
sp|P02294|H2B2_YEAST	HTB2	Histone H2B.2	1966	2	6.44468	6.07328	6.34755	5.65522	5.73652	5.69764	6.28801	6.25219	6.33787	5.03092	4.8369	5.09949	4.75698	4.90149	5.1561	5.12111	5.21194	5.05213
sp|P02309|H4_YEAST	HHF1	Histone H4	2704	45	6.10531	6.15785	6.50596	5.61125	5.31804	5.69011	6.8365	6.32001	6.32712	5.69239	5.35853	5.50628	4.49736	4.36694	4.3502	5.14089	5.04367	5.17161
sp|P02381|RMAR_YEAST	VAR1	Ribosomal protein VAR1, mitochondrial	4017	34	5.35861	5.27038	5.67195	6.28328	6.31625	6.51936	5.60571	5.65351	5.8042	4.74279	4.95224	4.88854	5.78018	5.73719	6.02303	5.1889	5.10439	5.09947
sp|P02400|RLA4_YEAST	RPP2B	60S acidic ribosomal protein P2-beta	1143	93	5.0706	6.11333	5.18791	5.56819	5.50426	5.45686	6.13144	5.25941	6.02126	5.64834	5.21975	5.52872	5.6363	5.26589	5.35717	5.97269	5.78295	5.27493
sp|P02406|RL28_YEAST	RPL28	60S ribosomal protein L28	108	109	6.09479	6.28791	6.40239	5.33713	5.44733	5.51846	6.82953	6.05041	6.10312	5.70757	5.21228	5.35221	4.83873	4.67272	4.41622	5.44468	5.4093	4.87521
sp|P02407|RS17A_YEAST	RPS17A	40S ribosomal protein S17-A	2796	105	5.86091	6.48868	5.47506	4.70731	5.2744	4.97485	6.2723	5.57852	5.55739	5.97237	5.97421	5.76997	5.27626	5.10534	4.9174	5.73102	5.7237	5.34029
sp|P02557|TBB_YEAST	TUB2	Tubulin beta chain	3004	77	5.80807	6.14716	5.68815	4.97051	5.24625	5.11896	6.11591	5.72874	5.81019	5.92017	5.89759	5.75225	4.98321	4.98517	4.73862	5.75112	5.70235	5.63559
sp|P02829|HSP82_YEAST	HSP82	ATP-dependent molecular chaperone HSP82	140	54	1.43593	1.27903	1.45838	2.06042	2.10865	2.00541	1.41786	1.22366	0.97411	7.92876	10.1257	8.63635	10.3815	11.3221	10.7241	8.23178	8.97085	9.71527
sp|P02992|EFTU_YEAST	TUF1	Elongation factor Tu, mitochondrial	2630	75	5.60031	5.45975	5.72316	5.85896	5.95048	5.84699	5.71095	5.44731	5.9128	5.30857	5.51834	5.2265	5.44315	5.5467	5.26915	5.26691	5.47818	5.43179
sp|P02994|EF1A_YEAST	TEF1	Elongation factor 1-alpha	2046	689	5.50194	5.69435	5.5307	5.39428	5.56643	5.4791	5.72345	5.5199	5.4917	5.92328	5.6021	5.56523	5.6149	5.4726	5.22446	5.79928	5.6383	5.258
sp|P03870|FLP_YEAST	FLP1	Site-specific recombinase Flp	1261	11	3.00195	3.06763	3.00141	4.48499	4.62106	4.22486	3.01929	2.84943	2.75205	5.77425	6.14605	6.67168	9.59134	9.68411	9.85856	6.76777	6.934	7.54957
sp|P03871|REP1_YEAST	REP1	Partitioning protein REP1	1808	43	3.35983	3.50145	3.42751	6.06448	6.00843	5.7119	3.78194	3.9629	3.88634	4.88631	4.95565	5.33574	9.52035	9.81351	9.25569	5.22049	5.55601	5.75148
sp|P03872|REP2_YEAST	REP2	Partitioning protein REP2	1794	34	3.05925	3.20306	3.39846	7.04282	7.14017	6.82452	3.82832	3.68452	3.74148	4.37645	4.49289	4.70463	9.89479	9.88851	8.68174	4.95504	5.57784	5.50549
sp|P03873|MBI2_YEAST	BI2	Cytochrome b mRNA maturase bI2	2923	7	6.06801	5.12756	5.92029	6.07435	5.94929	6.122	4.89286	5.476	6.16862	5.16116	5.88628	5.68124	4.76001	5.36611	5.55433	4.98021	5.0842	5.72749
sp|P03874|CBP2_YEAST	CBP2	Cytochrome B pre-mRNA-processing protein 2	1810	26	5.56705	5.53645	5.62881	5.62532	5.35889	5.48068	5.64386	5.95466	6.57274	5.3894	5.36239	5.55121	5.8272	4.95798	5.34857	5.64448	5.27685	5.27347
sp|P03875|AI1M_YEAST	AI1	Putative COX1/OXI3 intron 1 protein	1538	20	5.68446	5.45582	5.86533	5.45196	4.63046	4.72299	4.80505	6.35702	5.69966	5.1638	5.04966	5.69121	4.52107	5.01906	7.27624	7.6984	5.28096	5.62684
sp|P03876|AI2M_YEAST	AI2	Putative COX1/OXI3 intron 2 protein	1538	5	6.19124	6.06305	6.16992	5.10464	4.98655	4.91505	5.68766	5.72902	7.78173	5.33567	5.33595	5.7657	4.64754	4.82039	5.15339	5.12134	5.67598	5.51519
sp|P03877|SCE3_YEAST	AI3	Intron-encoded DNA endonuclease aI3	1538	2	5.88341	6.32104	5.29334	4.36013	5.27012	6.44871	4.66694	5.50361	4.29855	5.75449	5.6691	6.45028	5.79297	5.33136	6.96318	5.4472	4.53094	6.01462
sp|P03878|SCE2_YEAST	AI4	Intron-encoded DNA endonuclease aI4	1538	3	5.66788	5.25042	6.34941	5.37622	4.64409	5.22846	5.01184	6.87366	5.76082	5.01165	4.26084	5.52007	4.01877	3.9939	7.73244	8.3462	5.5029	5.45044
sp|P03879|MBI4_YEAST	BI4	Intron-encoded RNA maturase bI4	2923	2	4.53318	4.24957	4.41449	4.98459	4.82322	5.09581	4.39084	6.18896	4.43844	6.29514	5.96216	7.4698	4.84022	4.50107	7.95886	8.47008	5.79293	5.59063
sp|P03962|PYRF_YEAST	URA3	Orotidine 5'-phosphate decarboxylase	871	64	7.13829	6.15635	5.87734	4.42625	4.74004	4.72656	5.90608	6.00985	6.50202	5.81149	6.92029	5.94384	4.20341	4.35643	4.01367	5.37902	5.78841	6.10065
sp|P03965|CARB_YEAST	CPA2	Carbamoyl-phosphate synthase arginine-specific large chain	103	204	4.81835	4.69094	5.02522	6.83413	6.64197	6.66901	4.70941	4.83764	5.51706	4.93024	5.14595	5.23449	6.27947	6.52078	6.03246	5.00564	5.38498	5.72229
sp|P04037|COX4_YEAST	COX4	Cytochrome c oxidase subunit 4, mitochondrial	2737	26	4.58452	4.81557	4.60642	5.14899	5.14094	5.16127	4.27811	4.5859	6.56569	5.70112	6.16394	6.24663	5.96522	5.78741	5.77151	6.42037	6.47659	6.57978
sp|P04039|COX8_YEAST	COX8	Cytochrome c oxidase subunit 8, mitochondrial	2451	5	5.51897	5.30946	5.77713	5.88804	5.74778	5.7757	4.86382	5.55234	6.28453	5.14159	6.19379	5.18114	5.00986	5.50067	5.989	5.01838	5.3368	5.91102
sp|P04046|PUR1_YEAST	ADE4	Amidophosphoribosyltransferase	595	74	5.31103	5.24432	5.09445	5.58354	6.06025	5.85492	5.41431	5.23649	5.19759	5.66535	5.79867	5.51087	6.11583	6.05901	5.50709	5.33974	5.50886	5.49767
sp|P04050|RPB1_YEAST	RPO21	DNA-directed RNA polymerase II subunit RPB1	418	138	5.73427	5.85595	5.88233	6.00778	5.97485	5.96464	5.97696	5.7912	5.8817	5.3061	5.11667	5.25469	5.25307	5.21814	5.19833	5.24868	5.18488	5.14977
sp|P04051|RPC1_YEAST	RPO31	DNA-directed RNA polymerase III subunit RPC1	15	141	5.90632	6.17676	6.06222	5.81825	5.71487	5.76051	6.17993	6.05546	5.98654	5.41153	5.04611	5.25391	5.03988	4.99032	5.08285	5.37923	5.17066	4.96466
sp|P04076|ARLY_YEAST	ARG4	Argininosuccinate lyase	371	68	5.84718	5.28593	5.75289	5.42601	5.47876	5.55921	5.2852	5.51976	6.17751	5.44416	5.87966	6.03797	4.87375	4.99657	5.07992	5.36807	5.68269	6.30477
sp|P04147|PABP_YEAST	PAB1	Polyadenylate-binding protein, cytoplasmic and nuclear	926	230	6.06822	6.23519	6.32035	5.26994	5.23669	5.27619	6.32241	6.16269	6.15241	5.60355	5.25801	5.4124	4.76007	4.65973	4.79202	5.69941	5.48729	5.28342
sp|P04161|PUR3_YEAST	ADE8	Phosphoribosylglycinamide formyltransferase	53	25	5.59905	5.64294	5.54571	6.05837	5.85809	5.9081	5.5151	5.57342	5.61271	5.27722	5.00639	5.21738	5.83628	5.60885	5.57261	5.45158	5.58192	5.13427
sp|P04387|GAL80_YEAST	GAL80	Galactose/lactose metabolism regulatory protein GAL80	3895	4	5.82298	5.69668	6.46322	6.07802	6.00226	5.85111	5.8414	5.9575	5.93843	4.93777	5.13134	5.28699	5.03327	4.67203	5.10829	5.56576	5.38865	5.22431
sp|P04397|GAL10_YEAST	GAL10	Bifunctional protein GAL10	4401	1	6.77112	6.70815	6.38588	5.12846	4.82928	5.01397	6.32969	6.75691	6.23956	5.60078	5.41613	5.11766	4.72586	3.97135	3.94077	5.66198	5.85242	5.55003
sp|P04449|RL24A_YEAST	RPL24A	60S ribosomal protein L24-A	1656	22	6.28934	6.3952	6.59614	5.68609	5.60569	5.71498	6.87502	6.48102	6.15238	5.31907	4.85875	5.05265	4.7143	4.42107	4.42936	5.45608	5.22497	4.7279
sp|P04456|RL25_YEAST	RPL25	60S ribosomal protein L25	1944	122	6.07438	6.26758	6.48546	5.49119	5.38379	5.37937	6.44484	6.40897	6.04523	5.63405	5.07285	5.31255	4.78106	4.68111	4.59281	5.56922	5.3404	5.03514
sp|P04650|RL39_YEAST	RPL39	60S ribosomal protein L39	4399	10	6.59199	6.60233	6.95075	5.76168	5.40513	5.60288	7.12684	6.34549	6.44098	5.28985	4.7798	5.20791	4.60974	4.33505	4.17899	5.53936	4.83956	4.39165
sp|P04786|TOP1_YEAST	TOP1	DNA topoisomerase 1	1013	49	5.23608	5.30092	5.53751	6.22739	6.17244	6.23108	5.31158	5.33781	5.38671	4.86571	5.21858	5.10035	5.97816	6.10992	6.37624	5.19594	5.14328	5.27032
sp|P04801|SYTC_YEAST	THS1	Threonine--tRNA ligase, cytoplasmic	1003	184	5.92022	6.08088	6.1162	5.73587	5.57905	5.61553	6.10049	5.98186	5.90653	5.56585	5.21708	5.45165	4.91246	4.93052	4.88435	5.42995	5.38169	5.18983
sp|P04802|SYDC_YEAST	DPS1	Aspartate--tRNA ligase, cytoplasmic	9	179	5.60333	5.54877	5.56021	5.76492	5.86858	5.79787	5.65012	5.46549	5.53288	5.5274	5.45227	5.51205	5.51311	5.54474	5.47975	5.42169	5.45861	5.29822
sp|P04803|SYWM_YEAST	MSW1	Tryptophan--tRNA ligase, mitochondrial	1339	15	5.40185	5.22975	5.76991	6.16649	5.98521	6.11487	5.1926	5.7171	5.45247	5.15946	4.93304	5.20883	5.86956	5.69031	6.1142	5.70222	5.17759	5.11453
sp|P04806|HXKA_YEAST	HXK1	Hexokinase-1	2371	158	6.97405	3.97728	4.14535	3.84386	4.16632	4.11626	3.8451	4.12792	5.54216	5.58478	9.4475	6.64288	5.82384	6.03841	5.81674	5.54983	6.31802	8.0397
sp|P04807|HXKB_YEAST	HXK2	Hexokinase-2	2371	222	5.66087	5.77423	5.79506	5.2809	5.16071	5.15985	6.05721	5.6677	5.52443	5.91532	5.76687	5.75225	5.30493	5.04137	4.87777	5.77801	5.87391	5.60861
sp|P04819|DNLI1_YEAST	CDC9	DNA ligase 1	848	23	5.15217	5.268	5.53224	5.98142	5.95316	6.08057	5.53612	5.33295	5.34853	5.41266	5.16088	5.35479	5.81721	5.70021	6.21737	5.5236	5.2673	5.36082
sp|P04821|CDC25_YEAST	CDC25	Cell division control protein 25	3331	18	5.98712	5.9036	6.12097	5.78509	5.53149	5.75289	6.11836	6.19239	6.3729	5.14522	5.21997	5.36706	4.70646	5.0461	5.06333	5.33228	5.1431	5.21168
sp|P04840|VDAC1_YEAST	POR1	Mitochondrial outer membrane protein porin 1	2393	168	5.1132	4.58491	4.69597	5.10642	5.55067	5.48674	4.5678	4.8491	5.35808	5.60997	6.56724	5.95604	6.02368	6.54021	6.03978	5.33228	6.00598	6.61195
sp|P04912|H2A2_YEAST	HTA2	Histone H2A.2	825	35	5.87895	5.95019	5.94752	5.635	5.40781	5.50904	6.08134	5.85112	5.86707	5.50638	5.22327	5.42536	5.44201	5.1761	5.19545	5.49549	5.27897	5.12893
sp|P05030|PMA1_YEAST	PMA1	Plasma membrane ATPase 1	24	348	5.71179	5.87553	5.8349	5.47265	5.45609	5.45004	5.91698	5.91628	5.81013	5.64107	5.26561	5.50252	5.16128	5.16136	5.22258	5.61471	5.57306	5.41342
sp|P05066|PHR_YEAST	PHR1	Deoxyribodipyrimidine photo-lyase, mitochondrial	3169	14	5.00584	5.16021	5.36197	6.05946	6.06638	5.86944	4.93228	4.96953	4.84563	5.69958	5.84551	5.67591	6.24309	5.93099	5.65155	5.36929	5.76519	5.54815
sp|P05085|ARGR2_YEAST	ARG81	Arginine metabolism regulation protein II	3651	5	5.64012	5.24945	6.28682	6.32822	5.12655	5.77669	4.85898	6.62715	5.11433	5.13023	4.30982	5.52537	4.24687	4.79029	7.52722	7.64703	4.65227	5.16259
sp|P05150|OTC_YEAST	ARG3	Ornithine carbamoyltransferase	1761	24	4.1421	3.88003	3.74315	5.89146	5.93462	5.87168	3.74084	4.18275	4.45352	5.46488	5.81898	5.99834	7.88877	8.28738	7.72236	5.12101	5.63868	6.21946
sp|P05316|FUR4_YEAST	FUR4	Uracil permease	4418	3	5.98307	5.82914	6.1194	5.90679	5.21292	6.00874	6.12648	5.71918	5.90997	5.2776	4.97875	5.77248	4.82994	4.53231	5.02584	5.91863	5.88	4.96878
sp|P05317|RLA0_YEAST	RPP0	60S acidic ribosomal protein P0	751	203	6.05586	6.61343	6.32654	5.08541	5.20881	5.12656	6.34361	6.36177	6.05141	5.89576	5.16959	5.36619	4.74364	4.59542	4.6459	5.88681	5.49653	5.02676
sp|P05318|RLA1_YEAST	RPP1A	60S acidic ribosomal protein P1-alpha	1143	17	5.03293	5.54914	5.29194	4.86193	4.45513	4.91436	6.23969	5.41374	5.66357	6.35404	5.57294	6.21836	5.36401	5.29067	5.31092	6.73283	5.86859	5.8652
sp|P05319|RLA2_YEAST	RPP2A	60S acidic ribosomal protein P2-alpha	102	81	5.09006	6.27648	5.33061	4.63427	4.67223	4.76013	6.39527	5.39791	6.49922	6.25725	5.65712	6.11546	5.09636	4.68844	4.66053	6.59136	6.12166	5.75564
sp|P05373|HEM2_YEAST	HEM2	Delta-aminolevulinic acid dehydratase	743	49	5.39187	5.27919	5.17583	5.8005	5.92105	5.87175	5.44534	5.16071	5.38104	5.53523	5.77131	5.55779	5.83892	6.10576	5.66616	5.16316	5.51336	5.42102
sp|P05374|CHO2_YEAST	CHO2	Phosphatidylethanolamine N-methyltransferase	793	49	5.63274	5.92966	6.02017	6.27962	6.09636	6.07965	5.98466	5.9797	5.6582	5.141	4.73049	5.02107	5.51108	5.57961	5.61158	5.09676	4.85402	4.79365
sp|P05375|PLMT_YEAST	OPI3	Phosphatidyl-N-methylethanolamine N-methyltransferase	3396	1	4.52582	3.98655	3.03131	3.16495	4.27377	4.08889	3.83986	4.31309	5.2973	6.74268	8.56899	8.60901	5.74767	6.77892	5.99037	7.07396	6.99348	6.97337
sp|P05453|ERF3_YEAST	SUP35	Eukaryotic peptide chain release factor GTP-binding subunit	986	102	5.49199	5.51208	5.49055	6.56083	6.85436	6.86543	5.7249	5.3037	5.5182	5.06923	5.09886	4.9451	5.88552	5.84401	5.40765	4.74443	4.94215	4.74102
sp|P05626|ATPF_YEAST	ATP4	ATP synthase subunit 4, mitochondrial	1507	52	6.09794	5.35769	5.7323	5.92801	5.89683	6.04299	5.33558	5.95237	6.45817	4.77773	5.19881	5.20954	5.14127	5.11666	5.86585	5.34865	5.0547	5.4849
sp|P05694|METE_YEAST	MET6	5-methyltetrahydropteroyltriglutamate--homocysteine methyltransferase	182	191	5.59538	5.85704	5.64098	5.22768	5.76683	5.67622	5.7764	5.74048	5.84058	5.73604	5.56737	5.65189	5.14554	5.25765	5.17233	5.55356	5.50641	5.28762
sp|P05737|RL7A_YEAST	RPL7A	60S ribosomal protein L7-A	118	9	6.35627	6.60133	6.68857	5.68807	5.17975	5.4192	6.65967	6.77257	6.31664	5.47919	4.76664	5.30639	4.44265	4.32032	4.30409	5.56352	5.22348	4.91165
sp|P05738|RL9A_YEAST	RPL9A	60S ribosomal protein L9-A	2299	196	6.09564	6.48483	6.3064	5.31603	5.29843	5.29415	6.41255	6.36449	6.03012	5.70494	5.09405	5.39556	4.744	4.52819	4.66254	5.8278	5.40467	5.03561
sp|P05739|RL6B_YEAST	RPL6B	60S ribosomal protein L6-B	1215	42	6.02089	6.50443	6.67261	5.54787	5.53548	5.54649	6.89243	6.12023	6.28694	5.59118	5.24289	5.34131	4.58062	4.56007	4.34688	5.07325	5.30628	4.83014
sp|P05740|RL17A_YEAST	RPL17A	60S ribosomal protein L17-A	3439	16	5.58276	5.74328	5.8687	5.44273	5.3014	4.92751	5.95115	5.94422	5.74225	5.3779	5.37875	5.47764	5.24172	5.25559	5.84202	6.08521	5.44694	5.39024
sp|P05743|RL26A_YEAST	RPL26A	60S ribosomal protein L26-A	2000	56	6.42518	6.96422	6.39829	5.42207	5.44767	5.45188	6.72728	6.29894	6.17084	5.51937	5.11083	5.12945	4.85584	4.41736	4.28222	5.2438	5.30576	4.82901
sp|P05744|RL33A_YEAST	RPL33A	60S ribosomal protein L33-A	3980	11	6.10987	6.9802	6.20115	5.54904	5.52247	5.4333	7.0243	5.64376	6.19853	5.7953	5.07954	5.24844	5.082	4.90574	4.05605	4.93713	5.33497	4.89819
sp|P05745|RL36A_YEAST	RPL36A	60S ribosomal protein L36-A	1122	69	6.43182	6.5715	6.38486	5.24011	5.68992	5.57788	7.2466	6.2261	6.04084	5.43353	5.34051	5.06688	4.63368	4.46937	4.35755	5.3477	5.2334	4.70774
sp|P05747|RL29_YEAST	RPL29	60S ribosomal protein L29	3912	4	6.12452	7.03855	6.16642	4.89833	5.87307	5.48185	6.88606	6.0533	6.60312	5.49809	5.92558	5.17787	4.85982	4.82139	4.14538	4.57525	5.17324	4.69816
sp|P05748|RL15A_YEAST	RPL15A	60S ribosomal protein L15-A	1120	119	5.71581	5.93137	5.68047	4.96775	5.1619	5.08459	6.33425	5.65133	5.41424	6.21659	5.72325	5.786	5.20104	5.07428	4.92099	6.03856	5.81779	5.27979
sp|P05749|RL22A_YEAST	RPL22A	60S ribosomal protein L22-A	4149	103	6.08865	6.35414	6.39983	5.4753	5.15286	5.3155	6.38	6.50716	5.96741	5.51212	5.05605	5.34027	4.7618	4.61945	4.77975	5.85126	5.34899	5.08947
sp|P05750|RS3_YEAST	RPS3	40S ribosomal protein S3	257	301	6.10402	6.70691	6.5801	5.2877	5.21631	5.1874	6.47434	6.48266	6.06622	5.78191	4.93565	5.41507	4.68192	4.44657	4.53758	5.88361	5.31969	4.89234
sp|P05755|RS9B_YEAST	RPS9B	40S ribosomal protein S9-B	3921	8	5.3747	5.54222	5.16895	4.20116	7.06363	6.37204	7.75807	3.73223	5.37349	6.82226	8.51214	6.34689	6.42849	5.92791	1.7632	2.47016	6.74738	4.39509
sp|P05756|RS13_YEAST	RPS13	40S ribosomal protein S13	2105	101	6.09841	6.71797	6.40977	5.55526	5.66924	5.43953	6.91852	6.29604	5.98458	5.64255	5.11524	5.20105	4.66992	4.47448	4.61615	5.62196	4.98352	4.58581
sp|P05759|RS31_YEAST	RPS31	Ubiquitin-40S ribosomal protein S31	2047	23	5.03725	5.19127	4.73389	4.66972	4.58538	4.5535	5.1692	5.08059	4.73574	7.52172	6.9515	6.59468	6.26881	6.01994	4.64004	5.55351	6.62998	6.06327
sp|P05986|KAPC_YEAST	TPK3	cAMP-dependent protein kinase type 3	157	18	5.70743	5.90837	6.1832	5.58876	5.27457	5.30303	6.15842	6.00044	5.90801	5.37631	5.26999	5.88894	4.9774	4.91253	5.07374	5.76193	5.42738	5.27955
sp|P06100|NOT2_YEAST	CDC36	General negative regulator of transcription subunit 2	1359	17	5.43128	5.61406	5.69262	6.09809	6.22002	5.97842	5.62027	5.4713	5.20771	5.13921	5.22679	5.18019	5.85363	5.63773	5.79442	5.3985	5.21825	5.21752
sp|P06101|CDC37_YEAST	CDC37	Hsp90 co-chaperone Cdc37	642	51	5.27003	5.47474	5.31656	5.45425	5.63643	5.63985	5.44878	5.27587	5.24627	5.50178	5.8061	5.50565	5.96162	5.9598	5.80301	5.39953	5.57263	5.72709
sp|P06102|NOT3_YEAST	NOT3	General negative regulator of transcription subunit 3	2024	67	5.6671	5.74007	5.80644	6.24826	5.91554	6.00254	5.81172	5.84592	5.74572	5.14701	5.10396	5.21321	5.4352	5.40904	5.46745	5.27529	5.1713	4.99424
sp|P06103|EIF3B_YEAST	PRT1	Eukaryotic translation initiation factor 3 subunit B	1239	186	5.68628	5.88029	5.70927	6.04581	6.21831	6.10838	6.00475	5.56176	5.65029	5.41833	5.21227	5.21095	5.60156	5.37486	5.11878	5.08839	5.16451	4.94521
sp|P06104|UBC2_YEAST	RAD6	Ubiquitin-conjugating enzyme E2 2	4227	2	5.39284	5.43619	6.15678	5.43013	5.35093	5.44359	6.16692	5.88603	5.16395	5.64239	5.35146	5.71115	5.15093	4.6145	5.44642	6.44764	5.7465	5.46164
sp|P06105|SC160_YEAST	SCP160	Protein SCP160	604	296	5.88504	6.19206	6.19275	5.51519	5.45404	5.49758	6.36123	6.06618	5.93283	5.57979	5.15118	5.38151	4.97939	4.77041	4.69536	5.69027	5.52799	5.12718
sp|P06106|CYSD_YEAST	MET17	Homocysteine/cysteine synthase	1947	76	6.68516	5.78362	5.82177	4.27278	4.67976	4.66973	5.62951	5.75652	6.84719	5.89917	6.91268	6.34455	3.85389	4.33099	4.25169	5.5293	6.03537	6.69632
sp|P06115|CATT_YEAST	CTT1	Catalase T	77	80	2.03257	2.01973	2.08291	1.62555	1.67734	1.6934	2.06878	2.23167	1.77059	7.38191	7.71588	7.58486	12.497	13.607	11.8125	7.14311	7.75537	7.29988
sp|P06168|ILV5_YEAST	ILV5	Ketol-acid reductoisomerase, mitochondrial	123	241	5.48322	5.54977	5.41971	6.0758	6.37977	6.33711	5.72438	5.38742	5.56864	5.32954	5.16194	5.13571	5.89308	5.75848	5.33397	5.18193	5.23263	5.04691
sp|P06169|PDC1_YEAST	PDC1	Pyruvate decarboxylase isozyme 1	1674	662	5.36213	5.75669	5.78622	6.07421	5.90776	5.86191	5.98939	5.69658	5.4625	5.60139	5.03067	5.31624	5.67086	5.4468	5.22992	5.44821	5.37253	4.98601
sp|P06174|HEM4_YEAST	HEM4	Uroporphyrinogen-III synthase	635	8	6.00203	5.98239	5.50466	6.0426	5.95662	5.89681	5.47351	5.82012	5.8273	5.43849	5.82344	5.41645	5.56598	5.29701	4.69142	4.96971	5.02289	5.26858
sp|P06182|CCHL_YEAST	CYC3	Cytochrome c heme lyase	571	26	5.95213	5.38643	5.95113	6.15942	6.139	6.31714	5.46241	5.53241	6.05811	4.86713	4.76858	4.90699	5.45398	5.54731	5.42151	5.50453	5.28445	5.28735
sp|P06197|PIS_YEAST	PIS1	CDP-diacylglycerol--inositol 3-phosphatidyltransferase	148	21	5.84778	5.79444	5.90771	5.45672	5.74717	5.56908	5.98307	5.79009	5.99299	5.65961	5.77343	5.69156	5.0248	5.06323	4.71269	5.06599	5.36048	5.55918
sp|P06208|LEU1_YEAST	LEU4	2-isopropylmalate synthase	1357	124	5.50223	5.37933	5.21889	5.34737	5.74334	5.73297	5.2491	5.34571	5.6121	5.66852	5.80073	5.8741	5.43912	5.78051	5.49247	5.36	5.7013	5.75221
sp|P06242|KIN28_YEAST	KIN28	Serine/threonine-protein kinase KIN28	1044	13	5.45506	5.31315	5.64482	6.27038	6.15787	6.1435	5.12563	5.48863	5.31492	5.15239	4.78073	5.08983	5.87436	5.85506	6.63813	5.7304	4.89046	5.07467
sp|P06243|CDC7_YEAST	CDC7	Cell division control protein 7	2790	14	4.58859	5.20394	5.46657	5.91832	5.81354	5.46763	4.91794	5.20369	5.05963	5.32834	5.17751	5.599	6.46087	6.59561	6.72727	5.504	5.54889	5.41866
sp|P06244|KAPA_YEAST	TPK1	cAMP-dependent protein kinase type 1	157	28	5.80055	5.36955	5.68504	6.07077	5.83681	6.12393	5.2762	5.52035	5.78513	5.03406	5.39539	5.46165	5.15378	5.5532	5.75439	5.51037	5.11954	5.54928
sp|P06245|KAPB_YEAST	TPK2	cAMP-dependent protein kinase type 2	157	13	5.68576	5.38474	5.8342	5.98499	5.73673	6.30269	5.6499	5.61567	5.8561	5.07067	5.72578	5.52203	5.06649	5.03276	5.45715	5.1685	5.3789	5.52694
sp|P06634|DED1_YEAST	DED1	ATP-dependent RNA helicase DED1	293	145	5.67602	5.91464	5.82315	5.79405	5.85499	5.9368	6.00462	5.59116	5.52314	5.62762	5.31545	5.36617	5.44377	5.35414	5.13759	5.34112	5.3159	4.97968
sp|P06700|SIR2_YEAST	SIR2	NAD-dependent histone deacetylase SIR2	2760	29	5.70055	5.70317	5.96195	5.55617	5.69482	5.45865	5.97671	5.96522	5.73865	5.29207	5.38866	5.61105	5.20518	5.0582	5.21775	5.42178	5.64242	5.40701
sp|P06701|SIR3_YEAST	SIR3	Regulatory protein SIR3	2354	30	5.66646	5.72692	6.19305	5.867	5.61384	5.69192	5.88106	5.91186	5.94657	5.10977	5.27546	5.36994	5.11495	5.09814	5.27238	5.43387	5.41244	5.41437
sp|P06704|CDC31_YEAST	CDC31	Cell division control protein 31	696	9	4.50392	4.80734	4.86977	5.41863	4.9313	4.92661	4.76915	5.20229	5.24809	5.07918	5.5173	5.62746	6.52076	6.08776	8.92671	5.9609	5.76856	5.83429
sp|P06738|PHSG_YEAST	GPH1	Glycogen phosphorylase	582	122	10.6802	3.77827	3.93833	2.97543	3.45727	3.53801	3.34411	4.14628	7.40911	4.45755	13.2451	6.83514	3.38059	4.23833	4.32296	4.27786	5.87232	10.1031
sp|P06773|DCTD_YEAST	DCD1	Deoxycytidylate deaminase	4117	14	5.70566	5.50138	5.99712	5.77871	5.56847	5.6777	5.90988	5.9302	5.91536	5.58534	5.44975	5.49525	5.05921	4.89967	5.28293	5.45623	5.44231	5.34483
sp|P06774|HAP2_YEAST	HAP2	Transcriptional activator HAP2	3593	3	5.70433	5.65445	5.4225	5.84708	5.92679	6.2058	5.80055	5.27947	6.03242	4.97325	5.46973	4.85983	5.52235	5.65011	5.50095	5.44208	5.31001	5.39829
sp|P06775|HIP1_YEAST	HIP1	Histidine permease	2843	30	5.60761	5.58354	5.88801	7.8488	7.53734	7.42028	5.64898	5.91341	5.77534	4.36366	4.25849	4.21814	5.62218	5.63393	5.93095	4.32273	4.35197	4.07464
sp|P06776|PDE2_YEAST	PDE2	3',5'-cyclic-nucleotide phosphodiesterase 2	48	18	6.06649	5.37257	5.81208	5.22703	4.96885	5.20317	5.42115	5.91644	5.74705	5.57394	6.06168	6.17164	4.57856	4.87845	5.65998	6.04516	5.38311	5.91265
sp|P06777|RAD1_YEAST	RAD1	DNA repair protein RAD1	1358	14	5.70177	5.61648	5.96117	5.67009	5.49761	5.63993	5.7285	5.82048	5.58063	4.98986	5.34382	5.54017	5.22129	5.19805	5.82832	5.57581	5.4214	5.66463
sp|P06778|RAD52_YEAST	RAD52	DNA repair and recombination protein RAD52	3270	14	5.43553	5.45679	5.81431	5.42241	5.05385	5.11484	5.69514	5.73425	5.4833	5.73446	5.7102	5.59998	5.13959	5.30567	5.55726	6.09509	5.57877	6.06857
sp|P06779|RAD7_YEAST	RAD7	DNA repair protein RAD7	1273	6	5.74644	5.14949	5.76846	5.75911	5.31229	5.67993	5.52026	5.92607	6.08749	5.48818	5.63692	5.92603	4.67805	5.17914	5.73534	5.40464	5.2875	5.71465
sp|P06780|RHO1_YEAST	RHO1	GTP-binding protein RHO1	3478	27	4.71401	4.44408	4.05206	4.13286	4.10245	4.32248	4.43263	4.85131	4.40915	6.75978	7.24682	7.11249	6.19501	6.34723	6.18471	6.49124	6.9031	7.29857
sp|P06781|RHO2_YEAST	RHO2	GTP-binding protein RHO2	2830	11	4.79115	4.68501	3.71902	4.24783	4.62186	4.4155	4.26404	5.00629	4.63811	6.97003	7.05204	6.80091	6.42941	6.58159	6.07083	6.13029	6.76651	6.80959
sp|P06782|SNF1_YEAST	SNF1	Carbon catabolite-derepressing protein kinase	1492	59	5.48078	5.38899	5.4706	5.96318	6.01983	5.92741	5.52381	5.51223	5.58486	5.32126	5.32816	5.44241	5.66976	5.66503	5.64435	5.32203	5.34716	5.38816
sp|P06784|STE7_YEAST	STE7	Serine/threonine-protein kinase STE7	2890	15	5.91878	5.75131	6.11175	6.03313	5.91193	5.92009	6.18697	5.73601	5.94749	5.19273	4.81278	5.09117	5.25689	4.87849	5.73705	5.27441	5.11833	5.12069
sp|P06785|TYSY_YEAST	CDC21	Thymidylate synthase	2252	34	5.12586	5.09608	5.05767	5.85239	5.83306	5.67343	5.10336	5.28786	5.19201	5.69824	5.74488	5.74913	6.1972	6.38381	5.86996	5.36542	5.41401	5.35562
sp|P06786|TOP2_YEAST	TOP2	DNA topoisomerase 2	640	122	5.47103	5.54238	5.64837	6.66753	6.47019	6.35392	5.66983	5.64979	5.62574	4.96614	4.78725	4.96188	5.79898	5.65767	5.73672	5.14885	4.97464	4.8691
sp|P06787|CALM_YEAST	CMD1	Calmodulin	2708	18	4.88296	6.39828	5.54699	5.30573	5.13125	5.30617	6.80078	5.31936	5.1441	5.70694	5.46762	5.53939	5.71813	5.71135	5.64608	5.601	5.74031	5.03356
sp|P06838|RAD10_YEAST	RAD10	DNA repair protein RAD10	3355	6	4.66887	4.90332	5.24704	5.59109	5.44352	5.16591	5.19208	5.35147	4.75584	5.35981	5.89278	6.08922	5.82484	5.9176	6.54326	6.03768	5.75314	6.26255
sp|P06839|RAD3_YEAST	RAD3	General transcription and DNA repair factor IIH helicase subunit XPD	1355	38	5.82945	6.06893	6.20772	5.84475	5.47452	5.59273	5.70173	6.17224	5.93363	5.19912	4.65128	5.29166	4.99171	4.84165	5.53204	6.17777	5.27584	5.21323
sp|P06843|SPT2_YEAST	SPT2	Protein SPT2	3896	10	4.74469	5.04063	5.00791	4.32882	4.34373	4.43556	4.95313	5.20264	5.27013	5.65284	6.29431	6.47829	5.95483	6.3571	6.8154	6.13245	6.22809	6.75945
sp|P06844|SPT3_YEAST	SPT3	Protein SPT3	4449	2	5.50294	6.22679	5.76427	6.01941	6.26375	6.00162	5.78538	5.2837	6.12648	5.157	5.44032	5.79321	5.94031	5.45871	4.11635	4.15603	5.64595	5.31779
sp|P07143|CY1_YEAST	CYT1	Cytochrome c1, heme protein, mitochondrial	177	42	5.97558	5.41692	5.78972	5.39714	5.6453	5.58561	5.56825	5.61764	6.00767	5.20802	6.00249	5.50615	5.04674	5.49724	5.29037	5.21393	5.44348	5.78776
sp|P07149|FAS1_YEAST	FAS1	Fatty acid synthase subunit beta	90	595	5.67005	6.00672	5.95917	5.49274	5.58612	5.47469	6.21402	6.01374	5.75754	5.7208	5.26408	5.60253	5.06746	5.04815	4.85424	5.60093	5.48364	5.18338
sp|P07170|KAD2_YEAST	ADK1	Adenylate kinase	2263	112	5.92047	6.43101	6.22795	4.81151	4.95228	5.08532	6.40847	5.82415	6.21271	6.0554	5.62464	5.55571	4.65028	4.52403	4.3463	5.99349	5.91993	5.45634
sp|P07172|HIS8_YEAST	HIS5	Histidinol-phosphate aminotransferase	263	38	5.06519	4.6787	4.7766	6.17157	6.24009	6.19681	4.36239	4.66706	5.46044	4.99131	5.58271	5.74937	6.15046	6.81877	6.52251	5.02197	5.38409	6.15997
sp|P07213|TOM70_YEAST	TOM70	Mitochondrial import receptor subunit TOM70	328	121	5.69239	5.87742	5.91254	5.50281	5.59191	5.55629	5.8465	5.77647	5.82006	5.45014	5.4168	5.46258	5.29309	5.2171	5.17953	5.55214	5.47298	5.37924
sp|P07236|SYTM_YEAST	MST1	Threonine--tRNA ligase, mitochondrial	2762	28	5.52427	5.33605	6.0165	6.07869	6.00907	6.08181	5.39784	5.5221	5.57265	5.06178	5.29043	5.36616	5.43001	5.31234	5.73331	5.51894	5.31808	5.42999
sp|P07244|PUR2_YEAST	ADE5,7	Bifunctional purine biosynthetic protein ADE5,7	195	135	5.38597	5.37295	5.40002	6.30128	6.13997	6.16474	5.16271	5.35521	5.45441	5.17502	5.01008	5.23844	5.94564	5.85311	6.21369	5.39787	5.15752	5.27137
sp|P07245|C1TC_YEAST	ADE3	C-1-tetrahydrofolate synthase, cytoplasmic	143	159	5.53828	5.52632	5.37905	5.54032	5.76771	5.74851	5.55672	5.38129	5.65344	5.6323	5.78336	5.70504	5.53086	5.57301	5.12728	5.25565	5.64505	5.65582
sp|P07246|ADH3_YEAST	ADH3	Alcohol dehydrogenase 3, mitochondrial	794	87	5.55796	5.41314	5.59096	5.14384	5.24677	5.28375	5.24424	5.48155	5.5172	5.72129	5.93608	5.99243	5.37556	5.44235	5.64044	5.73072	5.7119	5.96982
sp|P07248|ADR1_YEAST	ADR1	Regulatory protein ADR1	2015	20	3.35446	3.32996	3.43258	4.34431	4.46473	4.44535	3.38763	3.42842	3.45653	5.18934	7.96996	6.13602	7.4936	9.27904	9.96694	5.94621	6.47245	7.90244
sp|P07249|ARGR1_YEAST	ARG80	Arginine metabolism regulation protein I	3698	2	5.3703	5.17561	6.19188	6.07164	6.09268	5.98243	6.29785	6.05347	6.04888	4.93582	4.43196	5.01477	5.80397	5.1304	5.38395	5.48336	5.96868	4.56233
sp|P07250|IPMK_YEAST	ARG82	Inositol polyphosphate multikinase	109	6	4.49461	5.08455	5.50367	5.26711	5.28815	5.36694	5.26922	5.96062	5.73262	5.59531	5.62047	5.93365	5.67683	5.4353	5.75342	5.89912	6.29673	5.82168
sp|P07251|ATPA_YEAST	ATP1	ATP synthase subunit alpha, mitochondrial	1553	203	5.96319	5.43977	5.74602	5.81118	5.94004	5.95501	5.44769	5.72293	6.27943	5.10397	5.54067	5.31143	5.1903	5.38955	5.26403	5.16477	5.13919	5.59081
sp|P07252|CBP1_YEAST	CBP1	Cytochrome B pre-mRNA-processing protein 1	3217	5	5.85138	6.02878	6.07387	4.93477	5.72107	5.03529	6.08835	6.25722	5.76447	5.80513	5.54508	5.46969	4.76611	4.90329	4.96259	5.90907	5.32135	5.56251
sp|P07253|CBP6_YEAST	CBP6	Cytochrome B pre-mRNA-processing protein 6	1334	25	5.40786	5.07748	5.23743	6.19081	6.48355	6.56835	5.10179	5.11343	5.50387	5.05361	5.26609	5.03009	6.1921	6.15663	5.91774	5.15369	5.09303	5.45245
sp|P07255|COX9_YEAST	COX9	Cytochrome c oxidase subunit 9, mitochondrial	3723	4	6.83079	5.68659	6.00492	5.4349	5.12686	5.42836	5.93779	6.27063	6.71816	4.7711	5.97792	5.3701	4.40468	4.60338	4.79021	5.14324	5.40408	6.09627
sp|P07256|QCR1_YEAST	COR1	Cytochrome b-c1 complex subunit 1, mitochondrial	94	75	5.97212	5.35901	5.4769	5.79283	6.0709	6.04842	5.3829	5.43359	6.01635	5.08257	5.81627	5.26294	5.30429	5.55586	5.46268	5.00783	5.27814	5.67641
sp|P07257|QCR2_YEAST	QCR2	Cytochrome b-c1 complex subunit 2, mitochondrial	2234	121	5.62966	5.15009	5.33471	5.29603	5.748	5.72096	5.08732	5.25188	5.79322	5.57746	6.23248	5.58842	5.44434	5.68925	5.40877	5.43369	5.65491	5.95879
sp|P07258|CARA_YEAST	CPA1	Carbamoyl-phosphate synthase arginine-specific small chain	1519	61	5.39669	5.42121	5.80087	6.19009	5.90016	5.89864	5.59016	5.63892	5.83689	5.6572	5.36501	5.49783	4.87367	5.04744	4.70535	5.70594	5.86203	5.61188
sp|P07259|PYR1_YEAST	URA2	Protein URA2	103	506	6.57061	5.73394	5.83724	4.83376	4.79592	4.8048	5.76053	5.91248	6.5049	5.53101	6.51022	5.90573	4.3958	4.43754	4.398	5.50968	5.83358	6.72424
sp|P07260|IF4E_YEAST	CDC33	Eukaryotic translation initiation factor 4E	3552	43	5.64163	6.22854	6.21139	5.45839	5.76162	5.72166	6.49842	5.77965	5.76667	5.55924	5.15755	5.25002	5.23431	4.98136	4.80694	5.55838	5.36086	5.02336
sp|P07261|GCR1_YEAST	GCR1	Glycolytic genes transcriptional activator GCR1	3202	7	5.5653	5.75499	6.87377	6.42943	6.09344	6.08936	6.03671	5.95948	6.02057	5.07027	4.87334	4.97981	5.15124	5.07517	4.8763	5.2004	4.89186	5.05856
sp|P07262|DHE4_YEAST	GDH1	NADP-specific glutamate dehydrogenase 1	175	160	5.8708	5.86819	5.82646	5.00496	5.25142	5.35801	5.73474	5.87597	6.12449	5.81764	5.59594	5.62453	4.94842	5.05853	5.03042	5.66515	5.66656	5.6778
sp|P07263|SYH_YEAST	HTS1	Histidine--tRNA ligase, mitochondrial	753	92	5.71128	5.89709	5.83671	5.75517	5.7705	5.86596	5.88445	5.80012	5.94359	5.4739	5.23341	5.45671	5.17716	5.16285	5.01576	5.28093	5.42547	5.30893
sp|P07264|LEUC_YEAST	LEU1	3-isopropylmalate dehydratase	828	240	5.42511	5.80551	5.57794	6.22595	6.78904	6.82185	5.68614	5.66566	5.61086	5.18789	4.72745	5.08868	5.47793	5.70147	5.57817	5.00625	4.9711	4.653
sp|P07266|MRS1_YEAST	MRS1	Mitochondrial RNA-splicing protein MRS1	2148	26	5.29448	5.27377	5.243	5.79518	6.04368	5.78658	5.23233	5.56389	5.60031	5.35749	5.43717	5.69715	5.70899	5.92508	5.54786	5.48112	5.51205	5.49989
sp|P07267|CARP_YEAST	PEP4	Saccharopepsin	2869	45	5.48959	5.42582	5.19561	4.94383	5.3689	5.28827	5.20985	5.06863	5.82515	5.80405	6.77046	6.05194	5.29412	5.39705	4.75097	5.28215	6.30854	6.52506
sp|P07269|PHO2_YEAST	PHO2	Regulatory protein PHO2	2880	12	5.12837	5.24102	5.55602	5.89509	5.26843	5.33879	5.0806	5.27107	5.52037	5.18114	4.99981	5.43975	6.4648	6.24252	6.69699	5.65881	5.39407	5.62234
sp|P07270|PHO4_YEAST	PHO4	Phosphate system positive regulatory protein PHO4	3801	6	7.24477	8.28664	7.6475	6.52613	6.31088	6.34408	8.26702	7.53149	7.25364	4.39687	4.11304	3.77966	3.69136	3.75183	3.19445	3.8431	4.13702	3.68051
sp|P07271|PIF1_YEAST	PIF1	ATP-dependent DNA helicase PIF1	2745	20	5.3582	5.77131	6.2777	6.21624	5.93064	6.08992	5.90465	5.94084	5.52341	5.19315	4.74214	5.07131	5.40577	5.36952	5.68919	5.55492	4.93422	5.02688
sp|P07272|PPR1_YEAST	PPR1	Pyrimidine pathway regulatory protein 1	4057	3	6.40194	6.07381	6.33948	5.08166	5.36457	5.24247	6.53122	6.37827	6.1781	5.50224	5.0726	5.39386	4.74204	4.90289	4.98046	5.1672	5.63397	5.01322
sp|P07273|TFS2_YEAST	DST1	Transcription elongation factor S-II	971	47	5.2898	5.5039	5.41297	5.81304	5.80999	5.67038	5.42051	5.43317	5.33933	5.68534	5.33328	5.62708	5.74208	5.49165	5.55546	5.70209	5.54522	5.6247
sp|P07274|PROF_YEAST	PFY1	Profilin	3913	10	5.16251	5.24854	4.73551	4.70413	4.7422	4.85961	5.047	5.57396	5.43902	6.39001	6.35033	6.31935	5.51561	5.58921	5.51827	6.47252	6.16334	6.16887
sp|P07275|PUT2_YEAST	PUT2	Delta-1-pyrroline-5-carboxylate dehydrogenase, mitochondrial	50	83	5.1458	5.12174	5.41828	6.27851	6.26775	6.23365	5.20909	5.23068	5.31236	5.18599	5.29858	5.25273	5.86929	6.04378	6.08086	5.28557	5.30551	5.45982
sp|P07276|RAD2_YEAST	RAD2	DNA repair protein RAD2	1850	8	5.49761	5.77716	5.88476	4.97745	5.0494	5.03538	5.64013	5.58986	5.31172	5.59576	6.06304	5.64993	4.96231	5.33827	5.40649	5.9544	6.06458	6.20173
sp|P07277|KIME_YEAST	ERG12	Mevalonate kinase	2050	31	5.46035	5.62031	5.54262	5.92047	5.95211	5.81838	5.92804	5.52748	5.41425	5.53745	5.34368	5.37668	5.64281	5.88226	5.3054	4.9863	5.35399	5.38741
sp|P07278|KAPR_YEAST	BCY1	cAMP-dependent protein kinase regulatory subunit	245	74	5.48888	5.31519	5.53132	5.77803	5.86941	5.91773	5.23155	5.38683	5.44117	5.00374	5.50647	5.25473	5.97266	6.06275	6.25373	5.27188	5.20648	5.50744
sp|P07280|RS19A_YEAST	RPS19A	40S ribosomal protein S19-A	2914	157	6.09956	6.31455	6.43167	5.46599	5.51556	5.42562	6.46191	6.2386	6.1842	5.51921	5.04083	5.20174	4.75921	4.64864	4.5859	5.69304	5.36377	5.04999
sp|P07283|PMM_YEAST	SEC53	Phosphomannomutase	2033	105	5.94767	6.39025	5.69287	4.6663	5.12275	5.04056	6.53256	5.95114	6.02746	5.99787	6.06008	5.52599	4.7079	4.5889	4.42635	6.25148	5.7383	5.33157
sp|P07284|SYSC_YEAST	SES1	Serine--tRNA ligase, cytoplasmic	1135	137	5.53642	5.76889	5.84626	5.86658	5.76547	5.82704	5.82202	5.83988	5.64696	5.55432	5.14527	5.23646	5.32626	5.347	5.5106	5.5155	5.30109	5.14399
sp|P07285|TRPD_YEAST	TRP4	Anthranilate phosphoribosyltransferase	606	26	5.77985	5.69713	5.83884	5.38421	5.1653	5.30787	5.7771	5.82948	5.80938	5.64973	5.66599	5.94656	5.06227	5.11384	5.00638	5.38126	5.70122	5.88358
sp|P07342|ILVB_YEAST	ILV2	Acetolactate synthase catalytic subunit, mitochondrial	49	142	5.71973	5.98243	5.99371	6.15615	6.34133	6.21996	5.89139	5.84733	5.95352	5.05709	4.81152	5.10958	5.29917	5.24655	5.18977	5.03479	5.12801	5.01796
sp|P07347|ARD1_YEAST	ARD1	N-terminal acetyltransferase A complex catalytic subunit ARD1	2882	24	5.67837	5.79753	5.68547	5.74051	5.90039	5.92957	5.89148	5.87695	5.83953	5.38973	5.1317	5.24278	5.3128	5.40512	5.32701	5.56614	5.20895	5.07597
sp|P07390|PT494_YEAST	PET494	COX3 mRNA-specific translational activator PET494	2948	4	4.98906	5.51133	6.65637	5.96041	6.45219	6.24358	5.41513	5.48394	5.74878	5.28143	5.85637	5.36713	5.63326	4.66278	5.19699	4.80549	5.25875	5.47701
sp|P07560|SEC4_YEAST	SEC4	Ras-related protein SEC4	3141	67	5.86598	5.71582	5.89699	5.41747	5.21401	5.35079	5.7319	5.78215	5.81183	5.40988	5.64774	5.66187	5.00285	5.00402	5.43729	5.76647	5.52553	5.75741
sp|P07702|LYS2_YEAST	LYS2	L-2-aminoadipate reductase	750	161	5.43223	5.37109	5.49736	6.27164	6.03227	5.88333	5.32128	5.4616	5.54933	5.33894	5.24514	5.50898	5.78947	5.5332	5.64625	5.31747	5.37932	5.42111
sp|P07703|RPAC1_YEAST	RPC40	DNA-directed RNA polymerases I and III subunit RPAC1	876	78	5.76325	6.09927	5.58046	5.3722	5.52397	5.54068	5.81127	5.89081	5.78588	5.82755	5.36994	5.3947	5.4363	5.31449	4.84273	5.66986	5.57211	5.20452
sp|P07806|SYV_YEAST	VAS1	Valine--tRNA ligase, mitochondrial	945	240	5.75896	5.87129	5.93437	5.75116	5.69775	5.67257	5.9285	5.98098	5.82807	5.43973	5.21498	5.43655	5.1414	5.07226	5.18859	5.52902	5.38069	5.17313
sp|P07807|DYR_YEAST	DFR1	Dihydrofolate reductase	2208	16	5.74713	5.87574	5.80228	5.36666	5.29639	5.25524	5.77516	6.0651	5.69095	5.60687	5.47743	5.59186	5.02499	5.14288	5.2368	5.67573	5.70432	5.66447
sp|P07834|CDC4_YEAST	CDC4	Cell division control protein 4	2081	8	6.21754	6.1179	6.50659	5.849	5.70889	5.48461	5.90829	6.69164	6.0976	4.69328	4.86829	5.25403	4.49326	4.84658	5.73412	5.47258	4.93906	5.11675
sp|P07866|LTE1_YEAST	LTE1	Guanine nucleotide exchange factor LTE1	2955	23	6.04669	6.16966	6.36245	5.47323	4.96083	5.17306	5.97133	5.95218	5.86676	5.6504	5.37812	5.45731	4.74452	4.63447	5.17272	5.9554	5.56856	5.46233
sp|P07884|MOD5_YEAST	MOD5	tRNA dimethylallyltransferase	932	22	5.1304	5.35864	5.3433	5.31206	5.16312	5.38328	5.11202	5.45979	5.34763	5.63834	5.57332	5.78133	5.93378	5.97165	6.0642	5.87057	5.68152	5.87506
sp|P07991|OAT_YEAST	CAR2	Ornithine aminotransferase	198	33	5.35513	5.5717	5.55495	3.70688	3.90616	4.0958	5.4908	5.7343	5.51664	6.62909	6.94235	6.6893	4.61724	4.99195	5.11119	6.63192	6.85231	6.60229
sp|P08004|CHS1_YEAST	CHS1	Chitin synthase 1	528	59	5.0018	4.95652	5.27938	5.55546	5.21462	5.23369	5.06496	5.10588	4.9938	5.51029	5.91403	5.78646	6.22992	6.25344	6.63921	5.57713	5.78601	5.89739
sp|P08018|PBS2_YEAST	PBS2	MAP kinase kinase PBS2	1632	41	5.36771	5.37577	5.68496	5.73254	5.25711	5.24326	5.10475	5.8997	5.57123	5.27608	5.33988	5.68622	5.48877	5.36126	6.05704	6.23522	5.54972	5.76876
sp|P08067|UCRI_YEAST	RIP1	Cytochrome b-c1 complex subunit Rieske, mitochondrial	3353	35	5.67675	5.16611	5.32526	4.9683	5.16441	5.48769	5.10567	5.32303	5.99931	5.59086	6.14858	5.73797	5.51567	5.74664	5.47706	5.62717	5.7529	6.18663
sp|P08153|SWI5_YEAST	SWI5	Transcriptional factor SWI5	4396	2	2.77396	2.86718	3.23746	3.18611	3.12453	2.94349	3.05725	3.01485	2.97066	3.1259	2.87375	2.97617	2.03623	2.38745	49.3683	3.68893	2.71684	3.65093
sp|P08417|FUMH_YEAST	FUM1	Fumarate hydratase, mitochondrial	959	80	5.48472	5.33541	5.25104	5.85747	5.92645	5.82685	5.30675	5.28777	5.66702	5.37627	5.59652	5.442	5.84762	5.8393	5.58503	5.2669	5.45134	5.65157
sp|P08425|SYFM_YEAST	MSF1	Phenylalanine--tRNA ligase, mitochondrial	3376	25	5.79317	5.20359	5.56649	5.90867	5.85325	5.7101	5.20133	5.41706	6.03489	5.08516	5.77944	5.39758	5.53634	5.52719	5.57621	5.22362	5.35298	5.83293
sp|P08432|DCOR_YEAST	SPE1	Ornithine decarboxylase	2410	4	6.42378	6.87357	7.14875	4.05091	4.02522	3.75401	7.88695	6.82242	5.75623	6.43958	5.52166	5.13515	4.51178	4.99164	4.28814	5.51934	5.77441	5.07645
sp|P08456|PSS_YEAST	CHO1	CDP-diacylglycerol--serine O-phosphatidyltransferase	1747	10	5.27788	5.79241	5.76918	6.04729	7.06098	6.61347	5.92282	5.32574	5.95865	5.33931	5.15343	5.54095	5.80115	5.92934	4.5931	4.35897	4.8602	4.65512
sp|P08465|MET2_YEAST	MET2	Homoserine O-acetyltransferase	1755	10	6.01038	5.4732	5.88893	4.54377	5.07041	4.85847	5.7887	5.79855	6.10122	5.6129	5.65829	6.21933	4.874	4.91796	5.12825	5.81145	6.04696	6.19722
sp|P08466|NUC1_YEAST	NUC1	Mitochondrial nuclease	2990	37	5.28591	5.67587	5.16741	5.39354	5.49029	5.66314	5.55359	5.7932	5.56155	5.77784	5.46595	5.71055	5.64853	5.67032	5.38608	5.67131	5.66129	5.42362
sp|P08468|PT111_YEAST	PET111	Protein PET111, mitochondrial	2801	3	6.43706	6.15446	6.79449	5.83559	6.20274	5.66532	5.9734	6.27188	6.20076	4.90234	4.98798	4.3719	4.86182	4.52431	5.18993	5.44032	5.02764	5.15807
sp|P08518|RPB2_YEAST	RPB2	DNA-directed RNA polymerase II subunit RPB2	188	160	5.75784	5.81614	5.75737	5.91876	5.94776	5.91217	5.78335	5.65397	5.71251	5.41895	5.283	5.39381	5.3847	5.37051	5.22609	5.19013	5.24358	5.22936
sp|P08524|FPPS_YEAST	ERG20	Farnesyl pyrophosphate synthase	449	94	5.31173	5.38744	5.0871	5.25369	5.58675	5.56471	5.38418	5.35302	5.29144	5.87829	5.89956	5.83818	5.76588	5.93234	5.53353	5.48726	5.84212	5.60279
sp|P08525|QCR8_YEAST	QCR8	Cytochrome b-c1 complex subunit 8, mitochondrial	3800	16	5.57137	5.06511	5.19622	5.30086	5.91406	5.82846	5.52187	4.66027	5.87391	5.6115	7.23992	5.76088	5.78309	6.22797	4.49937	4.4795	5.60218	5.86345
sp|P08536|MET3_YEAST	MET3	Sulfate adenylyltransferase	2456	27	8.2013	4.92871	5.63685	3.70387	3.98691	4.14047	4.88408	5.47436	7.98322	5.65187	8.3533	6.79813	3.52397	3.95681	4.11341	5.24843	5.47602	7.93831
sp|P08539|GPA1_YEAST	GPA1	Guanine nucleotide-binding protein alpha-1 subunit	88	36	5.3814	5.40321	5.05744	5.27324	5.38058	5.39579	5.45397	5.27219	5.16723	5.96931	5.89785	5.86775	6.03576	5.82583	5.61793	5.55401	5.88431	5.56223
sp|P08566|ARO1_YEAST	ARO1	Pentafunctional AROM polypeptide	600	277	5.25743	5.19648	5.43462	7.12244	6.88185	6.73996	5.2334	5.3792	5.5968	4.82661	4.70414	5.06979	5.89562	5.88554	5.99481	4.96518	4.85868	4.95746
sp|P08593|MSS18_YEAST	MSS18	Protein MSS18	3756	5	5.28266	5.57676	4.55935	4.83426	4.91883	5.81147	4.96054	4.42458	4.73949	5.66838	5.52024	5.67339	6.12045	6.90836	6.83932	6.03276	5.81593	6.31323
sp|P08638|LEUR_YEAST	LEU3	Regulatory protein LEU3	2865	12	5.74026	5.98088	6.31636	5.8469	5.70371	5.54753	5.66794	6.14466	6.40326	5.17841	5.21413	5.42343	4.9242	5.02337	5.23809	5.43359	5.05501	5.15828
sp|P08678|CYAA_YEAST	CYR1	Adenylate cyclase	325	49	5.57197	5.44723	5.78193	6.05617	5.8796	6.03811	5.33269	5.72261	5.63441	5.13	5.13359	5.34056	5.25892	5.41271	5.98989	5.58027	5.31928	5.37005
sp|P08679|CISY2_YEAST	CIT2	Citrate synthase, peroxisomal	647	71	4.14868	4.33066	4.43501	4.73833	4.64589	4.62181	4.31236	4.40109	4.13671	5.24775	6.32833	5.81319	8.18051	8.41282	8.45392	5.44536	5.78787	6.5597
sp|P08964|MYO1_YEAST	MYO1	Myosin-1	154	83	5.10399	5.35582	5.42719	7.22904	7.04328	6.96334	5.11335	5.30006	5.23527	4.79247	4.51977	4.68502	6.20108	6.18568	6.33405	5.02076	4.73902	4.75081
sp|P09007|SRD1_YEAST	SRD1	Pre-rRNA-processing protein SRD1	2911	1	7.08499	6.20122	7.95328	7.62485	8.40436	7.1062	6.95784	6.67773	6.17398	4.32173	3.21085	4.29791	4.56574	3.08224	3.35336	4.04157	4.69812	4.24403
sp|P09032|EI2BG_YEAST	GCD1	Translation initiation factor eIF-2B subunit gamma	1258	41	5.46151	5.52918	5.49431	5.56594	5.6768	5.49902	5.65396	5.58204	5.52341	5.78926	5.61864	5.696	5.53652	5.4663	5.46015	5.55615	5.55365	5.33716
sp|P09064|IF2B_YEAST	SUI3	Eukaryotic translation initiation factor 2 subunit beta	814	74	5.78297	5.90487	6.02585	6.09343	6.01843	5.96748	6.01316	5.98039	5.91772	5.32711	4.9104	5.0997	4.97405	4.97771	5.35868	5.53729	5.1111	4.99966
sp|P09232|PRTB_YEAST	PRB1	Cerevisin	1089	81	2.57352	2.35759	2.38035	2.46207	2.48803	2.51839	2.26793	2.29452	2.16864	7.29532	8.50733	7.73864	10.0792	10.2179	9.85862	7.68029	8.33137	8.78024
sp|P09368|PUT1_YEAST	PUT1	Proline dehydrogenase, mitochondrial	2821	20	3.08991	3.28625	3.44813	2.99656	2.97589	3.01637	3.27006	3.13347	3.02447	7.30422	8.26509	7.78405	8.28807	8.27873	8.19706	7.38749	7.8629	8.39129
sp|P09435|HSP73_YEAST	SSA3	Heat shock protein SSA3	43	45	1.34393	1.29017	1.49523	1.56046	1.4443	1.44786	1.28706	1.34503	1.12361	8.25326	11.4719	8.90041	9.67403	11.5714	9.56213	7.80978	9.62584	10.7936
sp|P09436|SYIC_YEAST	ILS1	Isoleucine--tRNA ligase, cytoplasmic	298	256	5.76324	5.81782	5.7744	5.76401	5.90976	5.82508	5.95713	5.74598	5.77185	5.54251	5.34173	5.43709	5.30637	5.23769	5.06623	5.20062	5.373	5.16548
sp|P09440|C1TM_YEAST	MIS1	C-1-tetrahydrofolate synthase, mitochondrial	143	130	5.90194	5.97762	5.96375	5.34419	5.33918	5.34103	6.04903	5.90742	5.94776	5.67807	5.43981	5.6131	5.09083	4.92757	4.94121	5.55031	5.53875	5.44842
sp|P09457|ATPO_YEAST	ATP5	ATP synthase subunit 5, mitochondrial	3777	60	6.04162	5.61728	5.87696	6.04049	6.1936	6.28702	5.57143	5.80163	6.56455	4.95081	5.33516	4.89392	5.11894	5.11945	4.99501	5.08892	5.06103	5.44218
sp|P09547|SWI1_YEAST	SWI1	SWI/SNF chromatin-remodeling complex subunit SWI1	163	27	5.79687	5.64187	5.9371	6.48051	6.33647	6.24794	6.00717	6.00888	5.76402	4.90908	4.77906	4.7564	5.42024	5.51987	5.43796	5.20508	4.94732	4.80417
sp|P09620|KEX1_YEAST	KEX1	Pheromone-processing carboxypeptidase KEX1	2533	34	5.90457	6.54235	6.81496	6.48756	6.21136	6.03629	6.80818	6.19477	6.26613	4.97542	4.60487	5.0618	4.35493	4.23494	4.44042	5.31946	5.04693	4.69506
sp|P09624|DLDH_YEAST	LPD1	Dihydrolipoyl dehydrogenase, mitochondrial	196	104	5.55761	5.19984	5.28864	5.79759	5.95792	5.89822	5.25733	5.39047	5.83501	5.28857	5.52099	5.38567	5.68783	5.72379	5.67727	5.38962	5.4915	5.65212
sp|P09733|TBA1_YEAST	TUB1	Tubulin alpha-1 chain	727	35	5.43595	5.49205	5.03544	4.83038	5.0362	4.87077	5.22928	5.38058	5.23436	6.37473	6.49101	6.10593	5.68821	5.67869	5.07565	5.75454	6.12243	6.16381
sp|P09734|TBA3_YEAST	TUB3	Tubulin alpha-3 chain	727	62	5.77353	6.01061	5.50243	5.1484	5.37346	5.16344	5.94002	5.83059	5.82789	6.03051	5.99007	5.72505	5.16703	5.00046	4.67161	5.47627	5.72175	5.64687
sp|P09798|CDC16_YEAST	CDC16	Anaphase-promoting complex subunit CDC16	2575	18	5.80828	5.94801	6.29326	6.54627	6.10578	6.2377	5.93229	6.12628	5.91496	4.88585	4.83317	4.87346	5.15789	5.11849	5.48129	4.98913	4.69768	5.05022
sp|P09880|TRNL_YEAST	TRL1	tRNA ligase	504	68	5.74418	5.78263	5.86842	5.88766	5.82082	5.6762	5.77381	5.75506	5.83202	5.49048	5.16515	5.28194	5.23258	5.25209	5.36609	5.50462	5.30159	5.26467
sp|P09932|HO_YEAST	HO	Homothallic switching endonuclease	630	2	5.54338	5.48344	6.93615	4.77755	4.66556	4.98959	4.46138	6.66031	6.3944	5.09643	4.72639	5.22153	4.63423	4.62095	6.41537	7.97019	5.41663	5.98652
sp|P09938|RIR2_YEAST	RNR2	Ribonucleoside-diphosphate reductase small chain 1	7	103	5.8405	5.43265	5.68304	4.98938	5.03434	5.17875	5.49873	5.52476	5.69267	6.02867	6.25118	6.28603	4.92397	5.15344	5.15301	5.59402	5.68432	6.05054
sp|P09950|HEM1_YEAST	HEM1	5-aminolevulinate synthase, mitochondrial	652	52	6.59584	6.49764	6.24292	5.59343	5.68914	5.60015	6.2604	6.33726	6.68175	5.28222	5.11867	5.21069	4.76855	4.60204	4.49857	5.1449	4.96842	4.9074
sp|P09959|SWI6_YEAST	SWI6	Regulatory protein SWI6	797	35	5.98904	5.84774	5.91108	5.94804	5.74263	5.84338	5.78435	5.94095	5.84494	5.27419	5.18272	5.30752	5.09517	5.02951	5.41242	5.39686	5.13104	5.31841
sp|P0C074|YSF3_YEAST	YSF3	RDS3 complex subunit 10	4346	3	5.49345	6.48495	6.01018	5.16759	5.07801	5.4906	5.9216	6.27516	5.68862	5.91825	5.62508	5.63037	4.44396	4.86328	5.46036	4.7832	5.74709	5.91824
sp|P0C0V8|RS21A_YEAST	RPS21A	40S ribosomal protein S21-A	311	41	6.1539	6.97944	6.0231	5.01207	5.36203	5.45957	6.78941	5.98144	6.57688	5.79708	5.30744	5.09165	4.8488	4.52256	4.26962	5.30515	5.61897	4.90087
sp|P0C0W1|RS22A_YEAST	RPS22A	40S ribosomal protein S22-A	2048	136	5.97256	6.25232	6.04736	5.32595	5.43515	5.42855	6.40143	5.97427	5.92025	5.88412	5.56648	5.47814	5.05931	4.97982	4.50019	5.16789	5.47655	5.12964
sp|P0C2H7|RL27B_YEAST	RPL27B	60S ribosomal protein L27-B	4378	73	6.00102	6.21213	6.05251	5.33119	5.66808	5.57561	6.98694	5.75461	5.79391	5.93114	5.46238	5.22839	4.93168	4.8171	4.36515	5.7064	5.40706	4.77471
sp|P0C2H8|RL31A_YEAST	RPL31A	60S ribosomal protein L31-A	3509	20	6.49969	6.52328	6.68297	5.54834	5.36435	5.4759	6.72799	6.68142	6.26562	5.43372	4.99334	5.09149	4.37167	4.32107	4.28937	5.69068	5.18774	4.85135
sp|P0C2H9|RL31B_YEAST	RPL31B	60S ribosomal protein L31-B	3509	64	6.16216	6.7117	6.35709	5.29197	5.74187	5.5544	6.78156	5.8607	6.04122	5.79249	5.36938	5.29556	4.90384	4.68685	4.00472	5.06422	5.51753	4.86273
sp|P0C2I3|YD15B_YEAST	TY1B-DR6	Transposon Ty1-DR6 Gag-Pol polyprotein	903	5	4.92078	5.13133	4.40835	6.19639	6.15983	6.01469	5.36983	5.38277	5.16311	4.8216	4.56816	4.86037	7.19016	6.59154	7.38742	5.62473	4.94344	5.26551
sp|P0C2I4|YH11A_YEAST	TY1A-H	Transposon Ty1-H Gag polyprotein	903	2	5.03425	4.58002	4.52141	7.23183	6.67257	6.626	4.58777	3.87633	4.16235	4.53479	5.33568	5.06491	8.37145	8.21007	6.97565	4.62804	5.0354	4.55147
sp|P0C2I6|YL13B_YEAST	TY1B-LR3	Transposon Ty1-LR3 Gag-Pol polyprotein	903	3	4.11954	4.16766	4.81675	10.5015	9.54524	8.51804	3.45666	4.78311	4.12491	3.71012	3.49964	3.75125	8.0406	6.34865	8.02471	4.68014	3.84512	4.06635
sp|P0C2J4|YL21A_YEAST	TY2A-LR1	Transposon Ty2-LR1 Gag polyprotein	903	4	3.94435	4.42564	4.66495	6.13649	5.35545	5.24043	3.92351	3.77948	3.74358	5.37879	8.20343	5.84424	6.15646	6.55691	6.0893	5.50935	6.89584	8.15179
sp|P0C5N3|YG41A_YEAST	YGL041W-A	Uncharacterized protein YGL041W-A, mitochondrial	4299	4	5.49581	6.06036	6.47475	6.63661	6.46687	6.19084	5.93702	5.22324	5.56926	4.59747	4.9829	4.57594	5.68719	5.40877	5.89195	5.19151	4.72727	4.88227
sp|P0C5R9|YP17B_YEAST	YPR170W-B	Uncharacterized protein YPR170W-B	4136	7	6.30821	6.14015	6.65688	5.60361	5.26742	5.76217	6.47213	6.80783	6.52987	5.31059	5.48869	5.46963	4.32389	4.66933	4.19164	5.15119	5.12355	4.72321
sp|P0CE41|HAP1_YEAST	HAP1	Heme-responsive zinc finger transcription factor HAP1	1501	13	5.80391	5.87818	6.09386	5.56475	5.54233	5.74702	6.16242	6.03333	6.17888	5.27408	5.36254	5.35288	5.31337	5.24168	5.09591	5.01025	5.19857	5.14604
sp|P0CE68|NFT1_YEAST	NFT1	ABC transporter NFT1	1420	3	3.49556	3.06335	3.51393	4.7097	3.23744	3.54182	2.72807	4.57978	2.97507	5.60262	4.6949	6.40929	5.57614	6.67802	14.671	10.7292	5.55092	8.24322
sp|P0CF17|U5072_YEAST	YML002W	UPF0507 protein YML002W	836	4	3.67406	3.42142	4.04149	3.87519	3.18933	3.399	3.05702	3.96174	3.33134	5.94132	5.62698	7.13719	8.04981	9.25134	10.7952	7.38448	6.75427	7.10877
sp|P0CH08|RL40A_YEAST	RPL40A	Ubiquitin-60S ribosomal protein L40	2047	126	5.41992	5.80859	5.39551	5.02352	5.29188	5.07417	5.38342	4.76741	5.20243	6.0403	6.12778	5.74226	6.11445	6.30426	5.73613	5.38351	5.63513	5.54933
sp|P0CS90|HSP77_YEAST	SSC1	Heat shock protein SSC1, mitochondrial	411	252	5.08086	5.35858	5.19812	4.57115	4.941	4.91498	5.5551	5.15663	5.15746	6.34243	6.69108	6.11769	5.39257	5.51879	5.17479	6.23909	6.37715	6.21254
sp|P0CT04|IPB2_YEAST	PBI2	Protease B inhibitor 2	3621	22	5.2944	4.14173	4.31421	4.80498	4.91672	4.82938	3.81243	3.79205	4.86353	5.66906	7.87424	6.343	6.41028	6.64081	7.04906	5.51397	6.25923	7.47091
sp|P0CT86|YJ107_YEAST	YJR107C-A	Uncharacterized protein YJR107C-A	4459	3	5.58402	6.58216	6.26891	5.4046	4.71524	5.14915	5.47156	6.92628	5.34123	5.20447	5.72937	5.24936	4.0295	5.19322	5.08611	7.01006	5.70117	5.3536
sp|P0CW40|MALX2_YEAST	IMA3	Oligo-1,6-glucosidase IMA3	1108	4	5.3202	4.54917	6.50528	5.16699	4.54585	4.55776	4.31822	7.13388	5.09211	4.82988	4.36882	5.85128	5.02108	4.88543	9.52422	6.38193	5.77508	6.17283
sp|P0CX09|MAN2_YEAST	MAN2	Mannitol dehydrogenase 2	3840	1	5.70809	2.94221	2.90923	3.69086	3.72557	3.90562	2.87045	2.76454	3.37803	5.79041	10.3828	7.67753	7.24434	7.36141	7.34586	6.96976	7.51114	7.82214
sp|P0CX10|ERR1_YEAST	ERR1	Enolase-related protein 1	4547	1	5.50259	6.00221	5.14028	5.29087	5.14527	5.555	5.74865	6.05335	5.44973	4.49208	4.67262	4.75433	6.69506	5.90208	6.22708	5.71606	5.51228	6.14045
sp|P0CX12|COS2_YEAST	COS2	Protein COS2	2857	1	6.2108	5.89125	4.88546	6.26702	6.30017	7.43058	5.45718	6.00372	4.3878	3.81941	4.61578	4.93951	6.13216	6.40534	6.63658	4.77996	4.28743	5.54986
sp|P0CX15|YRF17_YEAST	YRF1-7	Y' element ATP-dependent helicase protein 1 copy 7	262	12	5.8856	6.2507	5.96206	8.38774	8.15385	8.07444	5.50479	5.54051	5.76046	4.56702	4.14102	4.37375	5.09509	4.77848	4.78847	4.23988	4.22952	4.26662
sp|P0CX23|RL20A_YEAST	RPL20A	60S ribosomal protein L20-A	1701	110	6.02354	6.60516	6.49092	5.46629	5.65015	5.43284	6.57421	6.23515	6.05699	5.5835	5.08013	5.23982	4.6888	4.57888	4.62974	5.51269	5.28264	4.86857
sp|P0CX26|RL43B_YEAST	RPL43B	60S ribosomal protein L43-B	3729	58	4.70069	4.88366	4.22338	3.76587	4.20808	4.14238	4.8703	4.30613	4.42312	8.07897	7.78248	7.70394	6.11478	6.41111	4.39882	5.94311	7.39029	6.6529
sp|P0CX27|RL44A_YEAST	RPL42A	60S ribosomal protein L42-A	1641	14	6.10251	7.43905	7.60112	6.39695	5.66569	5.60224	6.88858	6.45208	5.88794	5.2758	4.28272	4.77008	4.64578	4.21413	4.09913	5.3117	4.94021	4.42426
sp|P0CX29|RS23A_YEAST	RPS23A	40S ribosomal protein S23-A	3744	48	6.00776	6.25813	6.15991	5.48928	5.23678	5.33818	6.53192	6.38233	5.94234	5.58407	4.92451	5.35806	5.00247	4.89954	4.80898	5.75359	5.37022	4.95193
sp|P0CX32|RS24B_YEAST	RPS24B	40S ribosomal protein S24-B	2169	86	6.24663	6.58128	6.25399	5.29671	5.44906	5.42022	6.61007	6.21848	6.01376	5.69701	5.25831	5.23308	4.773	4.58162	4.50302	5.63986	5.29352	4.93037
sp|P0CX33|RS30A_YEAST	RPS30A	40S ribosomal protein S30-A	3714	64	6.27956	6.49846	6.51334	5.62779	5.58044	5.44226	6.58777	6.33663	6.0928	5.48904	5.03195	4.99199	4.68012	4.64902	4.7767	5.68734	5.16778	4.567
sp|P0CX36|RS4B_YEAST	RPS4B	40S ribosomal protein S4-B	2829	225	5.94987	6.35769	6.081	5.46657	5.60497	5.53255	6.56884	6.02346	5.88982	5.79766	5.1764	5.2989	5.11111	4.79341	4.46759	5.5951	5.40392	4.88114
sp|P0CX38|RS6B_YEAST	RPS6B	40S ribosomal protein S6-B	2993	114	6.01892	6.20268	6.06306	5.27086	5.22432	5.23514	6.42864	6.18361	6.0048	5.80508	5.31543	5.36908	4.91131	4.65077	4.68877	6.11965	5.49045	5.01745
sp|P0CX39|RS8A_YEAST	RPS8A	40S ribosomal protein S8-A	138	103	5.7585	6.10005	5.47932	5.03877	5.253	5.05309	6.0759	5.80691	5.61359	6.23934	5.69842	5.81301	5.37014	5.30029	4.679	5.57422	5.91851	5.22795
sp|P0CX41|RL23A_YEAST	RPL23A	60S ribosomal protein L23-A	2448	110	6.03725	6.44392	5.96708	5.0597	5.14325	5.08104	6.24848	6.18387	5.87116	6.05738	5.36591	5.54282	5.17504	4.77067	4.60137	5.71848	5.71711	5.01547
sp|P0CX44|RL1B_YEAST	RPL1B	60S ribosomal protein L1-B	3672	138	5.66174	5.81751	5.43595	4.80845	4.89473	4.91597	5.76806	5.82848	5.51572	6.46812	6.25206	6.08894	5.2066	5.22328	4.74876	5.80118	6.01615	5.5483
sp|P0CX46|RL2B_YEAST	RPL2B	60S ribosomal protein L2-B	817	134	6.16381	6.51196	6.23067	5.17263	5.68909	5.54162	7.27997	5.83247	5.92264	5.6607	5.51459	5.10531	4.90077	4.52861	4.36018	5.60692	5.23158	4.74649
sp|P0CX48|RS11B_YEAST	RPS11B	40S ribosomal protein S11-B	2010	70	5.7639	5.90082	5.68441	4.99183	5.08803	5.02192	6.28633	6.01994	5.79689	6.25464	5.80582	5.72963	5.09436	4.9523	4.6212	5.93124	5.752	5.30475
sp|P0CX49|RL18A_YEAST	RPL18A	60S ribosomal protein L18-A	786	100	6.21027	6.42618	6.2404	5.29571	5.13306	5.2309	6.62958	6.42758	6.07835	5.80041	5.1856	5.48744	4.70933	4.6175	4.46347	5.65768	5.43005	4.97646
sp|P0CX51|RS16A_YEAST	RPS16A	40S ribosomal protein S16-A	720	95	6.38487	6.63933	6.51773	5.34817	5.38	5.39541	6.72497	6.51926	6.19364	5.58882	5.05438	5.29902	4.47523	4.4757	4.38576	5.52062	5.22535	4.87173
sp|P0CX54|RL12B_YEAST	RPL12B	60S ribosomal protein L12-B	1903	121	6.02076	6.05733	6.0089	5.03877	5.15878	5.04501	5.97725	6.16344	5.96633	5.99527	5.2994	5.38441	5.02796	4.78748	4.92085	6.18534	5.72226	5.24046
sp|P0CX56|RS18B_YEAST	RPS18B	40S ribosomal protein S18-B	439	125	5.849	6.10595	5.81853	5.07152	5.05623	5.06492	6.19155	6.12442	5.79628	6.13557	5.49856	5.74504	4.85322	4.75493	4.75111	5.99978	5.79616	5.38723
sp|P0CX64|YG22B_YEAST	TY2B-GR2	Transposon Ty2-GR2 Gag-Pol polyprotein	903	2	4.68544	6.89392	6.12167	9.64975	9.05701	8.10338	5.2773	5.52688	4.85327	4.76739	4.77622	4.07451	4.33079	4.75844	4.17445	3.867	4.43093	4.65164
sp|P0CX81|MTCU2_YEAST	CUP1-2	Copper metallothionein 1-2	4372	10	2.61718	2.73024	2.5245	2.10474	2.41886	2.32002	2.1329	2.87288	2.8415	8.01764	8.24094	8.17	9.01994	11.8707	7.94028	7.8376	8.90829	7.43183
sp|P0CX82|RL19A_YEAST	RPL19A	60S ribosomal protein L19-A	1277	116	6.36257	6.73562	6.40044	5.4451	5.70996	5.51881	7.12655	6.21574	6.30387	5.54131	5.22113	5.04477	4.7839	4.55959	4.13586	5.07236	5.17443	4.64799
sp|P0CX85|RL35B_YEAST	RPL35B	60S ribosomal protein L35-B	3394	80	6.1796	6.52332	6.14889	5.12047	5.4943	5.39841	6.83157	6.14607	6.01539	5.82673	5.55802	5.35729	4.83456	4.63473	4.24051	5.25775	5.45811	4.97428
sp|P0CY11|HMRA1_YEAST	HMRA1	Silenced mating-type protein A1	663	4	4.25332	4.20097	4.28364	4.40954	5.16403	4.07172	3.89484	3.50406	3.35527	5.49166	7.82168	6.10921	7.16634	8.42322	8.2881	5.13523	6.25283	8.17433
sp|P10080|SSBP1_YEAST	SBP1	Single-stranded nucleic acid-binding protein	2892	54	5.52202	5.56802	5.46575	5.24064	5.48016	5.51275	5.41299	5.38337	5.54768	5.69787	5.64787	5.68644	5.68913	5.54636	5.41388	5.61433	5.84106	5.72969
sp|P10081|IF4A_YEAST	TIF1	ATP-dependent RNA helicase eIF4A	1027	255	5.9665	6.20364	6.04995	5.25224	5.25172	5.21456	6.10005	6.09944	5.8871	5.78073	5.28667	5.56827	4.87664	4.8867	4.95879	5.75044	5.53031	5.33625
sp|P10127|ADH4_YEAST	ADH4	Alcohol dehydrogenase 4	1238	10	5.48117	6.06397	6.08723	4.94585	4.94102	5.11292	5.57258	6.35655	5.64494	5.9243	5.35329	5.68156	4.7771	4.8712	5.66297	6.14224	5.94921	5.43189
sp|P10174|COX7_YEAST	COX7	Cytochrome c oxidase subunit 7, mitochondrial	4004	6	5.68839	5.06079	5.44381	5.7844	5.66568	5.43332	5.39826	5.30956	5.88104	5.31099	6.32473	5.89393	5.45204	5.4045	5.38532	5.20615	5.59931	5.75778
sp|P10356|YEY2_YEAST	YER152C	Uncharacterized protein YER152C	1871	20	5.11882	4.93366	5.22962	6.04415	6.10898	6.01031	5.32536	5.54834	5.54027	5.44952	5.57112	5.40413	5.78729	5.99922	5.84308	5.26521	5.28888	5.53204
sp|P10363|PRI1_YEAST	PRI1	DNA primase small subunit	2362	27	5.77267	6.04144	6.0208	5.90364	5.80387	5.85267	5.66831	5.69389	5.93903	5.30638	5.07435	5.31435	5.23496	5.33646	5.46371	5.43322	5.03312	5.10713
sp|P10507|MPPB_YEAST	MAS1	Mitochondrial-processing peptidase subunit beta	1890	48	5.33221	5.44766	5.3163	6.30176	6.30782	6.3882	5.5494	5.29332	5.59683	5.07621	5.09801	4.97209	6.27466	6.11209	5.62337	4.91542	5.275	5.11966
sp|P10566|MRS3_YEAST	MRS3	Mitochondrial RNA-splicing protein MRS3	3865	4	5.65889	6.03493	6.65326	5.85471	5.64568	5.6717	5.88743	6.20075	6.43463	5.18504	5.30759	5.35848	4.76579	4.75765	5.261	5.6245	4.73448	4.96349
sp|P10591|HSP71_YEAST	SSA1	Heat shock protein SSA1	43	117	3.583	3.34867	3.38211	4.08601	4.06278	4.06994	3.43677	3.4332	3.3782	6.91279	7.34009	6.91122	8.19482	8.12128	8.00479	7.11506	7.09009	7.52919
sp|P10592|HSP72_YEAST	SSA2	Heat shock protein SSA2	43	539	4.23407	4.67775	4.65364	4.67785	4.51801	4.59605	4.6639	4.6782	4.33032	6.44104	6.01166	6.2535	6.8271	6.6367	6.85135	7.02344	6.57129	6.35412
sp|P10614|CP51_YEAST	ERG11	Lanosterol 14-alpha demethylase	1068	115	6.36524	6.68914	5.99157	5.27287	5.55367	5.44124	6.82842	5.98124	6.05651	5.80562	5.56003	5.60542	4.81462	4.62752	4.42591	4.91143	5.27178	4.79776
sp|P10622|RLA3_YEAST	RPP1B	60S acidic ribosomal protein P1-beta	102	18	5.18978	6.51555	5.17936	4.78833	4.58029	4.61152	6.91956	5.15475	6.2327	6.78059	5.64136	5.83828	5.2607	5.27387	4.46899	5.83264	5.99131	5.74041
sp|P10659|METK1_YEAST	SAM1	S-adenosylmethionine synthase 1	1626	55	5.6642	6.06185	5.98289	5.20868	5.2352	5.31267	6.24932	6.13812	5.88156	5.91182	5.25106	5.58118	5.2116	4.93438	4.89892	5.76021	5.52076	5.19557
sp|P10662|RT01_YEAST	MRP1	37S ribosomal protein MRP1, mitochondrial	3012	31	5.29175	5.04807	5.32047	5.7355	5.96039	5.71306	5.13325	5.36624	5.6396	5.29345	5.45944	5.43113	5.8875	6.05674	6.0071	5.55989	5.49239	5.60401
sp|P10663|RT02_YEAST	MRP2	37S ribosomal protein MRP2, mitochondrial	3338	13	5.37447	5.44044	5.6268	6.47596	6.46951	6.73968	5.69663	5.71544	5.89434	4.85393	4.90022	5.15448	5.57638	5.4734	5.44205	5.15819	5.0677	4.9404
sp|P10664|RL4A_YEAST	RPL4A	60S ribosomal protein L4-A	792	255	6.14232	6.35303	6.11571	5.32906	5.43485	5.32525	6.53986	6.10368	6.06443	5.84294	5.6	5.30704	4.91722	4.80156	4.39429	5.38974	5.41462	4.92442
sp|P10823|GPA2_YEAST	GPA2	Guanine nucleotide-binding protein alpha-2 subunit	3450	34	4.69871	4.68618	4.72467	4.93845	4.93468	4.73182	4.74575	4.55742	4.71153	5.97516	6.54005	6.45309	6.57532	6.72383	6.74484	5.95789	6.03776	6.26286
sp|P10834|PET54_YEAST	PET54	Protein PET54	3056	11	5.21842	5.31073	5.56411	6.05009	6.09744	6.23199	5.18242	5.21526	5.29579	5.32003	5.06262	5.21277	6.13108	6.30686	6.16541	5.32683	5.1848	5.12335
sp|P10849|MTF2_YEAST	MTF2	Mitochondrial transcription factor 2	563	24	5.42162	5.62031	5.60949	5.88153	5.88628	5.72866	5.45958	5.9485	5.46412	5.13252	5.10081	5.29703	5.83884	5.7503	5.79094	5.42211	5.3088	5.33858
sp|P10862|RAD18_YEAST	RAD18	Postreplication repair E3 ubiquitin-protein ligase RAD18	4365	2	6.4201	6.09624	6.03973	4.62241	5.48457	5.34112	6.07929	6.22778	6.67474	4.98275	6.41982	5.1352	4.52937	4.32418	4.65819	5.94599	5.82691	5.19161
sp|P10869|AK_YEAST	HOM3	Aspartokinase	1303	77	5.59778	5.51668	5.85331	5.86687	5.57001	5.63785	5.55015	5.69314	5.85846	5.43701	5.36496	5.62438	5.20013	5.16874	5.47449	5.50912	5.48499	5.59192
sp|P10961|HSF_YEAST	HSF1	Heat shock factor protein	2720	20	5.49132	5.77126	5.8855	5.09649	5.21199	4.94981	5.57791	6.0122	5.64848	5.52368	5.9251	5.70783	5.01699	5.33127	5.5486	5.76371	5.53731	6.00054
sp|P10962|MAK16_YEAST	MAK16	Protein MAK16	1573	15	5.33067	5.56453	4.81863	5.16955	5.18653	5.41732	5.07943	5.44592	5.44485	6.14079	5.83266	5.75046	5.97033	5.78822	5.68017	6.03102	5.80504	5.54389
sp|P10963|PCKA_YEAST	PCK1	Phosphoenolpyruvate carboxykinase (ATP)	1841	11	4.80966	3.68692	4.19449	6.83573	6.51073	5.60041	4.00251	4.20175	5.12769	4.57845	5.02217	5.40936	7.72827	7.14189	7.41176	6.13926	4.94339	6.65557
sp|P10964|RPA1_YEAST	RPA190	DNA-directed RNA polymerase I subunit RPA190	418	269	6.01559	6.04531	6.05037	5.51348	5.54762	5.48415	6.11217	6.03875	5.85449	5.48768	5.29625	5.43687	4.96277	4.95721	5.02458	5.56931	5.41693	5.18647
sp|P11075|SEC7_YEAST	SEC7	Protein transport protein SEC7	908	139	5.73826	5.6522	5.77258	5.82473	5.63766	5.55867	5.82591	5.84919	5.7478	5.52544	5.2876	5.51216	5.29199	5.18419	5.20854	5.56113	5.46566	5.35631
sp|P11076|ARF1_YEAST	ARF1	ADP-ribosylation factor 1	4045	69	5.72867	5.92077	5.94829	5.62657	5.57477	5.68575	5.98893	5.77458	5.99245	5.57	5.46396	5.48026	5.12065	5.07281	4.85861	5.41887	5.35827	5.41581
sp|P11154|PYC1_YEAST	PYC1	Pyruvate carboxylase 1	386	35	4.87044	4.71635	5.26025	5.48202	5.25013	5.61804	5.16811	5.4034	5.57911	5.45649	5.54708	4.89342	4.79032	6.17445	5.54155	6.9768	6.81767	6.45438
sp|P11325|SYLM_YEAST	NAM2	Leucine--tRNA ligase, mitochondrial	894	51	5.91301	5.76032	5.4227	5.77539	5.63914	5.76048	5.63464	5.91698	6.09074	5.16127	5.26961	5.47315	5.22169	5.14872	5.11344	5.45792	5.54929	5.69151
sp|P11353|HEM6_YEAST	HEM13	Oxygen-dependent coproporphyrinogen-III oxidase	2748	36	4.1873	6.15363	5.88947	3.7894	4.24651	4.45836	6.03825	5.96249	4.34251	7.91684	4.52925	6.93134	4.30396	5.29253	5.63035	7.8415	7.23807	5.24825
sp|P11412|G6PD_YEAST	ZWF1	Glucose-6-phosphate 1-dehydrogenase	1884	99	5.56035	5.35689	5.68151	5.77888	5.6351	5.66821	5.68556	5.54827	5.74676	5.2886	5.57388	5.5336	5.35057	5.31807	5.4317	5.66046	5.45466	5.72692
sp|P11433|CDC24_YEAST	CDC24	Cell division control protein 24	2850	34	5.66018	5.52076	5.78907	5.78532	5.49911	5.33052	5.77765	5.81797	5.52102	5.32273	5.35875	5.50346	5.3859	5.34145	5.84453	5.56196	5.40967	5.56995
sp|P11484|SSB1_YEAST	SSB1	Ribosome-associated molecular chaperone SSB1	43	540	5.87752	6.20614	6.10945	5.56932	5.57187	5.5935	6.17432	6.10856	5.98238	5.54957	5.12987	5.26236	5.03844	4.94614	4.85023	5.58567	5.36431	5.08036
sp|P11491|PPB_YEAST	PHO8	Repressible alkaline phosphatase	2600	37	5.42598	5.59915	5.67109	4.76005	4.6214	4.62899	5.52067	5.57745	5.19818	6.06224	6.36954	6.1809	4.86992	5.23399	5.29203	6.04124	6.4788	6.46838
sp|P11632|NHP6A_YEAST	NHP6A	Non-histone chromosomal protein 6A	1320	14	6.12908	6.4116	6.25017	4.80155	4.98806	5.25595	6.46368	6.26816	6.12259	5.89377	5.50103	5.61597	4.46539	4.29327	4.63229	6.01839	5.56613	5.32292
sp|P11633|NHP6B_YEAST	NHP6B	Non-histone chromosomal protein 6B	1320	10	6.3001	6.52225	6.0289	5.65723	6.23891	6.33764	6.81771	5.71622	6.0754	5.3281	5.44487	5.0626	4.86597	4.81234	4.52681	4.40903	4.91356	4.94234
sp|P11655|SEC12_YEAST	SEC12	Guanine nucleotide-exchange factor SEC12	3187	26	4.88879	4.87254	5.11527	5.49409	5.26712	5.45232	5.15152	5.15655	4.83484	5.78773	5.90731	5.86716	6.32205	6.27787	6.28901	5.72816	5.72311	5.86458
sp|P11709|BIK1_YEAST	BIK1	Nuclear fusion protein BIK1	4292	18	5.97578	6.07218	6.13465	5.62596	5.4881	5.85303	5.85187	6.29398	6.1381	5.32794	4.91073	5.07353	5.0569	4.7026	5.33246	5.6609	5.24964	5.25164
sp|P11710|FUS1_YEAST	FUS1	Nuclear fusion protein FUS1	3902	6	5.52608	5.4179	5.61937	5.89591	6.02331	5.78684	5.80093	5.90985	5.02419	4.96916	5.68671	5.02559	5.52319	5.67815	5.55345	5.69942	5.36439	5.49555
sp|P11745|RNA1_YEAST	RNA1	Ran GTPase-activating protein 1	1187	94	5.74058	5.74746	5.66792	5.52587	5.2378	5.39347	5.7207	5.99222	5.83631	5.62031	5.34941	5.65332	5.21509	5.20141	5.26264	5.69074	5.54671	5.59805
sp|P11746|MCM1_YEAST	MCM1	Pheromone receptor transcription factor	3560	3	5.72587	5.66653	5.89321	6.01466	5.82989	5.77446	5.34831	5.7389	5.94596	5.34026	5.19876	5.63937	5.55801	4.85695	5.4038	5.50882	5.13509	5.42115
sp|P11747|TAF13_YEAST	TAF13	Transcription initiation factor TFIID subunit 13	493	3	5.95192	5.93621	5.67555	5.76399	5.47461	5.70979	5.66927	5.84618	6.88375	5.1754	5.25419	5.46176	5.30418	5.23968	5.68731	5.34027	4.9582	4.66772
sp|P11792|SCH9_YEAST	SCH9	Serine/threonine-protein kinase SCH9	907	41	6.18688	6.19776	6.31784	5.23977	5.45831	5.36968	6.32679	5.96106	6.01592	5.47643	5.53203	5.46246	4.65564	4.74121	4.78356	5.45111	5.46876	5.35482
sp|P11914|MPPA_YEAST	MAS2	Mitochondrial-processing peptidase subunit alpha	1171	54	5.47202	5.64135	5.78274	6.01082	6.10463	6.00671	5.81868	5.8578	5.94973	5.19937	5.24501	5.20952	5.27892	5.19166	5.39629	5.39241	5.20475	5.23757
sp|P11927|KAR1_YEAST	KAR1	Cell division control protein KAR1	3131	2	6.02038	5.92558	5.98066	4.70609	5.22398	5.42471	7.24794	5.84573	6.0766	5.06681	5.37555	5.75247	4.94049	4.58314	5.03384	5.87373	5.7069	5.21541
sp|P11938|RAP1_YEAST	RAP1	DNA-binding protein RAP1	1462	73	5.72973	5.6997	5.88507	5.54168	5.36027	5.471	5.79008	5.88928	5.862	5.33633	5.47539	5.49238	5.35476	5.25403	5.45021	5.54562	5.42081	5.44168
sp|P11972|SST2_YEAST	SST2	Protein SST2	1393	43	6.41871	6.60606	6.61795	5.87963	5.75619	5.76599	6.7189	6.49929	6.531	5.39506	4.87053	5.25552	4.42624	4.28326	4.21698	5.18025	4.97937	4.59906
sp|P11978|SIR4_YEAST	SIR4	Regulatory protein SIR4	1457	44	5.97075	5.99135	6.08959	5.49367	5.47387	5.37181	6.04784	5.98006	5.97743	5.31556	5.21019	5.39075	5.03505	4.92286	5.31228	5.67773	5.32549	5.41372
sp|P11986|INO1_YEAST	INO1	Inositol-3-phosphate synthase	3119	9	4.3602	4.27672	4.83641	6.00191	5.88019	4.97946	4.10222	4.09873	4.22749	5.43248	6.97908	6.49544	6.1177	6.46868	6.1697	5.78272	6.52473	7.26613
sp|P12383|PDR1_YEAST	PDR1	Transcription factor PDR1	3630	19	5.76826	5.73742	5.85178	5.34089	5.12604	5.00673	5.58329	5.70885	5.63932	5.44012	5.74603	5.7496	5.13529	5.25502	5.76868	5.93129	5.57995	5.63142
sp|P12385|ERF1_YEAST	SUP45	Eukaryotic peptide chain release factor subunit 1	1146	124	5.66452	5.67026	5.54621	5.59291	5.4805	5.62881	5.47664	5.7529	5.57238	5.60183	5.33962	5.46871	5.46646	5.48548	5.60164	5.7946	5.48504	5.3715
sp|P12611|WHI2_YEAST	WHI2	Growth regulation protein	878	22	5.91082	5.77578	6.02408	5.51943	5.47953	5.46607	6.00452	5.68067	6.02769	5.47438	5.6912	5.5825	5.01652	4.90362	4.921	5.46795	5.56135	5.49288
sp|P12612|TCPA_YEAST	TCP1	T-complex protein 1 subunit alpha	1801	102	5.73059	6.02495	5.89566	5.32031	5.2291	5.21818	6.01182	6.14123	5.71469	5.80545	5.20337	5.52604	5.08578	5.0293	5.24039	5.92693	5.589	5.30721
sp|P12630|BAR1_YEAST	BAR1	Barrierpepsin	3901	23	6.24252	6.24136	6.17979	5.04477	5.28989	5.2675	6.35179	6.07886	6.06354	5.70712	5.77103	5.51639	4.85825	4.69188	4.16918	5.3779	5.59878	5.54944
sp|P12683|HMDH1_YEAST	HMG1	3-hydroxy-3-methylglutaryl-coenzyme A reductase 1	683	70	5.67801	5.85835	5.69402	5.2496	5.57412	5.57178	5.81537	5.66669	5.61291	5.7388	5.6271	5.80733	5.3217	5.3365	5.17338	5.46774	5.41988	5.38671
sp|P12684|HMDH2_YEAST	HMG2	3-hydroxy-3-methylglutaryl-coenzyme A reductase 2	683	48	6.13463	6.08599	6.15223	5.6246	5.55698	5.61184	6.17645	6.19054	6.03374	5.32579	5.34445	5.57951	4.59665	4.91775	4.88927	5.12168	5.32832	5.32956
sp|P12685|TRK1_YEAST	TRK1	High-affinity potassium transport protein	4489	2	7.09404	6.99903	6.16932	7.16163	5.65209	6.80807	5.14727	7.32283	5.92595	4.59843	3.51829	4.48386	5.77787	4.46445	4.76706	5.56887	3.96092	4.58
sp|P12686|RT13_YEAST	MRP13	37S ribosomal protein MRP13, mitochondrial	1204	28	5.82308	5.86171	5.97393	6.68647	7.13656	6.95507	6.28564	5.70075	6.06386	4.74188	4.77828	4.6742	5.22987	5.40399	4.95591	4.58082	4.6221	4.52589
sp|P12687|RM02_YEAST	MRP7	54S ribosomal protein L2, mitochondrial	2074	36	5.66638	5.46471	5.87179	6.38461	6.03576	6.32486	5.55294	5.71579	5.77008	5.10074	5.00098	5.11058	5.32355	5.27082	5.56128	5.38686	5.24695	5.21131
sp|P12688|YPK1_YEAST	YPK1	Serine/threonine-protein kinase YPK1	2387	59	5.46903	5.4136	5.48594	6.34333	6.44451	6.33576	5.58515	5.44085	5.47655	5.22516	5.25022	5.13919	5.87811	5.73856	5.56063	4.91859	5.1149	5.17993
sp|P12689|REV1_YEAST	REV1	DNA repair protein REV1	2140	2	5.84717	6.08619	5.95792	5.54879	4.71146	5.03813	6.45236	6.88995	6.58739	5.30357	3.28183	4.70419	4.36548	4.27473	6.7864	6.94024	5.4249	5.79931
sp|P12695|ODP2_YEAST	LAT1	Dihydrolipoyllysine-residue acetyltransferase component of pyruvate dehydrogenase complex, mitochondrial	356	89	5.49993	5.54359	5.55901	5.76679	6.01457	5.9845	5.42705	5.43879	5.61054	5.33087	5.35295	5.40916	5.51143	5.62684	5.61931	5.34585	5.35983	5.59901
sp|P12709|G6PI_YEAST	PGI1	Glucose-6-phosphate isomerase	507	233	5.37234	5.3239	5.40748	6.1894	6.42268	6.40325	5.50901	5.36365	5.3835	5.23629	5.37858	5.27043	5.73016	5.86067	5.55609	5.06322	5.2878	5.24156
sp|P12753|RAD50_YEAST	RAD50	DNA repair protein RAD50	657	47	5.43096	5.79665	5.70392	6.85391	6.68153	6.427	5.57758	5.53908	5.4675	4.76482	4.57067	4.67918	6.00945	5.82147	6.12238	5.04026	4.82699	4.68664
sp|P12754|EI2BD_YEAST	GCD2	Translation initiation factor eIF-2B subunit delta	856	41	5.82761	5.68485	5.4982	5.82183	6.06147	5.95818	6.17715	5.64017	5.60453	5.53079	5.54664	5.42896	5.49115	5.54028	4.94087	4.96185	5.25461	5.03087
sp|P12866|STE6_YEAST	STE6	Alpha-factor-transporting ATPase	1694	56	6.62349	6.78773	7.34259	7.37483	7.03346	7.122	7.03552	7.05272	6.8095	4.03291	3.16156	3.74733	5.03944	4.73934	4.98637	4.26573	3.70086	3.14462
sp|P12868|PEP5_YEAST	PEP5	E3 ubiquitin-protein ligase PEP5	1422	32	5.75741	5.98721	6.02192	5.71297	5.59109	5.50181	6.20456	5.88267	5.81726	5.61412	5.22165	5.58189	5.22421	5.10366	4.76657	5.3128	5.45501	5.2432
sp|P12887|UNG_YEAST	UNG1	Uracil-DNA glycosylase	3483	20	5.36615	5.83873	5.62955	5.86911	5.89805	5.94989	5.75448	5.68968	5.52954	5.24316	5.41979	5.31297	5.7832	5.70058	5.45087	5.16154	5.19703	5.20566
sp|P12904|AAKG_YEAST	SNF4	5'-AMP-activated protein kinase subunit gamma	3237	41	5.66663	5.71155	5.84853	5.93886	5.71462	5.73268	5.76746	5.83308	5.70481	5.3292	5.23231	5.42567	5.10962	5.341	5.60569	5.47925	5.25681	5.30222
sp|P12945|NAT1_YEAST	NAT1	N-terminal acetyltransferase A complex subunit NAT1	206	114	5.61984	5.76831	5.88258	6.09977	5.92543	5.86367	5.81478	5.82085	5.55341	5.36277	5.01528	5.29474	5.48004	5.36314	5.40149	5.34047	5.25207	5.14138
sp|P12954|SRS2_YEAST	SRS2	ATP-dependent DNA helicase SRS2	22	13	5.81324	5.88264	5.6898	5.73611	5.72975	5.49834	5.7265	5.74921	5.62832	5.61921	5.19518	5.29237	5.26351	5.05829	5.32732	5.92022	5.57658	5.2934
sp|P12962|CAF20_YEAST	CAF20	Cap-associated protein CAF20	3098	27	5.95592	6.5033	5.86383	5.13106	5.2482	5.37243	6.45355	6.17502	6.1021	5.85924	5.22825	5.36157	5.24048	4.77397	4.59085	5.39808	5.37376	5.3684
sp|P13045|GAL3_YEAST	GAL3	Protein GAL3	2973	1	5.33515	4.10599	4.74115	6.53475	7.10646	7.97696	4.02268	3.63781	4.53875	3.327	3.73221	6.61298	6.21622	6.74601	8.01536	6.036	6.34669	4.96782
sp|P13099|TOP3_YEAST	TOP3	DNA topoisomerase 3	1960	5	5.22423	5.40301	6.07067	5.75469	5.1968	4.98252	5.3905	5.94511	5.18987	5.1859	5.09864	5.19127	5.04603	4.97188	6.83541	7.378	5.52893	5.60655
sp|P13130|SS100_YEAST	SPS100	Sporulation-specific wall maturation protein	4538	1	2.16271	1.30579	2.96054	1.11608	3.38442	2.3767	2.2455	1.74726	2.535	7.44229	6.85125	8.31539	13.5996	10.0002	9.22353	7.40611	8.57587	8.75174
sp|P13134|KEX2_YEAST	KEX2	Kexin	2941	9	6.29567	7.18114	7.125	5.65568	5.53463	5.00166	7.12994	7.16326	6.40184	5.06401	4.61079	4.94589	4.19574	4.23945	4.72358	5.23596	4.68983	4.80592
sp|P13185|KIN1_YEAST	KIN1	Serine/threonine protein kinase KIN1	1531	47	5.35809	5.28661	5.5492	5.71709	5.75673	5.81061	5.4185	5.69894	5.70206	5.31746	5.37387	5.60199	5.38144	5.72685	5.78251	5.45457	5.38941	5.67406
sp|P13186|KIN2_YEAST	KIN2	Serine/threonine-protein kinase KIN2	1531	45	5.66748	5.5741	5.63624	5.46415	5.46298	5.58863	5.80632	5.71777	5.58263	5.67814	5.385	5.41835	5.5722	5.43663	5.42537	5.54898	5.6093	5.42573
sp|P13188|SYQ_YEAST	GLN4	Glutamine--tRNA ligase	1028	183	5.54021	5.72805	5.74783	6.13097	6.14237	6.11635	5.73791	5.59954	5.57523	5.38867	5.04085	5.24858	5.61795	5.55693	5.42366	5.19132	5.23107	4.98251
sp|P13259|PCY1_YEAST	PCT1	Choline-phosphate cytidylyltransferase	689	47	5.64804	5.68729	5.98812	5.56107	5.38835	5.51374	5.66548	5.79995	5.74458	5.44836	5.31301	5.43205	5.25325	5.37185	5.50092	5.76986	5.57619	5.33789
sp|P13298|PYRE_YEAST	URA5	Orotate phosphoribosyltransferase 1	2462	50	5.70077	5.92157	5.5865	5.08805	5.19513	5.24008	5.93667	6.0721	5.98693	5.91302	6.08785	5.88296	4.96635	5.08668	4.66997	5.33164	5.63636	5.69737
sp|P13382|DPOA_YEAST	POL1	DNA polymerase alpha catalytic subunit A	874	76	5.70548	5.66258	5.98628	7.12436	6.85908	6.96971	5.81482	5.80729	5.94764	4.71238	4.36302	4.57451	5.70108	5.52331	5.66649	4.76959	4.42612	4.38627
sp|P13393|TBP_YEAST	SPT15	TATA-box-binding protein	181	24	6.11158	5.77748	6.26597	5.46989	5.2232	5.3661	6.21683	6.37073	6.13893	5.39055	5.27912	5.50365	4.73958	4.79301	5.05256	5.54062	5.43707	5.32314
sp|P13433|RPOM_YEAST	RPO41	DNA-directed RNA polymerase, mitochondrial	205	46	5.95464	6.12832	6.31745	6.60409	6.45867	6.5133	6.30057	6.31035	5.9957	4.83049	4.55365	4.72239	4.97406	5.01788	5.14475	4.96058	4.65832	4.55478
sp|P13483|DATI_YEAST	DAT1	Oligo(A)/oligo(T)-binding protein	4518	2	6.68881	8.62921	7.28367	5.85937	5.67684	5.27167	7.41254	6.38433	6.93391	4.22168	4.25568	4.69777	4.28244	3.97011	4.04317	4.86608	4.85012	4.67261
sp|P13517|CAPZB_YEAST	CAP2	F-actin-capping protein subunit beta	2489	36	5.13392	5.275	5.18615	6.10082	6.4731	6.36097	5.52198	4.85046	5.26114	5.38731	5.67071	5.44111	6.21042	6.36841	5.36426	4.63815	5.37989	5.37618
sp|P13574|STE12_YEAST	STE12	Protein STE12	1587	26	6.4373	6.48272	6.50973	5.67596	5.60282	5.73154	6.5491	6.33713	6.50186	5.14506	5.06725	5.2329	4.4878	4.38319	4.67642	5.15462	4.99849	5.02609
sp|P13586|ATC1_YEAST	PMR1	Calcium-transporting ATPase 1	1811	92	5.93878	6.06182	6.02768	5.72485	5.66807	5.72092	5.79796	6.14014	6.16482	5.2336	5.01934	5.13268	5.16765	5.14413	5.39099	5.46038	5.0973	5.10889
sp|P13587|ATN1_YEAST	ENA1	Sodium transport ATPase 1	886	1	3.31312	3.2419	4.64593	3.07913	3.62775	3.85992	5.25007	4.74154	3.56032	7.27061	7.77752	6.7215	6.52515	5.62537	7.75311	7.51564	7.93392	7.5575
sp|P13663|DHAS_YEAST	HOM2	Aspartate-semialdehyde dehydrogenase	2823	115	5.54508	5.48259	5.37379	4.51771	4.69552	4.70344	5.38492	5.67725	5.73561	6.39261	6.2534	6.49426	4.90551	4.99863	4.99572	6.27529	6.31996	6.24872
sp|P13712|MSI1_YEAST	MSI1	Chromatin assembly factor 1 subunit p50	2543	13	5.41544	5.8332	5.8272	6.02477	6.3123	6.11097	5.69293	5.44626	5.7561	5.27007	5.48737	5.03776	5.48553	5.53837	5.39293	5.18539	5.17597	5.00743
sp|P13856|RSR1_YEAST	RSR1	Ras-related protein RSR1	375	31	5.70137	5.84724	5.96581	6.47688	6.17667	6.22028	6.12375	5.78509	5.73585	5.09612	4.93438	4.89033	5.50643	5.28843	5.37968	4.99731	4.99652	4.87786
sp|P13902|INO4_YEAST	INO4	Protein INO4	3281	2	4.96207	5.42749	6.19749	5.39753	5.94721	5.61511	4.76235	5.43678	5.58194	6.22426	6.25393	5.54958	6.02779	4.52135	4.6261	6.33285	5.45953	5.67667
sp|P14020|DPM1_YEAST	DPM1	Dolichol-phosphate mannosyltransferase	2522	78	5.48529	5.56508	5.17333	5.24307	5.57592	5.43005	5.49355	5.27211	5.36452	5.82599	6.05137	5.77097	5.68814	5.73132	5.39684	5.34646	5.84203	5.74396
sp|P14063|RM31_YEAST	MRPL31	54S ribosomal protein L31, mitochondrial	3356	7	5.8149	5.62687	5.89076	6.2261	6.19116	6.36823	5.86684	5.64324	5.63423	4.86689	5.18392	5.27227	5.01257	5.01016	5.43093	5.35551	5.47584	5.1296
sp|P14064|HAP4_YEAST	HAP4	Transcriptional activator HAP4	2634	5	5.84859	6.78539	6.086	5.86443	5.63723	5.41332	5.34552	5.53593	5.23723	5.81064	4.6905	5.1372	5.64059	6.5106	5.54839	5.70385	4.7476	4.457
sp|P14065|GCY1_YEAST	GCY1	Glycerol 2-dehydrogenase (NADP(+))	1891	54	6.27701	3.59659	3.56934	4.32037	4.73271	4.54172	3.27412	3.6093	4.72403	4.81498	8.79309	5.81323	7.88476	8.54882	7.80744	4.65316	5.6646	7.37474
sp|P14120|RL30_YEAST	RPL30	60S ribosomal protein L30	4140	82	5.90813	5.96524	6.49352	5.50733	5.30882	5.32308	6.47764	6.52857	6.14358	5.73741	5.28667	5.49317	4.47022	4.62195	4.81929	5.61606	5.2599	5.03943
sp|P14126|RL3_YEAST	RPL3	60S ribosomal protein L3	829	436	6.13362	6.34123	6.34697	5.39513	5.39879	5.33724	6.55886	6.18214	5.96584	5.70591	5.15417	5.31306	4.8744	4.75839	4.55068	5.54514	5.45334	4.98508
sp|P14164|ABF1_YEAST	ABF1	ARS-binding factor 1	2565	46	5.82371	5.92304	5.9225	5.3981	5.23773	5.39439	5.91161	6.02884	5.86318	5.38387	5.35195	5.35189	5.21258	5.34054	5.52634	5.52656	5.37333	5.42984
sp|P14180|CHS2_YEAST	CHS2	Chitin synthase 2	1103	42	4.95477	5.18364	5.14085	7.91892	7.49737	7.51606	5.15389	5.08422	5.00959	4.51341	4.29346	4.40863	7.07453	6.57551	6.47862	4.48647	4.46355	4.2465
sp|P14242|PMS1_YEAST	PMS1	DNA mismatch repair protein PMS1	4102	5	5.05785	5.04066	4.92656	6.9515	6.52895	6.44759	5.27466	4.8895	4.95394	5.30133	4.47298	5.15267	6.35713	7.13533	6.58328	5.59582	4.59479	4.73547
sp|P14306|CPYI_YEAST	TFS1	Carboxypeptidase Y inhibitor	2806	28	3.39343	2.41569	2.2383	2.43826	2.68433	2.49346	2.15914	2.24698	2.72947	7.21585	10.854	8.44998	8.94935	9.62619	7.76421	6.49824	8.42967	9.41343
sp|P14359|SNA3_YEAST	SNA3	Protein SNA3	2579	6	4.53914	4.37189	4.44061	6.09712	6.58362	6.13374	3.67907	4.15909	5.2564	5.13065	6.39605	6.36176	6.88476	6.25566	6.8402	4.71802	6.07996	6.07226
sp|P14540|ALF_YEAST	FBA1	Fructose-bisphosphate aldolase	2828	328	5.37608	5.82386	5.34228	5.30263	5.5863	5.50794	6.03702	5.44457	5.54107	6.06898	5.97158	5.58299	5.62414	5.40207	4.72146	5.39941	5.77728	5.49034
sp|P14680|YAK1_YEAST	YAK1	Dual specificity protein kinase YAK1	2335	29	4.71966	4.24091	4.3575	4.60706	5.03773	5.09311	4.41146	4.35299	4.55204	5.97804	6.92173	6.46329	7.11961	7.11439	6.59529	5.58784	6.33789	6.50946
sp|P14681|KSS1_YEAST	KSS1	Mitogen-activated protein kinase KSS1	1551	13	5.69461	5.44425	5.8624	6.51761	6.03737	6.47984	5.75117	5.59177	5.69943	5.15357	4.84572	5.22136	5.46202	5.45918	5.44534	5.2351	4.9458	5.15347
sp|P14682|UBC3_YEAST	CDC34	Ubiquitin-conjugating enzyme E2-34 kDa	3664	7	6.10328	6.61872	6.395	5.60702	5.32619	5.61831	6.47883	6.45199	6.07514	5.46218	5.02405	5.43391	4.49179	4.55508	4.46856	5.62502	5.01813	5.2468
sp|P14693|SAM35_YEAST	SAM35	Sorting assembly machinery 35 kDa subunit	2269	21	5.45017	5.44574	5.81115	5.83848	5.59864	5.55782	5.44512	5.90161	5.77329	5.41241	5.19625	5.36138	5.36211	5.40382	6.04617	5.83124	5.23084	5.33377
sp|P14736|RAD4_YEAST	RAD4	DNA repair protein RAD4	3627	5	5.58482	5.23339	5.27965	6.64508	6.57294	6.77107	6.28183	7.00012	7.05707	4.49577	3.9125	4.39813	5.32925	5.31707	5.21593	5.06419	4.4601	5.3811
sp|P14737|RAD9_YEAST	RAD9	DNA repair protein RAD9	1333	31	6.14231	6.69149	6.58489	6.81645	6.77373	6.51471	6.54809	6.39415	6.18913	4.61515	4.36725	4.50192	4.82102	4.69267	4.93828	4.60852	4.42107	4.37919
sp|P14741|EI2BA_YEAST	GCN3	Translation initiation factor eIF-2B subunit alpha	752	23	5.30047	5.43378	5.24403	6.16255	6.12905	6.13694	5.64438	5.12998	5.42925	5.3631	5.35613	5.37833	5.94258	6.00767	5.67473	5.06906	5.47073	5.12724
sp|P14742|GFA1_YEAST	GFA1	Glutamine--fructose-6-phosphate aminotransferase [isomerizing]	673	111	4.87963	4.73577	4.8629	5.71813	5.83386	5.7252	4.69545	5.00484	4.91873	5.4485	5.86533	5.79431	6.04937	6.43642	6.72455	5.65041	5.61132	6.04528
sp|P14743|NMT_YEAST	NMT1	Glycylpeptide N-tetradecanoyltransferase	1117	53	5.25153	5.36147	5.587	6.6216	6.3616	6.44841	5.4377	5.56145	5.3632	5.10908	4.78485	5.10856	5.76468	5.85142	6.14862	5.36842	4.95859	4.91181
sp|P14747|PP2B2_YEAST	CMP2	Serine/threonine-protein phosphatase 2B catalytic subunit A2	40	46	5.60315	5.49139	5.58549	6.06878	6.116	6.09685	5.60016	5.73428	5.66833	5.18122	5.31906	5.19534	5.4335	5.45273	5.5798	5.19873	5.30481	5.37037
sp|P14772|BPT1_YEAST	BPT1	Bile pigment transporter 1	435	55	5.54064	5.64421	5.95175	5.79762	5.74724	5.68615	5.50679	5.7718	5.84905	5.36381	5.24267	5.4165	5.28981	5.21804	5.54961	5.62092	5.38279	5.4206
sp|P14832|CYPH_YEAST	CPR1	Peptidyl-prolyl cis-trans isomerase	530	114	5.46821	5.95102	5.87534	5.09636	5.12218	5.23517	5.90974	5.91179	5.88519	5.6927	5.62359	5.37716	5.04436	4.98883	4.99748	6.23597	5.86158	5.72333
sp|P14843|AROF_YEAST	ARO3	Phospho-2-dehydro-3-deoxyheptonate aldolase, phenylalanine-inhibited	18	73	5.75047	5.36025	5.34442	5.30786	5.31674	5.34031	5.08418	5.44002	5.72161	5.60346	5.86808	6.03362	5.3762	5.45177	5.49343	5.55591	5.84774	6.10395
sp|P14904|AMPL_YEAST	APE1	Vacuolar aminopeptidase 1	2598	75	6.74271	4.05799	4.21558	4.76365	5.14873	4.99551	3.76648	4.10974	5.7888	5.12638	8.2624	6.29209	5.88525	6.44576	6.14759	4.77163	5.83287	7.64684
sp|P14905|CBS2_YEAST	CBS2	Cytochrome B translational activator protein CBS2	875	5	5.55875	5.34696	5.52718	6.28935	6.53837	6.05744	5.40133	5.12261	5.13065	4.99658	5.52532	5.45047	5.88254	5.99788	5.62822	4.7704	5.36308	5.41288
sp|P14906|SEC63_YEAST	SEC63	Protein translocation protein SEC63	337	79	5.88777	6.02637	6.11096	6.19065	5.98268	5.96709	6.08401	6.00084	5.82216	5.05234	4.76751	5.01507	5.442	5.27921	5.31078	5.19498	4.94486	4.92073
sp|P14907|NSP1_YEAST	NSP1	Nucleoporin NSP1	133	97	5.29576	5.25966	5.56629	6.67995	6.80368	6.78633	5.62416	5.01698	5.50274	5.11055	4.92705	4.86745	6.32811	5.98487	5.60168	4.85341	4.93338	4.85794
sp|P14908|MTF1_YEAST	MTF1	Mitochondrial transcription factor 1	2759	9	5.64203	5.12707	6.07045	6.20266	6.02789	6.25073	5.72637	5.74063	5.74117	5.12361	4.86121	5.24883	5.28515	5.34903	5.87405	5.58041	5.00376	5.14494
sp|P14922|CYC8_YEAST	CYC8	General transcriptional corepressor CYC8	162	69	5.7348	5.71835	5.82523	5.49534	5.41367	5.52808	5.63986	5.74386	5.90462	5.54018	5.27988	5.4421	5.26392	5.23598	5.64764	5.76958	5.3905	5.4264
sp|P15019|TAL1_YEAST	TAL1	Transaldolase	857	140	5.92632	5.7352	6.00869	4.81177	4.72152	4.77859	5.80567	6.07013	6.05139	5.75897	6.07879	5.92142	4.59269	4.63912	4.91212	5.93715	5.94828	6.30217
sp|P15108|HSC82_YEAST	HSC82	ATP-dependent molecular chaperone HSC82	140	552	3.34092	3.58715	3.61495	4.20481	4.20791	4.12479	3.7378	3.5148	3.23938	6.71605	7.31701	6.96899	7.88945	8.17077	8.12393	6.7694	7.08348	7.38842
sp|P15179|SYDM_YEAST	MSD1	Aspartate--tRNA ligase, mitochondrial	2838	36	5.46203	5.56891	5.61643	5.3995	5.3407	5.44846	5.44197	5.59309	5.53746	5.51091	5.23442	5.32329	5.31426	5.38366	6.00019	6.20846	5.68488	5.93135
sp|P15180|SYKC_YEAST	KRS1	Lysine--tRNA ligase, cytoplasmic	13	209	5.34733	5.60809	5.3071	5.54148	5.77175	5.6507	5.61515	5.33945	5.3883	5.86587	5.65703	5.65028	5.84869	5.77693	5.14841	5.42849	5.66842	5.38654
sp|P15202|CATA_YEAST	CTA1	Peroxisomal catalase A	4009	2	4.48416	4.68852	5.72622	4.6162	5.85832	6.55316	5.31701	5.6912	5.72001	6.13838	4.81576	5.3557	6.07357	7.81694	5.51078	4.67225	5.42634	5.53548
sp|P15274|AMPD_YEAST	AMD1	AMP deaminase	2992	68	5.32539	5.2669	5.498	6.10005	6.02403	5.97676	5.35599	5.54811	5.44434	5.29555	5.19243	5.29734	5.68108	5.74095	6.03774	5.65881	5.32189	5.23462
sp|P15303|SEC23_YEAST	SEC23	Protein transport protein SEC23	586	81	5.68067	5.77318	5.73682	5.48794	5.55723	5.45594	5.94484	5.69075	5.63616	5.82053	5.7783	5.65671	5.03726	5.17615	4.96765	5.44262	5.64589	5.51136
sp|P15315|CUP2_YEAST	CUP2	Transcriptional activator protein CUP2	1439	1	4.85366	5.45905	5.02151	5.61569	6.10808	6.52035	4.50864	4.73388	5.48008	5.17449	5.28243	5.61533	6.16893	5.68649	5.94881	6.19532	5.64086	5.98641
sp|P15365|DAL5_YEAST	DAL5	Allantoate permease	4118	1	5.40674	4.94064	6.87464	6.12556	4.77839	5.24248	3.42109	6.55133	6.72846	4.14424	4.18402	5.40697	4.65742	4.57763	8.30445	8.34735	5.01156	5.29701
sp|P15367|SEC11_YEAST	SEC11	Signal peptidase complex catalytic subunit SEC11	3743	9	5.55052	5.97789	5.24239	6.25017	6.01131	5.81654	5.65964	5.56545	5.48067	5.68829	5.73812	5.29847	5.47649	5.62622	4.94724	4.76562	5.30083	5.60413
sp|P15380|PUT4_YEAST	PUT4	Proline-specific permease	3065	7	6.29254	6.14096	5.96186	3.44962	4.01633	4.18204	5.3873	6.37135	6.23562	6.28758	6.41767	6.30711	4.35677	4.72136	5.02078	6.44953	6.18128	6.22028
sp|P15424|MS116_YEAST	MSS116	ATP-dependent RNA helicase MSS116, mitochondrial	993	112	5.4363	5.6327	5.51427	5.49207	5.54668	5.55081	5.63298	5.69129	5.66255	5.81307	5.54507	5.7296	5.49524	5.4383	5.10868	5.59546	5.71262	5.40232
sp|P15436|DPOD_YEAST	POL3	DNA polymerase delta catalytic subunit	487	39	6.02578	6.00384	6.006	7.57678	7.47653	7.34046	6.15568	5.99221	6.0953	4.32046	4.29122	4.40698	5.19416	5.1108	4.99631	4.46011	4.33157	4.21582
sp|P15442|GCN2_YEAST	GCN2	eIF-2-alpha kinase GCN2	1560	24	5.87562	5.79931	6.0519	5.52786	5.41664	5.15239	6.06706	5.77342	5.95143	5.57695	5.58503	5.73473	5.16741	5.09805	4.98965	5.29533	5.5594	5.37781
sp|P15454|KGUA_YEAST	GUK1	Guanylate kinase	779	53	5.96667	6.24824	6.08549	4.97293	4.90786	5.06581	6.07002	6.25914	6.21341	5.85881	5.36914	5.4839	4.67259	4.58048	4.65573	6.23563	5.88647	5.46768
sp|P15496|IDI1_YEAST	IDI1	Isopentenyl-diphosphate Delta-isomerase	3352	37	5.49799	5.54975	5.30422	5.41058	5.61327	5.63175	5.39348	5.6903	5.642	5.62831	5.50468	5.63158	5.68069	5.75472	5.59621	5.55356	5.48156	5.43535
sp|P15565|TRM1_YEAST	TRM1	tRNA (guanine(26)-N(2))-dimethyltransferase, mitochondrial	522	69	5.75601	5.84606	5.68095	5.23646	5.24706	5.29477	5.87776	5.85141	5.7418	5.83985	5.64075	5.67804	5.30192	5.247	4.99817	5.59727	5.66906	5.49566
sp|P15624|SYFB_YEAST	FRS1	Phenylalanine--tRNA ligase beta subunit	2503	121	5.66529	5.66573	5.5776	5.74535	5.78621	5.59251	5.68054	5.60507	5.69656	5.66777	5.61271	5.53317	5.56338	5.42963	5.0649	5.32989	5.45464	5.32904
sp|P15625|SYFA_YEAST	FRS2	Phenylalanine--tRNA ligase alpha subunit	1911	128	5.6397	5.72381	5.67304	6.05946	5.98555	6.09619	5.79968	5.64308	5.64653	5.34886	5.16238	5.28674	5.47345	5.47921	5.38293	5.28848	5.208	5.1029
sp|P15646|FBRL_YEAST	NOP1	rRNA 2'-O-methyltransferase fibrillarin	1437	101	6.01979	6.07026	5.45851	4.88645	5.77356	5.55715	6.47877	5.14441	5.67231	6.09601	6.55811	5.67682	5.28692	5.2315	4.29992	4.95809	5.69847	5.13295
sp|P15700|KCY_YEAST	URA6	Uridylate kinase	854	39	6.04429	6.11362	6.2054	4.94224	4.8188	5.04891	5.97561	6.47925	6.21555	5.71898	5.59907	5.55795	4.5748	4.5006	4.74492	6.04324	5.7067	5.71009
sp|P15703|BGL2_YEAST	BGL2	Glucan 1,3-beta-glucosidase	155	64	5.23299	5.02225	4.4786	4.56137	4.89604	4.94837	4.72539	5.19125	5.32091	6.07572	6.42992	6.17148	5.54854	5.92769	5.96578	6.33692	6.33793	6.82886
sp|P15705|STI1_YEAST	STI1	Heat shock protein STI1	14	225	3.14064	3.42184	3.32329	4.14746	4.13501	4.06974	3.35199	3.22699	3.03507	6.86847	7.04444	6.89681	8.69651	8.63743	8.3878	6.91037	7.28517	7.42099
sp|P15731|UBC4_YEAST	UBC4	Ubiquitin-conjugating enzyme E2 4	2794	6	6.88841	6.74284	6.52551	1.01358	0.982289	1.6964	6.62698	7.25257	6.95498	7.42978	8.7949	7.56118	1.05384	2.60283	2.03321	8.01961	8.41577	9.40532
sp|P15732|UBC5_YEAST	UBC5	Ubiquitin-conjugating enzyme E2-16 kDa	2794	6	7.31236	6.51303	6.69413	5.76792	5.87576	6.1961	4.13748	4.43374	4.32704	6.25348	7.35174	6.56584	5.06229	5.52095	4.99912	4.31979	4.24211	4.42714
sp|P15790|CSK21_YEAST	CKA1	Casein kinase II subunit alpha	2797	41	5.88617	5.71321	6.07931	5.61014	5.46927	5.607	5.99258	5.93087	5.8816	5.37765	5.35936	5.51858	4.90226	5.00147	5.3808	5.6241	5.39804	5.26758
sp|P15801|DPOG_YEAST	MIP1	DNA polymerase gamma	2757	5	6.85	6.32465	6.55909	4.55317	4.52418	4.92987	5.29923	5.83072	6.80547	6.72541	6.57567	5.18975	4.66276	4.27277	3.94203	5.39981	5.76927	5.78614
sp|P15807|MET8_YEAST	MET8	Siroheme biosynthesis protein MET8	3613	9	5.36137	5.7585	5.87308	5.7265	5.91607	5.76327	6.16278	5.92096	6.11406	5.75341	5.07184	5.21064	5.39423	5.56046	5.09039	5.11889	5.08674	5.1168
sp|P15873|PCNA_YEAST	POL30	Proliferating cell nuclear antigen	2034	75	5.89098	5.94702	5.69852	5.24467	5.42841	5.48303	6.13598	5.79482	6.07637	5.85816	5.67425	5.52429	5.19946	5.2589	4.66919	5.31669	5.5204	5.27886
sp|P15891|ABP1_YEAST	ABP1	Actin-binding protein	472	123	5.35194	5.1883	5.22978	6.6097	6.76046	6.71551	5.03884	5.00586	5.45404	4.93354	5.0827	5.02881	6.11205	6.03538	5.99876	5.05332	5.1413	5.25971
sp|P15938|PRP16_YEAST	PRP16	Pre-mRNA-splicing factor ATP-dependent RNA helicase PRP16	2722	13	5.98556	5.90765	5.95797	5.78395	5.72931	5.75761	5.87266	6.0937	5.82288	5.17126	5.17728	5.22	5.09834	5.00982	5.25663	5.31681	5.57797	5.26061
sp|P15992|HSP26_YEAST	HSP26	Heat shock protein 26	460	198	1.87306	1.42407	1.57686	1.51002	1.45531	1.48503	1.3819	1.38388	1.24125	8.59979	11.0618	9.81194	8.12017	8.77175	9.03006	9.5176	10.1321	11.6234
sp|P16120|THRC_YEAST	THR4	Threonine synthase	443	131	5.65806	5.8226	5.61189	5.77174	5.94057	5.8411	5.69132	5.4856	5.76925	5.48077	5.36618	5.30041	5.49824	5.38512	5.18992	5.33723	5.48596	5.36404
sp|P16140|VATB_YEAST	VMA2	V-type proton ATPase subunit B	1101	173	5.73711	5.80096	5.92344	5.23648	5.41356	5.36349	5.67436	5.77189	5.77289	5.6535	5.27288	5.72199	5.13578	5.10992	5.24033	6.05883	5.62765	5.48493
sp|P16151|ERD1_YEAST	ERD1	Protein ERD1	4541	1	5.34973	5.19611	6.89524	5.85452	6.1408	5.52729	6.24423	6.65839	6.41811	5.49227	5.16729	5.12709	4.70561	4.27987	5.06374	5.52659	4.96447	5.38864
sp|P16370|RPB3_YEAST	RPB3	DNA-directed RNA polymerase II subunit RPB3	1603	29	4.82692	5.02941	4.36539	5.06931	4.97045	5.10238	4.62024	4.9006	5.20907	6.31977	5.73864	5.87657	6.77224	6.55678	6.38186	6.25701	6.23552	5.76785
sp|P16387|ODPA_YEAST	PDA1	Pyruvate dehydrogenase E1 component subunit alpha, mitochondrial	869	115	5.533	5.57857	5.41547	4.93316	5.07611	5.08946	5.57186	5.69395	5.63532	6.00485	6.00986	5.98785	5.08264	5.30079	5.2771	5.9074	5.98232	5.92029
sp|P16451|ODPX_YEAST	PDX1	Pyruvate dehydrogenase complex protein X component, mitochondrial	1497	53	5.2295	5.43172	5.27189	6.37775	6.4997	6.51199	5.09871	5.14525	5.37239	5.09685	5.26098	5.04893	6.10461	6.02702	5.83256	5.12196	5.30565	5.26256
sp|P16467|PDC5_YEAST	PDC5	Pyruvate decarboxylase isozyme 2	1674	249	6.76679	5.56253	6.46214	4.11608	3.94868	4.08726	5.40596	6.44458	7.20407	5.80299	6.66302	6.64286	3.83905	3.8322	4.04993	5.47992	6.54016	7.15176
sp|P16474|BIP_YEAST	KAR2	Endoplasmic reticulum chaperone BiP	43	222	3.34705	3.47898	3.53023	2.99426	3.09519	3.07941	3.59447	3.38105	3.0571	7.93712	9.60026	8.50824	6.02149	6.4777	6.21752	7.76772	8.57384	9.33839
sp|P16521|EF3A_YEAST	YEF3	Elongation factor 3A	35	460	5.32316	5.61994	5.31366	5.7906	6.18795	6.03636	5.79857	5.35535	5.28137	5.66739	5.46115	5.33867	5.93025	5.8491	5.3742	5.21511	5.38945	5.06772
sp|P16522|CDC23_YEAST	CDC23	Anaphase-promoting complex subunit CDC23	1416	5	6.12455	5.51281	5.99627	5.70406	5.92496	4.76927	5.25594	5.82065	5.84699	5.11861	5.18983	5.1347	4.89525	5.19528	6.11783	6.56241	5.4966	5.334
sp|P16547|OM45_YEAST	OM45	Mitochondrial outer membrane protein OM45	931	50	5.78825	3.29309	3.4077	4.52675	4.90119	5.03406	3.29677	3.48994	4.78657	4.47125	8.41289	5.56633	7.18436	8.59811	8.78466	4.92399	5.59684	7.93728
sp|P16550|APA1_YEAST	APA1	Protein APA1	702	98	4.80093	5.02953	4.60376	4.34358	4.48243	4.45662	4.85058	4.77166	4.59569	6.40212	6.2967	6.51647	6.29811	6.34959	6.48995	6.61669	6.63555	6.46004
sp|P16603|NCPR_YEAST	NCP1	NADPH--cytochrome P450 reductase	2306	109	6.03599	6.1159	6.24839	5.59506	5.46803	5.32613	6.17894	6.25584	6.12145	5.48352	5.1702	5.44326	4.78828	4.74409	4.8647	5.38933	5.38829	5.38261
sp|P16622|HEMH_YEAST	HEM15	Ferrochelatase, mitochondrial	706	38	5.00398	4.60462	4.55418	5.95585	6.13065	6.14589	4.61382	4.60297	4.92234	5.33952	5.67449	5.46377	7.09877	7.14366	6.61181	5.0902	5.41618	5.62728
sp|P16639|ATE1_YEAST	ATE1	Arginyl-tRNA--protein transferase 1	1917	15	5.21142	5.14109	4.50498	4.96446	5.35139	4.98711	4.54668	5.00503	4.98651	6.05292	6.14205	6.14363	6.06516	6.16135	6.32435	6.04576	6.1015	6.26459
sp|P16649|TUP1_YEAST	TUP1	General transcriptional corepressor TUP1	1474	86	5.97028	6.12714	5.7475	5.1612	5.20542	5.37957	5.95072	5.92296	6.05443	5.66128	5.59775	5.58878	5.13751	5.13135	4.81676	5.49025	5.60074	5.45638
sp|P16658|SEN2_YEAST	SEN2	tRNA-splicing endonuclease subunit SEN2	3843	7	6.14184	5.40633	5.88914	5.70387	4.48075	4.73217	4.79799	7.05351	5.78657	4.78255	4.21953	5.19271	4.37604	4.59648	7.80648	8.14276	5.14057	5.7507
sp|P16661|ALG1_YEAST	ALG1	Chitobiosyldiphosphodolichol beta-mannosyltransferase	2080	17	5.58647	5.40115	5.70128	6.15841	5.97222	5.72636	5.62842	5.63124	5.51634	5.15969	4.91401	5.17134	5.53731	5.49303	5.70154	5.96518	5.26551	5.47049
sp|P16664|RGP1_YEAST	RGP1	Guanine nucleotide exchange factor subunit RGP1	2705	26	5.97363	5.5929	6.36246	5.87124	5.44426	5.56014	5.74914	6.22317	5.88709	5.23193	4.80041	5.44825	4.9304	4.94802	5.75777	6.22551	5.00186	4.9918
sp|P16861|PFKA1_YEAST	PFK1	ATP-dependent 6-phosphofructokinase subunit alpha	68	291	5.59764	5.78716	5.66776	5.64427	5.66451	5.61212	5.7649	5.65695	5.52706	5.62238	5.36252	5.53221	5.41659	5.36324	5.29704	5.55102	5.57926	5.35337
sp|P16862|PFKA2_YEAST	PFK2	ATP-dependent 6-phosphofructokinase subunit beta	68	197	5.35801	5.46195	5.43726	6.12587	6.21151	6.11994	5.45848	5.40222	5.22617	5.37585	5.17993	5.30247	5.83899	5.85168	5.70741	5.3638	5.37137	5.20711
sp|P16892|FUS3_YEAST	FUS3	Mitogen-activated protein kinase FUS3	1551	28	5.03672	4.95791	4.94714	6.13167	5.9132	5.84676	4.7066	5.15067	4.93812	5.317	5.24974	5.76966	6.20742	6.43271	6.74086	5.54871	5.45308	5.65202
sp|P16965|STF2_YEAST	STF2	ATPase-stabilizing factor 15 kDa protein	3835	14	2.81344	2.53607	2.81888	2.73671	2.82557	2.86176	2.71034	2.67354	2.55602	8.53133	12.6608	9.28886	6.96692	6.44422	5.12374	7.85019	9.12874	9.47289
sp|P17064|FCY2_YEAST	FCY2	Purine-cytosine permease FCY2	3568	23	6.69872	6.63316	6.76869	5.04841	5.08728	5.02216	6.56653	6.9403	7.01945	5.46705	5.28395	5.56654	3.7271	3.92854	4.38785	5.60827	5.24116	5.00483
sp|P17065|SEC2_YEAST	SEC2	Rab guanine nucleotide exchange factor SEC2	125	29	5.822	5.73164	6.10744	5.86321	5.92642	5.88471	5.80355	5.81605	6.07609	5.19056	5.26883	5.31971	5.05847	5.02284	5.34022	5.23833	5.19004	5.3399
sp|P17076|RL8A_YEAST	RPL8A	60S ribosomal protein L8-A	479	30	6.46705	6.4033	6.03197	5.05098	5.53664	5.31571	7.08806	5.84708	6.08742	5.66424	5.95691	5.2284	4.69547	4.59234	4.20972	5.3927	5.41519	5.01683
sp|P17106|CBF1_YEAST	CBF1	Centromere-binding protein 1	130	34	5.66042	6.08062	5.94593	6.01675	5.53406	5.91109	5.46899	6.11294	5.82014	5.25333	4.96056	4.93799	5.25631	5.01551	5.33109	5.66671	5.5089	5.51866
sp|P17119|KAR3_YEAST	KAR3	Kinesin-like protein KAR3	1814	18	5.51353	5.78914	6.09966	5.54929	5.3064	5.5984	5.61477	5.9257	5.84421	5.31393	5.01695	5.52439	5.12367	5.10383	5.71714	5.99167	5.47182	5.4955
sp|P17121|SAC7_YEAST	SAC7	GTPase-activating protein SAC7	1316	22	6.36345	6.07381	6.71535	5.71855	5.52818	5.674	6.55278	6.50955	6.37975	5.04823	4.87919	5.09313	4.51989	4.65112	5.05288	5.23708	4.9657	5.03735
sp|P17123|SPO12_YEAST	SPO12	Sporulation-specific protein 12	3345	3	4.01533	4.47977	3.90882	5.35244	5.40595	5.46544	4.29046	4.32538	3.66761	5.93909	5.2819	5.97591	9.03166	8.11171	7.8532	5.83312	5.7073	5.35488
sp|P17157|PHO85_YEAST	PHO85	Cyclin-dependent protein kinase PHO85	128	25	5.44661	4.94788	5.0934	6.9265	6.88421	6.98783	5.05949	5.01784	5.4049	4.87735	5.10934	5.06252	5.91533	6.47233	6.01734	4.95631	4.75372	5.06711
sp|P17214|EST1_YEAST	EST1	Telomere elongation protein EST1	4280	2	5.93789	4.69772	5.97931	4.8356	4.72404	5.26485	5.50267	4.94713	6.2244	6.00005	7.1688	6.43285	4.33105	4.53011	4.53599	5.8711	6.3873	6.62912
sp|P17255|VATA_YEAST	VMA1	V-type proton ATPase catalytic subunit A	659	266	5.90623	5.93961	5.80078	5.1618	5.40694	5.3761	5.79412	5.77165	5.90527	5.80948	5.61313	5.82406	4.97263	5.05018	4.94868	5.50576	5.70658	5.50698
sp|P17423|KHSE_YEAST	THR1	Homoserine kinase	2021	46	5.63798	5.92307	5.5257	5.32492	5.37831	5.39987	5.64286	5.76389	5.51167	5.82854	5.63299	5.76153	5.32057	5.424	5.06461	5.63276	5.72181	5.50492
sp|P17442|PHO81_YEAST	PHO81	Phosphate system positive regulatory protein PHO81	368	69	6.01147	6.32467	5.95776	4.89738	4.859	4.97957	6.21507	6.3009	5.95679	6.07626	5.65288	5.55303	4.74807	4.61986	4.55378	5.64204	6.00331	5.64817
sp|P17505|MDHM_YEAST	MDH1	Malate dehydrogenase, mitochondrial	2227	77	6.11947	5.20818	5.36367	5.1669	5.26676	5.32412	5.11535	5.23039	6.26071	5.24366	6.80987	5.61771	5.55934	5.49745	5.08191	5.10608	5.57102	6.4574
sp|P17536|TPM1_YEAST	TPM1	Tropomyosin-1	2584	21	5.06192	5.29464	5.75829	5.43078	4.90825	5.29741	6.14086	5.80006	6.0933	5.60599	5.64136	5.88729	4.83654	4.69852	6.02558	6.03661	5.90311	5.57952
sp|P17555|CAP_YEAST	SRV2	Adenylyl cyclase-associated protein	2062	70	5.34573	5.33722	5.38927	6.25285	6.32693	6.30807	5.59852	5.16365	5.38366	5.30459	5.40778	5.34672	5.90482	5.90698	5.41955	4.96582	5.32708	5.31075
sp|P17558|RTPT_YEAST	PET123	37S ribosomal protein PET123, mitochondrial	3569	25	5.91661	5.58661	6.12914	6.37679	6.21801	6.30265	5.81898	5.90842	6.02059	5.14515	4.8117	4.86024	5.07841	5.17878	5.49192	5.16606	4.96886	5.02107
sp|P17629|HPR1_YEAST	HPR1	THO complex subunit HPR1	1164	44	5.57944	5.65365	5.87481	6.15921	5.79239	5.91749	5.76347	5.71696	5.60866	5.27516	4.97154	5.42983	5.56758	5.38093	5.29804	5.37921	5.37606	5.25559
sp|P17649|GABAT_YEAST	UGA1	4-aminobutyrate aminotransferase	203	58	5.75217	4.61016	4.7511	4.35159	4.46471	4.44892	4.31257	4.71182	5.45421	5.74704	8.02883	6.67128	5.09787	5.74394	5.82923	5.65855	6.50987	7.85613
sp|P17695|GLRX2_YEAST	GRX2	Glutaredoxin-2	1826	20	5.17003	4.98207	4.70863	4.15804	4.91206	4.84021	5.02128	4.15283	4.86492	5.9156	8.17412	6.5407	6.51964	6.52435	5.11196	5.10342	6.62549	6.67465
sp|P17709|HXKG_YEAST	GLK1	Glucokinase-1	1060	126	5.2405	3.60019	3.71876	4.29534	4.67786	4.53454	3.36165	3.65827	4.35047	5.69845	8.44229	6.91734	6.71574	7.55819	7.36979	5.56739	6.41778	7.87545
sp|P17883|SKI3_YEAST	SKI3	Superkiller protein 3	194	104	5.14527	5.24689	5.58303	7.06187	6.9491	6.85107	5.258	5.20749	5.1958	4.84178	4.77381	4.93973	6.0596	6.09421	6.41204	4.75838	4.74665	4.87529
sp|P17890|RPC7_YEAST	RPC31	DNA-directed RNA polymerase III subunit RPC7	2436	9	6.18446	6.4425	6.36096	5.31786	6.02076	5.66306	6.13034	6.03548	6.70229	5.98802	5.48124	5.25942	4.39224	4.46472	4.33599	5.02379	5.37839	4.81848
sp|P17891|CLC1_YEAST	CLC1	Clathrin light chain	1308	35	4.88786	5.84132	5.69912	5.83333	6.17037	6.30063	5.07431	4.85854	6.20364	4.92224	5.26022	4.85304	5.60226	5.50091	6.21293	5.7836	5.3742	5.62147
sp|P17898|CPT1_YEAST	CPT1	Cholinephosphotransferase 1	4486	5	5.72502	5.61241	6.29908	6.17164	5.83987	6.05767	5.9528	6.61592	6.24259	5.20637	4.59984	5.05485	4.77246	5.07584	5.12032	5.4615	5.08304	5.10878
sp|P17967|PDI_YEAST	PDI1	Protein disulfide-isomerase	83	179	4.88691	5.12885	4.9377	4.07009	4.21221	4.25845	5.03238	4.84969	4.89513	6.22031	7.49845	6.89355	5.12255	5.44957	5.34433	6.40684	6.96272	7.83026
sp|P18238|ADT3_YEAST	AAC3	ADP,ATP carrier protein 3	3425	66	5.73788	5.56563	5.65977	5.24752	5.48994	5.44273	5.67261	5.73415	6.13792	5.83945	6.15229	5.72072	4.90709	5.25126	4.62796	5.17345	5.84354	5.79609
sp|P18239|ADT2_YEAST	PET9	ADP,ATP carrier protein 2	3425	85	5.27927	4.9529	4.76183	4.52705	4.71524	4.67224	4.89722	5.31197	5.59129	6.30072	6.59951	6.31112	5.29151	5.50689	5.54683	6.7199	6.36089	6.65361
sp|P18408|MET16_YEAST	MET16	Phosphoadenosine phosphosulfate reductase	4425	6	5.84927	5.50354	6.02599	6.03002	5.27986	5.98634	7.25492	5.87846	6.30583	5.19919	5.55677	5.39444	4.87386	5.16902	4.33745	5.16718	5.04855	5.13932
sp|P18409|MDM10_YEAST	MDM10	Mitochondrial distribution and morphology protein 10	4069	10	5.06651	4.87906	4.96572	5.42441	5.60861	5.23894	5.05495	4.73963	5.50584	5.79411	6.00066	5.90821	5.87814	6.31875	5.69319	5.7936	6.14941	5.98027
sp|P18411|FUN14_YEAST	FUN14	Protein FUN14	4420	2	4.67595	4.44408	3.63006	5.00431	4.6816	5.07957	3.94738	5.41369	4.78749	5.19184	6.4541	6.1502	7.30023	7.1094	7.11163	5.97439	5.9445	7.09957
sp|P18412|TEC1_YEAST	TEC1	Ty transcription activator TEC1	2835	5	3.57093	3.32305	4.08594	3.39971	3.15605	3.27151	2.98529	4.00452	3.31526	5.90752	4.96983	6.63441	5.74161	6.24625	14.8422	11.5906	6.20056	6.75481
sp|P18414|ERD2_YEAST	ERD2	ER lumen protein-retaining receptor	1368	3	5.8834	5.76404	6.15612	5.43017	5.84379	5.67086	5.92612	5.94567	5.9172	5.13428	5.1164	5.52648	4.93086	5.76737	5.45925	5.07222	5.28514	5.17064
sp|P18480|SNF5_YEAST	SNF5	SWI/SNF chromatin-remodeling complex subunit SNF5	2887	15	5.65904	5.60857	6.00989	6.39745	5.96169	6.21435	5.6667	5.56015	5.62736	4.99021	5.08755	4.98824	5.57067	5.2559	5.67916	5.44167	5.17155	5.10986
sp|P18494|GLN3_YEAST	GLN3	Nitrogen regulatory protein GLN3	227	9	5.84146	6.33253	6.80398	5.55677	4.74222	5.7256	5.83575	5.67358	5.89638	5.68501	4.72847	5.32468	4.68025	4.322	5.45952	5.97426	5.85856	5.55898
sp|P18496|ATP10_YEAST	ATP10	Mitochondrial ATPase complex subunit ATP10	1185	14	5.19917	5.06843	5.23255	5.96604	6.02058	6.26096	4.95475	4.84862	5.2636	5.3459	5.92282	5.4998	6.40661	6.4399	5.62233	5.06839	5.39259	5.48695
sp|P18544|ARGD_YEAST	ARG8	Acetylornithine aminotransferase, mitochondrial	952	42	5.50395	5.32632	5.15667	4.80706	4.94351	4.80017	4.95018	5.36766	5.65878	6.13029	6.59037	6.43519	5.18371	5.1656	5.10779	5.93177	6.3743	6.56667
sp|P18562|UPP_YEAST	FUR1	Uracil phosphoribosyltransferase	776	58	5.56482	5.93223	5.24612	5.3017	5.4398	5.41228	5.46697	5.55798	5.43252	6.13555	5.58815	5.77423	5.6361	5.61087	5.2246	5.75861	5.67521	5.24225
sp|P18634|ART10_YEAST	ART10	Arrestin-related trafficking adapter 10	3198	4	5.80128	5.07419	5.94004	6.45741	5.97301	5.82653	5.85621	5.66151	5.54809	5.33322	4.75675	5.05571	5.55035	5.73978	5.50119	5.57804	5.11365	5.23304
sp|P18759|SEC18_YEAST	SEC18	Vesicular-fusion protein SEC18	25	111	5.24766	5.32588	5.44608	6.15208	6.19591	6.10106	5.30904	5.25676	5.26688	5.26412	5.30802	5.28733	5.96329	5.89208	6.11292	5.19118	5.28465	5.39506
sp|P18851|GBB_YEAST	STE4	Guanine nucleotide-binding protein subunit beta	2429	20	5.11722	5.41858	5.76785	5.63216	5.46642	5.68296	5.38549	5.22676	5.29499	5.35564	5.57224	5.87557	5.59991	5.32148	5.94215	6.18282	5.34512	5.81265
sp|P18852|GBG_YEAST	STE18	Guanine nucleotide-binding protein subunit gamma	4067	9	5.17027	5.00695	5.364	5.53186	5.18955	5.18114	5.10294	5.56185	5.28055	5.43174	5.53054	5.55592	5.66619	5.5648	7.15004	6.16014	5.67206	5.87946
sp|P18888|SNF6_YEAST	SNF6	Transcription regulatory protein SNF6	2672	7	5.2661	5.74835	5.819	5.79797	5.82096	5.32006	6.30821	5.35573	5.78883	5.27866	5.51542	5.32794	5.94433	5.18808	5.77831	5.33243	5.03058	5.37906
sp|P18898|PGTB1_YEAST	CDC43	Geranylgeranyl transferase type-1 subunit beta	2963	2	6.0354	5.52821	7.04994	6.52075	4.70169	4.81696	4.83168	5.6127	6.00107	5.90906	5.00819	5.53558	5.42376	5.38806	5.78701	5.76157	4.62448	5.46389
sp|P18899|DDR48_YEAST	DDR48	Stress protein DDR48	556	22	4.30871	3.35615	3.5888	3.39222	3.61	3.86309	3.64035	3.90063	4.26917	6.52184	9.37119	6.6003	6.73895	6.99122	8.14544	6.16021	6.43166	9.11005
sp|P18900|COQ1_YEAST	COQ1	Hexaprenyl pyrophosphate synthase, mitochondrial	1321	43	6.05876	5.54576	6.04059	6.22698	6.14043	6.08603	5.59215	5.68406	6.26116	4.79612	4.88195	5.38052	5.35695	5.26027	5.2926	4.99501	5.00929	5.39136
sp|P18961|YPK2_YEAST	YPK2	Serine/threonine-protein kinase YPK2/YKR2	2387	32	5.2529	4.9365	5.17495	5.87599	5.75597	5.69375	4.9124	5.1278	5.20499	5.29829	5.64965	5.59583	6.02462	6.16368	6.40674	5.50045	5.49867	5.92685
sp|P18962|DAP2_YEAST	DAP2	Dipeptidyl aminopeptidase B	624	30	6.11288	5.97983	6.06257	5.33393	5.19942	5.04231	5.87648	6.30469	6.06862	5.36168	5.59651	5.75094	4.65036	4.72935	5.22541	5.65234	5.41001	5.64268
sp|P18963|IRA1_YEAST	IRA1	Inhibitory regulator protein IRA1	1844	42	5.61813	5.54235	6.0707	6.4653	6.31012	6.24184	5.70989	5.71476	5.72626	5.07864	4.89266	5.04744	5.45522	5.38497	5.73854	5.19022	4.95357	4.85939
sp|P19073|CDC42_YEAST	CDC42	Cell division control protein 42	2067	11	5.03981	5.0851	4.301	4.1581	4.46473	4.19303	4.67178	5.32225	4.76605	6.89521	7.11227	6.76314	5.67626	5.93784	5.62853	6.43881	6.83989	6.70621
sp|P19097|FAS2_YEAST	FAS2	Fatty acid synthase subunit alpha	65	574	5.81709	6.17175	6.16266	5.58884	5.63671	5.55824	6.33605	6.05918	5.84399	5.54486	5.13542	5.43403	4.98383	4.95022	4.87237	5.40612	5.37876	5.11989
sp|P19145|GAP1_YEAST	GAP1	General amino-acid permease GAP1	3470	31	9.1837	7.38255	8.60417	2.03083	2.08943	2.38217	6.48531	8.29214	8.87473	5.81824	6.60989	7.32282	1.94677	2.08976	2.52611	5.64064	6.21354	6.5072
sp|P19146|ARF2_YEAST	ARF2	ADP-ribosylation factor 2	4045	7	5.44757	6.28978	5.36296	5.94665	6.45569	6.81989	6.4649	4.71943	5.88984	5.44333	6.05239	5.52227	6.11306	5.47992	3.28632	3.67639	5.67715	5.35248
sp|P19158|IRA2_YEAST	IRA2	Inhibitory regulator protein IRA2	1395	38	5.74152	5.60375	5.9208	5.45645	5.24931	5.34078	5.6397	5.77896	5.53885	5.47703	5.40961	5.69535	5.17693	5.19103	6.19567	5.66432	5.32389	5.59605
sp|P19211|IF5A2_YEAST	ANB1	Eukaryotic translation initiation factor 5A-2	1544	9	4.11614	6.28289	5.47426	4.37169	4.55076	5.51822	6.13942	5.53329	5.41192	8.41539	4.59844	5.51319	4.48896	5.80908	5.31303	7.28269	6.7133	4.46732
sp|P19262|ODO2_YEAST	KGD2	Dihydrolipoyllysine-residue succinyltransferase component of 2-oxoglutarate dehydrogenase complex, mitochondrial	290	60	5.53161	4.70097	4.71475	6.02545	6.48963	6.33861	4.78546	4.67886	5.52421	5.02987	6.0574	5.3257	6.21483	6.46514	6.13066	4.84275	5.27089	5.87319
sp|P19263|MED14_YEAST	RGR1	Mediator of RNA polymerase II transcription subunit 14	2632	36	6.13658	5.90973	6.33787	5.70501	5.72401	5.6229	5.95252	6.08917	6.28322	5.23327	5.35211	5.26969	4.81811	4.81663	5.10114	5.09898	5.24005	5.30903
sp|P19358|METK2_YEAST	SAM2	S-adenosylmethionine synthase 2	1626	103	5.35382	6.05351	5.43304	4.55912	4.65362	4.72838	5.88024	6.01844	5.40289	6.62712	5.64422	6.10036	5.1005	5.17948	5.1021	6.57546	6.09955	5.48814
sp|P19414|ACON_YEAST	ACO1	Aconitate hydratase, mitochondrial	594	198	6.1678	5.81489	5.76175	6.98683	7.20794	6.95308	5.82742	5.72381	6.34084	4.17002	5.00431	4.4665	5.67532	5.47136	5.28156	4.10535	4.26996	4.77126
sp|P19454|CSK22_YEAST	CKA2	Casein kinase II subunit alpha'	2930	32	5.53522	5.85078	5.67853	6.348	6.39469	6.20326	5.85311	5.57029	5.67701	5.3169	5.08746	5.2922	5.43101	5.39468	5.03478	5.00856	5.29034	5.0332
sp|P19516|COX11_YEAST	COX11	Cytochrome c oxidase assembly protein COX11, mitochondrial	213	9	5.85339	5.62575	5.31948	5.7981	6.2245	6.04207	5.20217	5.43818	6.14289	5.16323	6.39461	5.27527	5.35784	5.59114	5.20023	4.68439	5.27499	5.41176
sp|P19524|MYO2_YEAST	MYO2	Myosin-2	126	130	5.90251	5.95099	6.09969	5.49925	5.24902	5.32369	6.07215	6.1412	6.01247	5.49534	5.30042	5.53094	4.88858	4.83265	5.05188	5.75726	5.4506	5.44136
sp|P19541|RDS2_YEAST	RDS2	Regulator of drug sensitivity 2	916	2	4.30955	3.22853	2.28753	3.98678	4.38058	4.96669	4.5352	2.82545	4.78211	7.00508	8.42473	7.47095	8.54394	7.78954	6.32231	5.68153	7.33718	6.12232
sp|P19658|EXO70_YEAST	EXO70	Exocyst complex component EXO70	1508	22	5.8006	5.78889	6.0524	6.0323	5.79464	5.53775	5.76975	5.84034	5.75063	5.13402	5.24266	5.3237	5.20807	5.23718	5.42427	5.39637	5.30394	5.3625
sp|P19659|MED15_YEAST	GAL11	Mediator of RNA polymerase II transcription subunit 15	1764	30	6.35615	6.54566	6.56683	6.10498	6.01084	5.99687	6.66317	6.38608	6.60888	4.93136	4.76278	4.90047	4.55346	4.43199	4.4154	4.85752	4.98532	4.92224
sp|P19735|PRP6_YEAST	PRP6	Pre-mRNA-splicing factor 6	403	16	5.89576	6.11914	6.28857	5.57708	5.26123	5.60755	5.63226	6.03639	6.15526	5.3003	5.3753	5.3054	4.87754	4.91418	5.43847	5.56343	5.32045	5.3317
sp|P19736|PRP9_YEAST	PRP9	Pre-mRNA-splicing factor PRP9	2571	13	5.79026	5.91547	5.97246	5.46435	5.19624	5.4742	6.23674	6.12739	6.04092	5.72233	5.25678	5.25175	5.00868	5.09257	5.09816	5.59933	5.41612	5.33623
sp|P19807|HNM1_YEAST	HNM1	Choline transport protein	3148	12	6.15511	6.20958	6.22248	5.21276	5.45479	5.58727	6.61901	6.46442	6.49621	5.07293	5.36628	5.46873	4.71885	4.64252	4.82269	5.13618	4.92996	5.42026
sp|P19812|UBR1_YEAST	UBR1	E3 ubiquitin-protein ligase UBR1	498	69	5.76161	5.91609	5.98424	5.99301	5.98714	5.85032	5.99802	5.88058	5.96236	5.17246	5.24065	5.31381	5.2042	5.28882	5.15406	4.93098	5.18134	5.18032
sp|P19880|AP1_YEAST	YAP1	AP-1-like transcription factor YAP1	2777	10	6.6397	6.9711	6.25573	6.11151	6.13026	6.14064	7.09187	6.37428	6.22046	4.90831	4.44301	4.74173	4.61696	4.87118	4.21745	4.7769	4.91756	4.57134
sp|P19881|PNPP_YEAST	PHO13	4-nitrophenylphosphatase	2856	50	5.37416	5.11592	5.33015	5.5555	5.67674	5.54151	5.21938	5.5077	5.33288	5.64964	5.55498	5.74279	5.65705	5.91874	6.01538	5.66221	5.55581	5.58946
sp|P19882|HSP60_YEAST	HSP60	Heat shock protein 60, mitochondrial	248	249	4.62876	4.63329	4.65749	4.99436	5.13702	5.16396	4.80538	4.65087	4.70934	6.10016	6.46065	5.9676	6.51747	6.68418	6.34247	6.09295	6.15911	6.29495
sp|P19955|RT31_YEAST	YMR31	37S ribosomal protein YMR-31, mitochondrial	2302	19	6.19435	5.83344	5.76076	6.26081	6.93849	6.7866	5.83666	5.4681	6.56249	4.5467	5.79082	4.94142	5.09879	5.20463	4.40327	4.05133	4.97326	5.34812
sp|P19956|RM44_YEAST	MRPL44	54S ribosomal protein L44, mitochondrial	3323	9	5.84941	6.02722	6.11245	6.13685	5.95501	5.76968	5.95769	6.14353	6.06783	4.99516	5.25867	5.18825	4.94094	4.95741	5.18538	5.89456	4.58853	4.97144
sp|P20049|TYR1_YEAST	TYR1	Prephenate dehydrogenase [NADP(+)]	3140	40	5.31823	5.29407	5.67845	6.10046	5.98093	5.98325	5.30853	5.59502	5.67225	5.05733	5.05844	5.51727	5.44048	5.79679	6.30209	5.42137	5.17239	5.30265
sp|P20050|HOP1_YEAST	HOP1	Meiosis-specific protein HOP1	837	3	4.80654	4.57647	5.77468	5.29224	4.6257	4.9227	4.38318	6.5251	6.30903	4.88815	4.34034	5.06516	4.53491	5.4346	7.70223	9.1889	6.08332	5.54676
sp|P20051|PYRC_YEAST	URA4	Dihydroorotase	1408	41	5.79023	5.49313	5.4305	5.71549	5.34096	5.7476	4.95848	5.71952	5.80528	5.45847	5.62857	5.35768	5.57131	5.44078	5.56843	5.70301	5.58755	5.68301
sp|P20052|PHO80_YEAST	PHO80	PHO85 cyclin PHO80	4491	1	4.38749	3.64007	4.543	3.72791	5.11108	5.90593	4.92362	6.71894	5.552	6.20247	5.67942	7.68972	5.88796	7.7701	4.36132	5.36252	6.67494	5.86151
sp|P20053|PRP4_YEAST	PRP4	U4/U6 small nuclear ribonucleoprotein PRP4	2285	12	5.48861	5.70092	5.91909	6.08067	5.89064	5.9424	5.79392	5.55855	5.74843	5.35136	5.31549	5.34359	5.23973	5.39445	5.17245	5.42846	5.35554	5.27569
sp|P20081|FKBP_YEAST	FPR1	FK506-binding protein 1	3541	28	6.04755	6.75238	5.84578	5.13535	5.23316	5.32993	6.53759	6.23762	7.47772	5.43957	5.42617	5.13298	4.85678	4.46581	4.0778	5.06513	5.55809	5.3806
sp|P20084|RM33_YEAST	MRPL33	54S ribosomal protein L33, mitochondrial	4467	11	5.65404	5.72137	5.89366	6.17853	6.13224	6.20755	5.89311	6.09891	6.10512	5.08844	4.66086	4.87591	5.40429	5.17916	5.424	5.39783	5.14271	4.94227
sp|P20095|PRP2_YEAST	PRP2	Pre-mRNA-splicing factor ATP-dependent RNA helicase-like protein PRP2	1132	17	5.53017	5.45433	5.97819	5.80374	5.84131	5.80711	5.58309	5.8678	5.62247	5.26869	4.96553	5.28151	5.60195	5.58586	6.11692	5.53286	5.13397	5.02452
sp|P20107|ZRC1_YEAST	ZRC1	Zinc/cadmium resistance protein	3690	5	5.70341	6.15778	5.76357	5.50523	6.79107	4.72176	6.95408	5.94742	5.8422	5.40939	5.5823	4.56431	4.73737	5.53345	4.79267	4.89988	5.63851	5.45561
sp|P20133|PGTB2_YEAST	BET2	Geranylgeranyl transferase type-2 subunit beta	3830	10	5.2233	4.86818	5.37965	5.97308	5.47701	5.68774	5.03263	5.33441	5.27167	5.36839	5.61598	5.77854	5.7431	5.93703	6.80452	5.77673	5.26021	5.46784
sp|P20134|SFL1_YEAST	SFL1	Flocculation suppression protein	166	9	5.6026	6.15332	6.27393	5.84433	5.33688	5.43994	6.21683	6.30812	6.03121	5.63423	5.22117	4.96829	5.03352	4.95486	5.38021	5.5305	5.17739	4.89268
sp|P20424|SRP54_YEAST	SRP54	Signal recognition particle subunit SRP54	741	63	5.34094	5.42379	5.12009	5.07938	5.19129	5.23748	5.38477	5.25459	5.16038	6.0605	5.73314	5.87978	5.74926	5.73943	5.96672	5.98384	5.93515	5.75944
sp|P20433|RPB4_YEAST	RPB4	DNA-directed RNA polymerase II subunit RPB4	2769	33	5.47887	5.7054	5.80201	5.52358	6.10929	5.79195	5.49514	5.68615	5.60761	5.49974	5.21536	5.2531	5.44947	5.56511	5.54646	5.43784	5.42949	5.40342
sp|P20434|RPAB1_YEAST	RPB5	DNA-directed RNA polymerases I, II, and III subunit RPABC1	406	24	5.8479	5.61047	5.44526	4.82437	5.00751	5.09012	5.64288	5.8857	5.60455	6.10494	5.81927	6.00615	5.16066	5.29159	5.0871	5.98514	5.85317	5.73321
sp|P20435|RPAB2_YEAST	RPO26	DNA-directed RNA polymerases I, II, and III subunit RPABC2	1307	14	5.80682	6.56883	5.89147	5.16346	5.30108	5.72771	6.21349	6.03943	6.5499	5.66014	5.72521	5.37322	4.90379	4.83451	4.43399	5.08162	5.38287	5.34244
sp|P20436|RPAB3_YEAST	RPB8	DNA-directed RNA polymerases I, II, and III subunit RPABC3	3975	15	5.78756	5.78799	5.60812	5.1965	4.90785	5.14817	5.76152	5.92746	5.85542	6.19954	5.88168	5.79557	5.12924	5.12763	4.59032	5.67153	5.91621	5.7077
sp|P20447|DBP3_YEAST	DBP3	ATP-dependent RNA helicase DBP3	845	90	6.13951	6.2881	6.13794	5.45103	5.56311	5.59189	6.14156	5.90839	5.99316	5.51698	5.30594	5.34783	5.05534	4.83327	4.67789	5.4452	5.47854	5.12433
sp|P20448|DBP4_YEAST	HCA4	ATP-dependent RNA helicase HCA4	1448	89	5.75712	5.80339	5.98252	6.26204	6.19309	6.0776	5.99153	5.79255	5.82155	5.22152	5.03635	5.04766	5.44637	5.37764	5.15503	5.02308	5.05788	4.95308
sp|P20449|DBP5_YEAST	DBP5	ATP-dependent RNA helicase DBP5	1299	85	5.4303	5.82079	5.30039	5.46913	5.77331	5.53917	5.7771	5.33461	5.34281	5.80748	5.73482	5.60184	5.76736	5.7504	5.33764	5.25875	5.57424	5.37985
sp|P20457|PRI2_YEAST	PRI2	DNA primase large subunit	587	31	5.60846	5.62809	5.69927	6.4736	6.17907	6.33631	5.60294	5.66771	5.71755	4.96511	4.86797	5.05462	5.62964	5.75062	5.70701	5.13252	4.92162	5.05789
sp|P20459|IF2A_YEAST	SUI2	Eukaryotic translation initiation factor 2 subunit alpha	445	91	5.59858	5.75815	5.87609	5.89519	5.883	5.81748	5.63974	5.82663	5.65016	5.41846	5.0592	5.355	5.37806	5.36994	5.63277	5.50081	5.23261	5.10813
sp|P20484|MAK11_YEAST	MAK11	Protein MAK11	2954	26	4.69227	4.79642	4.66068	5.09446	5.34234	5.26069	4.46075	5.11598	4.86142	6.21849	5.9846	5.91497	6.31853	6.556	6.69754	6.25765	5.92484	5.84236
sp|P20485|KICH_YEAST	CKI1	Choline kinase	1686	43	4.77961	4.83012	4.76523	6.43172	6.08153	6.13623	4.96	4.90306	4.73239	5.05736	6.42978	5.55091	6.62152	6.27727	6.65636	5.3242	5.20628	5.25641
sp|P20486|CKS1_YEAST	CKS1	Cyclin-dependent kinases regulatory subunit	4055	12	6.1788	6.45086	6.15902	5.26436	5.40088	5.51283	6.11915	6.29895	6.36127	5.56565	5.33501	5.18755	4.74778	4.7315	4.61673	5.19987	5.55998	5.30981
sp|P20604|PP11_YEAST	SIT4	Serine/threonine-protein phosphatase PP1-1	910	35	5.59567	5.65523	5.66749	4.93979	4.93186	5.13468	5.45247	5.79928	5.89515	5.84623	5.71934	5.86357	5.1568	5.2772	5.38731	5.88997	5.88325	5.90471
sp|P20606|SAR1_YEAST	SAR1	Small COPII coat GTPase SAR1	2931	74	5.89499	5.96709	5.80836	4.99909	5.18215	5.32758	6.45367	6.04647	6.01351	5.93049	6.02334	5.80568	4.90081	5.08186	4.28761	5.11156	5.73128	5.43448
sp|P20676|NUP1_YEAST	NUP1	Nucleoporin NUP1	454	72	5.92139	5.94854	6.201	5.98538	5.77608	5.96247	6.19588	5.86162	6.055	5.09198	5.09374	5.07086	5.27516	5.07415	5.1018	5.14394	5.18877	5.05225
sp|P20795|VPS33_YEAST	VPS33	Vacuolar protein sorting-associated protein 33	2412	18	5.16946	5.25162	5.31456	5.4788	5.41851	5.48416	5.30909	5.33748	5.23636	5.6428	5.81228	5.90648	5.65532	5.99885	6.05402	5.61471	5.63918	5.67632
sp|P20967|ODO1_YEAST	KGD1	2-oxoglutarate dehydrogenase, mitochondrial	891	120	5.69624	5.16443	5.291	6.4465	6.57016	6.42764	5.15564	5.20074	5.77455	4.88204	5.52052	5.17744	5.72108	5.872	5.61357	4.86644	5.07464	5.54537
sp|P21147|ACO1_YEAST	OLE1	Acyl-CoA desaturase 1	369	76	6.53236	6.64362	6.77508	5.47682	5.28899	5.45918	6.78464	6.86011	6.56509	5.53437	4.79336	5.24603	4.28242	4.17851	4.38102	5.38064	5.00609	4.81167
sp|P21182|DCAM_YEAST	SPE2	S-adenosylmethionine decarboxylase proenzyme	2042	26	5.4624	5.56381	5.61831	5.44417	5.54222	5.53145	5.85789	5.52333	5.60845	5.96241	5.48943	5.61588	5.53498	5.66016	5.17669	5.34031	5.59387	5.47427
sp|P21192|ACE2_YEAST	ACE2	Metallothionein expression activator	2684	4	5.40105	5.73209	6.88399	6.95728	5.59256	5.77859	5.05221	6.39778	5.782	4.82409	3.88284	5.13173	5.26732	5.34458	6.00372	6.04957	4.77379	5.1448
sp|P21242|PSA7_YEAST	PRE10	Probable proteasome subunit alpha type-7	1897	40	5.59832	5.92783	5.58275	5.34087	5.4436	5.67125	5.90109	5.68401	5.70619	5.742	5.7804	5.38846	5.27246	5.21936	4.96171	5.40574	5.71061	5.66336
sp|P21243|PSA1_YEAST	SCL1	Proteasome subunit alpha type-1	464	57	5.33123	5.57984	5.40207	5.21845	5.31117	5.38429	5.45546	5.38768	5.31145	5.71033	5.90471	5.78533	5.77098	5.66326	5.53031	5.547	5.81728	5.88914
sp|P21268|FAR1_YEAST	FAR1	Cyclin-dependent kinase inhibitor FAR1	3649	1	5.06054	5.38517	5.71422	3.66853	4.87929	5.03954	4.09075	5.7491	3.16687	7.34878	5.65269	5.03711	6.83909	7.14849	6.22552	7.03052	6.4693	5.49448
sp|P21269|CCA1_YEAST	CCA1	CCA tRNA nucleotidyltransferase, mitochondrial	2157	35	5.39035	5.49601	5.21261	6.3992	6.47255	6.5353	5.39362	5.23742	5.36403	5.17768	5.09849	5.12165	6.19948	6.04303	5.74553	5.00382	5.12302	4.98622
sp|P21304|PWP1_YEAST	PWP1	Periodic tryptophan protein 1	687	79	5.938	6.00282	5.96941	5.73243	5.82816	5.88312	5.96914	5.82172	5.96907	5.35855	5.29073	5.10788	5.33384	5.14732	4.98728	5.32498	5.32558	5.00995
sp|P21306|ATP5E_YEAST	ATP15	ATP synthase subunit epsilon, mitochondrial	806	19	6.35523	6.08845	5.94718	6.46882	6.2982	6.77986	5.87634	6.16667	7.17125	4.71517	5.10036	4.52791	4.73453	4.91666	4.58759	4.62649	4.60749	5.03181
sp|P21339|MSB1_YEAST	MSB1	Morphogenesis-related protein MSB1	1091	26	5.481	5.81833	5.78632	6.18589	6.27362	6.33405	6.35008	5.49113	5.482	5.28295	5.49815	5.30747	5.58341	5.39987	4.99667	4.63398	5.1808	4.91429
sp|P21372|PRP5_YEAST	PRP5	Pre-mRNA-processing ATP-dependent RNA helicase PRP5	2742	11	5.23338	5.03708	5.26922	6.04421	5.64913	5.33811	5.33885	5.21965	5.2843	5.25916	5.21901	5.14434	6.64891	6.88036	6.70876	4.85456	5.18046	5.69052
sp|P21373|UTR1_YEAST	UTR1	NAD(+) kinase	1535	20	5.98859	5.85521	6.03438	5.09594	5.16842	5.15523	5.69757	5.85463	5.72854	5.73278	6.24118	5.75981	4.71047	4.8529	4.71973	5.57425	5.98038	5.84998
sp|P21374|ISY1_YEAST	ISY1	Pre-mRNA-splicing factor ISY1	1169	5	5.63428	5.86978	6.01621	5.81836	5.40181	5.62679	5.6152	5.3909	5.44169	5.41567	5.41327	5.30872	5.47424	5.40502	6.0668	5.47278	5.3641	5.26438
sp|P21375|OSM1_YEAST	OSM1	Fumarate reductase 2	1267	38	5.73969	5.78681	5.82183	5.49844	5.38823	5.23545	5.76209	5.82879	5.85132	5.43724	5.6102	5.58021	5.20662	5.30643	5.20875	5.55365	5.59789	5.58637
sp|P21524|RIR1_YEAST	RNR1	Ribonucleoside-diphosphate reductase large chain 1	185	104	5.68864	5.76267	5.59738	5.61448	5.56625	5.60667	5.72095	5.80675	5.77487	5.67724	5.31698	5.57651	5.37299	5.38223	5.31125	5.47801	5.44878	5.29734
sp|P21538|REB1_YEAST	REB1	DNA-binding protein REB1	478	55	5.68075	5.79097	5.72872	5.33017	5.27598	5.36784	5.74508	5.8473	5.8115	5.56423	5.38985	5.46279	5.5033	5.27101	5.42431	5.72581	5.59341	5.48697
sp|P21560|CBP3_YEAST	CBP3	Protein CBP3, mitochondrial	653	34	5.35957	4.82034	5.52978	6.49041	6.51262	6.45193	5.17488	5.33065	5.49442	4.8029	5.18937	5.04636	5.90509	6.02835	6.23539	5.17892	5.07841	5.37061
sp|P21576|VPS1_YEAST	VPS1	Vacuolar protein sorting-associated protein 1	241	162	5.38367	5.2818	5.29558	6.13396	5.97743	5.92441	5.34559	5.36134	5.33945	5.22614	5.24523	5.31226	6.02612	6.01907	6.05534	5.32313	5.29897	5.45051
sp|P21592|COX10_YEAST	COX10	Protoheme IX farnesyltransferase, mitochondrial	4340	6	5.93466	5.48357	6.49766	5.38198	5.48015	5.49435	8.38318	7.06712	6.4493	4.96669	5.15026	4.92027	4.94451	4.91393	4.77758	4.68718	4.72444	4.74316
sp|P21657|DAL81_YEAST	DAL81	Transcriptional activator protein DAL81	2243	11	5.70087	5.27076	8.90261	4.97666	6.41218	6.16872	8.55292	5.82859	5.85413	4.96429	5.06832	5.18624	4.16246	4.25619	4.34393	5.129	4.49138	4.73074
sp|P21672|RIR3_YEAST	RNR3	Ribonucleoside-diphosphate reductase large chain 2	185	46	6.05763	5.96918	5.96724	6.05836	6.12091	5.97073	6.00381	5.84255	6.09295	5.51017	5.25422	5.41947	4.95263	5.1262	4.79059	4.85049	5.04976	4.96313
sp|P21705|DAL82_YEAST	DAL82	Protein DAL82	3586	1	4.76474	5.11068	6.35267	7.02241	5.86237	6.89986	5.79214	5.9928	5.44938	4.63218	6.20873	5.2506	5.25568	5.59625	6.46091	4.96588	3.5512	4.83153
sp|P21734|UBC1_YEAST	UBC1	Ubiquitin-conjugating enzyme E2 1	3719	30	5.60836	5.87656	5.66149	5.51193	5.47462	5.58675	5.33533	5.64417	5.63534	5.4041	5.06227	5.20245	5.33881	5.47125	5.94597	6.01896	5.70434	5.51731
sp|P21771|RT28_YEAST	MRPS28	37S ribosomal protein S28, mitochondrial	547	24	5.61452	5.61223	5.92606	5.95143	6.01422	6.02199	5.49505	5.76175	5.76353	5.11609	5.01181	5.13276	5.54512	5.56496	5.61822	5.38546	5.25499	5.20983
sp|P21801|SDHB_YEAST	SDH2	Succinate dehydrogenase [ubiquinone] iron-sulfur subunit, mitochondrial	1397	36	6.20884	5.11825	5.37278	6.44216	7.20489	7.08095	5.07305	5.10561	6.55401	4.56519	6.04785	4.95911	5.3335	5.58951	5.05867	4.19771	4.69286	5.39505
sp|P21825|SEC62_YEAST	SEC62	Translocation protein SEC62	1212	33	5.22364	5.14561	5.0268	4.99923	4.95036	4.90021	4.97414	5.51675	5.20214	5.67364	5.76085	6.01509	5.52618	5.89426	6.40262	6.8621	5.88678	6.0396
sp|P21826|MLS2_YEAST	DAL7	Malate synthase 2	1739	2	6.15483	7.33215	8.38195	3.19177	2.73547	4.07143	7.43419	7.04245	6.34147	7.29	5.00757	6.85216	3.67491	3.65121	3.682	5.38458	5.76522	6.00666
sp|P21827|RCC1_YEAST	SRM1	Guanine nucleotide exchange factor SRM1	1948	29	5.74889	5.70905	5.80182	5.38238	5.26364	5.4095	5.6837	5.84743	5.62208	5.5309	5.3656	5.44357	5.46569	5.34769	5.59555	5.84197	5.4603	5.48023
sp|P21951|DPOE_YEAST	POL2	DNA polymerase epsilon catalytic subunit A	682	88	5.37915	5.49924	5.76548	7.06955	6.70605	6.63859	5.52765	5.6167	5.63429	4.87635	4.40783	4.89878	5.96278	5.62222	5.80394	5.14625	4.7302	4.71496
sp|P21954|IDHP_YEAST	IDP1	Isocitrate dehydrogenase [NADP], mitochondrial	1697	99	5.66345	5.69408	5.52307	4.74459	4.98345	4.91076	5.5732	5.82681	6.09921	6.03595	5.77207	6.34631	4.83577	4.95581	4.82864	5.84546	6.20828	6.15307
sp|P21957|OPI1_YEAST	OPI1	Transcriptional repressor OPI1	3636	16	5.55198	5.70452	5.60566	5.97974	5.85948	5.88853	5.61532	5.73632	5.55901	5.1383	4.85758	5.11471	5.62562	5.55718	5.84785	5.73048	5.39655	5.23118
sp|P21965|MCK1_YEAST	MCK1	Protein kinase MCK1	981	48	6.30939	6.27753	6.15604	5.34584	5.4109	5.44286	6.25752	5.87493	6.22825	5.5241	5.44055	5.4847	4.75369	4.67297	4.50775	5.32071	5.56219	5.43008
sp|P22007|FNTB_YEAST	RAM1	Protein farnesyltransferase subunit beta	2956	11	5.71797	5.55544	6.06092	6.15109	5.81969	5.80669	5.47883	6.19575	5.83714	5.11857	5.00288	5.2639	5.09473	5.27682	5.66831	5.62241	5.14176	5.1871
sp|P22023|KRE5_YEAST	KRE5	Killer toxin-resistance protein 5	1564	46	5.42616	5.62885	5.72594	5.61036	5.32113	5.40571	5.66804	5.47582	5.49065	5.44642	5.73517	5.82819	5.06967	5.17378	5.56256	5.72086	5.72041	5.99028
sp|P22035|BAS1_YEAST	BAS1	Myb-like DNA-binding protein BAS1	2438	15	5.55253	5.48773	5.45722	5.21779	5.20843	5.24276	5.24653	5.68636	5.703	5.59249	5.73584	5.87042	5.18105	5.50235	5.63007	5.87992	5.69053	6.11499
sp|P22082|SNF2_YEAST	SNF2	Transcription regulatory protein SNF2	426	36	5.53778	5.84082	6.21176	6.06559	5.77214	5.71526	5.76849	5.96995	6.14941	5.06777	5.14831	5.34127	5.27086	5.25743	5.38005	5.32068	5.07411	5.10832
sp|P22108|APA2_YEAST	APA2	Diadenosine 5',5'''-P1,P4-tetraphosphate phosphorylase 2	486	26	5.4101	4.94463	5.50788	6.35239	5.83926	5.91666	4.84502	5.79714	5.43339	5.04355	4.88437	5.02945	5.81991	5.69449	6.93396	6.00725	5.19316	5.34739
sp|P22133|MDHC_YEAST	MDH2	Malate dehydrogenase, cytoplasmic	1640	8	5.06148	4.55634	4.8951	4.18103	4.18972	4.48342	4.34693	5.33407	4.84869	5.35745	6.56706	6.1901	6.68524	7.23039	7.60372	5.98914	5.74131	6.73881
sp|P22134|MAG_YEAST	MAG1	DNA-3-methyladenine glycosylase	495	22	5.56317	5.39148	5.81285	5.1179	4.98271	4.86533	5.61905	5.54709	5.51725	5.46502	6.43542	6.22923	4.71898	5.15347	5.50007	5.77657	5.87967	6.42473
sp|P22135|ATP12_YEAST	ATP12	Protein ATP12, mitochondrial	240	29	5.51377	5.44815	5.74517	6.38132	5.98768	6.37019	5.49622	5.75577	5.50865	5.08601	4.90605	5.13421	5.48403	5.57388	5.87989	5.55984	5.09243	5.07675
sp|P22136|AEP2_YEAST	AEP2	ATPase expression protein 2, mitochondrial	3150	25	6.10386	6.08356	6.04509	5.94311	5.95294	5.91368	6.35314	6.14301	6.15473	4.91959	4.93324	5.29322	4.87292	4.96222	4.95524	4.96395	5.13812	5.26838
sp|P22137|CLH_YEAST	CHC1	Clathrin heavy chain	228	271	5.64283	5.39483	5.50327	5.66199	5.54077	5.53637	5.46215	5.57393	5.61594	5.63548	5.5359	5.71066	5.37618	5.39006	5.49543	5.69756	5.61304	5.6136
sp|P22138|RPA2_YEAST	RPA135	DNA-directed RNA polymerase I subunit RPA135	744	173	5.83453	5.81745	5.69901	5.55805	5.59761	5.57172	5.75259	5.75995	5.69349	5.76257	5.54096	5.57973	5.36081	5.26214	5.06061	5.40663	5.53191	5.21024
sp|P22139|RPAB5_YEAST	RPB10	DNA-directed RNA polymerases I, II, and III subunit RPABC5	4318	34	5.61472	5.99412	6.09497	5.57521	5.44082	5.60661	5.98608	6.21597	6.32927	5.3806	5.11061	5.40341	4.93712	4.74555	5.16683	6.12191	5.21259	5.06362
sp|P22140|EPT1_YEAST	EPT1	Choline/ethanolaminephosphotransferase 1	4384	2	5.54667	6.46726	5.77211	6.54257	6.64074	4.7055	6.0373	6.32229	5.38359	5.47713	3.77622	6.0192	5.10052	5.55564	5.91316	6.0624	4.6414	4.03629
sp|P22141|PSB4_YEAST	PRE1	Proteasome subunit beta type-4	3086	25	5.14268	5.0189	4.93653	4.73154	4.78885	4.73019	5.06726	5.40699	5.14812	6.11529	6.29494	6.00463	5.65344	5.83564	6.08013	6.40475	6.23039	6.40973
sp|P22146|GAS1_YEAST	GAS1	1,3-beta-glucanosyltransferase GAS1	343	73	5.53164	5.64839	5.29382	5.4137	5.58981	5.54747	5.53293	5.53888	5.48179	5.93565	5.77903	5.69263	5.84486	5.69542	4.92938	5.29949	5.71745	5.52767
sp|P22147|XRN1_YEAST	XRN1	5'-3' exoribonuclease 1	880	168	5.80782	6.02874	6.21789	5.65066	5.4853	5.42178	6.25062	6.14223	5.99312	5.37349	5.07817	5.34969	4.96403	4.95282	5.02477	5.62644	5.39893	5.23349
sp|P22148|MSN1_YEAST	MSN1	Protein MSN1	4312	1	6.16442	6.0849	4.49767	6.01877	7.38904	6.7597	5.77601	4.0165	4.9438	6.43193	5.29231	4.884	6.46169	5.72579	3.9941	4.40517	5.47241	5.68179
sp|P22149|AFT1_YEAST	AFT1	Iron-regulated transcriptional activator AFT1	4006	4	5.46999	5.96053	5.59618	6.43416	6.15226	6.93451	5.65752	5.94183	5.9954	5.01467	4.89312	4.10465	5.71392	5.54114	4.94493	4.71599	5.65584	5.27338
sp|P22202|HSP74_YEAST	SSA4	Heat shock protein SSA4	43	461	2.54718	2.63193	2.60014	2.62342	2.51808	2.51969	2.53659	2.52448	2.29475	7.70101	8.17154	7.67638	9.49262	9.80855	9.71304	8.07181	8.15054	8.41824
sp|P22203|VATE_YEAST	VMA4	V-type proton ATPase subunit E	408	89	6.27658	6.31827	6.43142	5.20783	5.38283	5.40941	6.18141	6.26762	6.50137	5.44213	4.96302	5.28725	4.70393	4.63291	4.78836	5.52326	5.47576	5.20662
sp|P22204|DBF2_YEAST	DBF2	Cell cycle protein kinase DBF2	2511	16	5.44327	5.35524	5.55301	6.46173	6.49722	6.3488	5.31194	5.36697	5.35956	5.03921	4.9176	4.92351	6.12582	6.12007	6.36525	5.0604	4.90195	4.84846
sp|P22209|KIN3_YEAST	KIN3	Serine/threonine-protein kinase KIN3	4217	11	5.31955	5.68636	5.93351	6.47576	6.26304	6.24364	5.65655	5.89284	5.70027	4.75547	4.64063	5.10722	6.36411	5.4475	5.74906	5.10259	4.87438	4.7875
sp|P22211|NPR1_YEAST	NPR1	Nitrogen permease reactivator protein	1522	17	4.97288	4.97274	4.59983	4.58694	4.60367	4.64063	4.61003	4.87908	4.98163	6.20279	6.74429	6.45667	5.9263	6.16858	6.03989	6.31513	6.6014	6.69752
sp|P22213|SLY1_YEAST	SLY1	Protein SLY1	807	62	5.46342	5.46066	5.63005	6.29943	6.08423	6.15642	5.40809	5.59988	5.51956	5.01838	5.12399	5.31346	5.58895	5.57775	5.85631	5.44057	5.2095	5.24936
sp|P22214|SEC22_YEAST	SEC22	Protein transport protein SEC22	3058	16	5.65771	5.81404	5.75857	5.75382	5.77345	5.91105	6.10202	5.63956	5.56908	5.44205	5.56749	5.69512	5.30081	5.08275	4.94898	5.13354	5.44578	5.40418
sp|P22215|SLY41_YEAST	SLY41	Uncharacterized transporter SLY41	1286	8	5.9454	5.88718	6.16217	6.70371	6.96119	5.81285	6.00846	5.87165	5.84872	5.06562	4.98442	4.87747	5.25815	5.0887	4.94065	4.8855	5.04422	4.65395
sp|P22216|RAD53_YEAST	RAD53	Serine/threonine-protein kinase RAD53	1282	20	6.1519	6.20312	6.41416	5.43015	5.39284	5.5003	6.23098	6.45357	6.15077	5.0343	5.21052	5.37436	4.80788	4.67248	5.13873	5.40712	5.23849	5.18832
sp|P22217|TRX1_YEAST	TRX1	Thioredoxin-1	599	28	6.38297	6.9265	6.6235	4.83801	4.85034	4.67511	6.33462	5.4778	6.52739	5.95058	5.08831	5.6481	4.30857	4.43962	4.69624	6.31849	5.70564	5.20822
sp|P22219|VPS15_YEAST	VPS15	Serine/threonine-protein kinase VPS15	2416	8	5.71803	5.70686	5.81157	5.65892	5.22786	5.3307	5.71071	5.90932	5.68557	5.66961	5.00429	5.76399	5.10712	4.92381	6.00714	5.98377	5.1917	5.58904
sp|P22224|SEC15_YEAST	SEC15	Exocyst complex component SEC15	1925	46	5.61791	5.48956	5.90742	5.44364	5.26009	5.39134	5.54212	5.8114	5.69008	5.72077	5.37907	5.64212	5.09901	5.23897	5.55677	5.88349	5.57051	5.75571
sp|P22276|RPC2_YEAST	RET1	DNA-directed RNA polymerase III subunit RPC2	867	79	5.4691	5.51478	5.61006	5.66453	5.46213	5.36007	5.53362	5.74481	5.49635	5.57856	5.37299	5.5871	5.48098	5.55487	5.76329	5.8832	5.57782	5.34573
sp|P22289|QCR9_YEAST	QCR9	Cytochrome b-c1 complex subunit 9, mitochondrial	3948	2	6.10376	5.02347	5.3491	6.04821	5.56164	5.72525	5.76662	5.67782	6.14867	4.68726	5.97688	6.0717	5.15441	5.53803	5.33233	4.86474	5.5192	5.45089
sp|P22336|RFA1_YEAST	RFA1	Replication factor A protein 1	134	84	5.58427	5.47117	5.46852	5.73073	5.85021	5.8141	5.69801	5.58529	5.67177	5.45701	5.39701	5.42761	5.52245	5.69587	5.62921	5.32114	5.30466	5.37097
sp|P22353|RM08_YEAST	MRPL8	54S ribosomal protein L8, mitochondrial	473	23	5.64473	5.72176	6.00719	5.91225	6.0078	6.06588	5.83176	5.89936	5.81251	5.229	5.10833	5.1546	5.2494	5.28385	5.37382	5.45776	5.23834	5.00166
sp|P22354|RM20_YEAST	MRPL20	54S ribosomal protein L20, mitochondrial	2139	21	6.15108	6.12695	6.20504	6.64283	6.67814	6.67748	6.31264	6.16115	6.38698	4.84043	4.89499	4.66016	4.71612	4.85177	4.58668	4.53133	4.84382	4.73242
sp|P22434|PDE1_YEAST	PDE1	3',5'-cyclic-nucleotide phosphodiesterase 1	3373	7	4.63234	4.73174	4.82184	5.33852	5.45731	5.6368	4.94645	4.70106	4.90348	5.36904	6.89686	5.96153	6.27818	6.67299	6.13492	4.99023	6.2682	6.25852
sp|P22438|SYMM_YEAST	MSM1	Methionine--tRNA ligase, mitochondrial	1458	12	5.76059	5.42756	5.6576	5.89863	5.57221	5.85598	5.40476	6.04981	6.07041	5.09614	5.07316	5.71179	5.20428	5.04301	5.61327	5.92449	5.36828	5.26803
sp|P22470|SAN1_YEAST	SAN1	Protein SAN1	201	12	5.62485	6.02981	6.39621	6.3589	6.37451	6.50685	5.61961	6.20353	5.87093	4.71335	4.66161	5.06342	5.31417	5.27327	5.18067	5.15673	4.77285	4.87876
sp|P22515|UBA1_YEAST	UBA1	Ubiquitin-activating enzyme E1 1	199	172	5.35587	5.37481	5.33604	5.76528	5.97097	5.8245	5.62031	5.31757	5.53338	5.46688	5.54661	5.55757	5.62338	5.67776	5.52546	5.40591	5.50397	5.59371
sp|P22516|CHL1_YEAST	CHL1	ATP-dependent DNA helicase CHL1	3861	2	5.80265	5.28192	6.42815	5.55826	5.10474	5.52696	6.00844	5.69388	6.04335	5.43546	4.77804	5.93433	4.94305	4.58408	4.96623	6.8591	4.712	6.33936
sp|P22517|KCC2_YEAST	CMK2	Calcium/calmodulin-dependent protein kinase II	117	57	2.82116	2.72276	2.90646	3.23963	3.23957	3.1448	2.74094	2.73438	2.59862	8.13479	7.41962	7.89895	9.40301	8.86909	8.58732	7.82189	8.15501	7.562
sp|P22543|VPS34_YEAST	VPS34	Phosphatidylinositol 3-kinase VPS34	2766	18	5.5307	5.72894	5.73936	5.78368	5.50596	5.7092	5.83594	5.67031	5.93418	5.26625	5.29216	5.49	5.1893	5.19854	5.43678	5.59745	5.3195	5.77178
sp|P22579|SIN3_YEAST	SIN3	Transcriptional regulatory protein SIN3	1594	107	5.10032	5.19122	5.01403	6.65605	6.55975	6.34181	4.97135	5.17767	5.2046	5.10781	5.03428	5.0682	6.62958	6.41122	6.2241	5.04162	5.13493	5.13145
sp|P22580|AMDY_YEAST	AMD2	Probable amidase	2596	4	4.75943	5.60003	6.55151	5.30307	5.87626	5.70946	5.38524	5.53317	5.02651	5.90895	5.92655	6.02657	5.19115	5.06952	5.05883	5.51252	5.83639	5.72483
sp|P22696|ESS1_YEAST	ESS1	Peptidyl-prolyl cis-trans isomerase ESS1	3498	32	5.67275	5.75124	5.38345	4.96094	4.96259	5.19854	5.42061	5.74122	6.0423	5.82948	5.94642	5.78729	5.0486	5.14578	5.14458	5.91328	5.90175	6.14918
sp|P22768|ASSY_YEAST	ARG1	Argininosuccinate synthase	918	84	5.27183	4.88222	5.06999	5.97591	6.36589	6.11335	4.48067	4.77609	5.57576	5.58771	5.92624	6.11112	5.76143	5.9482	5.5559	4.99525	5.68783	5.91462
sp|P22803|TRX2_YEAST	TRX2	Thioredoxin-2	599	71	5.82351	5.69031	5.40528	4.59141	4.66945	4.59754	5.21934	5.00587	6.1471	5.69955	6.80288	6.10762	4.85687	5.08645	5.13176	5.85245	6.30689	7.00571
sp|P22804|BET1_YEAST	BET1	Protein transport protein BET1	3518	6	5.85099	5.42452	5.59132	5.84661	5.97176	5.51055	6.04687	5.5118	6.19415	5.7646	5.63373	5.26325	5.65799	5.17143	4.92382	5.29894	5.22187	5.11582
sp|P22855|MAN1_YEAST	AMS1	Alpha-mannosidase	3030	45	4.23393	3.22966	3.51949	4.68632	5.09084	5.08885	3.20807	3.48102	4.03494	5.06701	8.23347	6.62863	6.74596	8.15699	8.50446	5.42304	6.33241	8.33492
sp|P22936|APN1_YEAST	APN1	Apurinic-apyrimidinic endonuclease 1	1776	38	5.45094	5.61255	5.59937	5.82503	6.08731	5.90214	5.6285	5.76079	5.75266	5.25598	5.3587	5.17033	5.45019	5.57172	5.63512	5.42947	5.23998	5.26922
sp|P22943|HSP12_YEAST	HSP12	12 kDa heat shock protein	1691	33	2.05443	1.63492	1.58954	1.68604	1.76846	1.82531	1.54617	1.30274	1.60582	8.15429	12.8258	8.90224	7.1971	8.33193	9.18054	9.15527	9.3772	11.8622
sp|P23059|NAA38_YEAST	MAK31	N-alpha-acetyltransferase 38, NatC auxiliary subunit	4325	5	5.36795	5.64693	6.16817	6.07992	6.07601	5.36308	5.6563	6.5088	6.07758	5.56947	4.99206	5.40193	4.88388	4.99302	5.16817	5.46809	5.11826	5.46038
sp|P23060|MAK32_YEAST	MAK32	Protein MAK32	3381	6	5.45022	5.29134	6.29498	6.50647	5.87358	6.19341	5.76338	6.27576	6.04186	4.99806	4.71146	4.8429	5.06169	5.2297	6.05525	5.04825	5.24353	5.11817
sp|P23180|AIM17_YEAST	AIM17	Probable oxidoreductase AIM17	2418	74	3.19299	2.69559	2.73753	3.19147	3.26487	3.29365	2.61917	2.8071	2.79565	6.53616	7.78482	7.35103	9.77246	10.3303	9.46283	6.80602	7.53196	7.8264
sp|P23201|SPA2_YEAST	SPA2	Protein SPA2	558	97	5.32227	5.31485	5.54325	6.6669	6.41957	6.33859	5.28277	5.37359	5.30933	5.03526	4.92859	5.04849	6.01023	5.88154	6.11638	5.23174	5.07894	5.09771
sp|P23202|URE2_YEAST	URE2	Transcriptional regulator URE2	1543	22	5.44261	5.59806	5.64874	6.18771	6.03253	6.04521	5.57823	5.37666	5.67959	5.38455	5.54264	5.21628	5.61704	5.66448	5.20265	4.98912	5.32066	5.47324
sp|P23248|RS3A2_YEAST	RPS1B	40S ribosomal protein S1-B	1585	227	5.99792	6.43523	6.17286	5.27799	5.60198	5.52174	7.00494	5.8889	5.83601	5.74008	5.46892	5.25421	4.85146	4.73949	4.51138	5.69358	5.22281	4.7805
sp|P23254|TKT1_YEAST	TKL1	Transketolase 1	1046	173	5.84202	5.88103	5.9666	5.88209	5.87906	5.93053	6.12	5.89881	5.95445	5.37429	5.21216	5.29122	5.17968	5.03657	4.9049	5.24546	5.27568	5.12542
sp|P23255|TAF2_YEAST	TAF2	Transcription initiation factor TFIID subunit 2	1572	37	5.42178	5.31705	5.47715	6.61449	6.51829	6.52541	5.12308	5.5288	5.50699	5.04116	4.94132	5.00759	5.79628	5.837	6.26759	5.23576	4.86068	4.97958
sp|P23285|CYPB_YEAST	CPR2	Peptidyl-prolyl cis-trans isomerase B	2893	11	6.81262	7.47177	8.15289	5.65453	5.32207	5.588	7.63642	7.78108	7.06784	4.72238	4.52681	4.73425	3.37646	3.48781	3.53636	4.7617	4.68903	4.67797
sp|P23287|PP2B1_YEAST	CNA1	Serine/threonine-protein phosphatase 2B catalytic subunit A1	40	19	5.55189	5.60695	5.74906	6.05949	5.96412	5.99747	5.66674	5.74083	5.53111	5.38709	5.4201	5.27758	5.41396	5.2899	5.39428	5.50338	5.26223	5.18381
sp|P23291|KC11_YEAST	YCK1	Casein kinase I homolog 1	1486	32	5.61308	5.74898	5.59535	5.5288	5.97871	5.95865	6.2218	5.47056	5.51647	5.60498	5.59081	5.32402	5.48719	5.60643	5.00408	5.13278	5.42761	5.18971
sp|P23292|KC12_YEAST	YCK2	Casein kinase I homolog 2	1486	44	5.78485	5.82716	5.88801	5.63918	5.76424	5.70823	6.04937	5.77492	5.84333	5.40648	5.54005	5.53476	5.11213	5.27493	4.9985	5.20376	5.31818	5.33191
sp|P23293|BUR1_YEAST	SGV1	Serine/threonine-protein kinase BUR1	1547	46	5.72803	5.64434	5.97509	5.96582	5.71073	5.85245	5.79074	5.75914	5.61533	5.19269	5.08153	5.33121	5.32821	5.24498	5.8536	5.56449	5.24677	5.11485
sp|P23301|IF5A1_YEAST	HYP2	Eukaryotic translation initiation factor 5A-1	1544	170	6.2544	6.61973	6.29622	4.77038	4.77165	4.86974	6.44469	6.33193	6.45983	5.99492	5.81647	5.53683	4.45585	4.30753	4.07855	5.72752	5.74818	5.5156
sp|P23337|GYS1_YEAST	GSY1	Glycogen [starch] synthase isoform 1	19	53	7.30161	4.09219	4.28366	3.95655	4.28352	4.47328	3.94189	4.4049	5.85716	5.52118	8.78152	6.57774	5.17602	5.90541	5.65601	5.49402	6.2671	8.02624
sp|P23369|RM25_YEAST	MRPL25	54S ribosomal protein L25, mitochondrial	1029	16	5.9191	5.77874	6.06656	6.52206	6.72284	6.54247	6.20045	6.01452	6.23238	4.77027	4.76851	4.85484	5.06103	4.95789	4.88834	4.78498	4.8697	5.04534
sp|P23394|PRP28_YEAST	PRP28	Pre-mRNA-splicing ATP-dependent RNA helicase PRP28	169	37	5.6652	5.75191	5.85724	6.15312	5.94248	5.94461	5.66856	5.90577	5.65362	5.11417	5.02319	5.29869	5.37633	5.26758	5.6358	5.48346	5.18822	5.07007
sp|P23500|MRS4_YEAST	MRS4	Mitochondrial RNA-splicing protein MRS4	219	7	5.09856	5.13285	5.85942	5.66285	5.52606	5.32142	5.38103	5.59243	5.40689	4.91406	5.65704	5.56079	5.73413	5.66979	6.75956	5.61155	5.27747	5.83408
sp|P23503|NAR1_YEAST	NAR1	Cytosolic Fe-S cluster assembly factor NAR1	2664	26	6.1818	6.14345	6.49079	5.99195	5.63668	5.7885	6.19749	6.41056	6.301	5.03115	4.62094	5.21891	4.77331	4.8309	4.95984	5.46451	5.07433	4.88387
sp|P23542|AATC_YEAST	AAT2	Aspartate aminotransferase, cytoplasmic	946	96	5.51769	5.51657	5.64178	6.00369	6.15297	6.06374	5.73563	5.47889	5.72142	5.46616	5.36449	5.30565	5.70108	5.55598	5.09392	5.10005	5.27324	5.30704
sp|P23561|STE11_YEAST	STE11	Serine/threonine-protein kinase STE11	633	15	5.39718	5.16515	5.95982	6.12121	5.7027	5.9716	5.37384	5.87223	5.50163	5.02999	4.77046	5.07178	5.25456	5.5664	6.91994	5.72393	5.23702	5.36054
sp|P23585|HXT2_YEAST	HXT2	High-affinity glucose transporter HXT2	116	28	5.47043	5.9422	6.18909	3.70196	3.25814	3.52063	6.73258	6.39168	5.45503	7.09699	6.43831	6.37397	4.18127	4.20748	4.24887	7.23319	7.09947	6.45873
sp|P23594|PP2A1_YEAST	PPH21	Serine/threonine-protein phosphatase PP2A-1 catalytic subunit	2038	42	5.37544	5.41537	5.33263	5.42756	5.30288	5.35875	5.17206	5.67589	5.51235	5.70415	6.09132	5.94036	5.39042	5.65106	5.4698	5.57384	5.76863	5.83749
sp|P23595|PP2A2_YEAST	PPH22	Serine/threonine-protein phosphatase PP2A-2 catalytic subunit	2038	6	5.69776	5.31585	5.89024	5.4183	5.45629	5.60227	5.94517	5.71182	6.08947	5.83409	6.07705	5.46767	5.49725	5.38097	4.75381	5.14117	5.6046	5.11622
sp|P23615|SPT6_YEAST	SPT6	Transcription elongation factor SPT6	193	161	5.69652	5.75057	5.8761	6.08319	5.99728	5.96235	5.84916	5.82373	5.81014	5.19458	5.1469	5.24886	5.3627	5.20476	5.40393	5.20778	5.17026	5.21118
sp|P23638|PSA3_YEAST	PRE9	Proteasome subunit alpha type-3	1080	46	5.15782	5.46532	5.29214	5.78079	5.78016	5.95866	5.22984	5.33828	5.29505	5.49212	5.29635	5.34512	6.03962	6.13613	5.94797	5.47344	5.51372	5.45746
sp|P23639|PSA2_YEAST	PRE8	Proteasome subunit alpha type-2	1832	39	5.52891	5.96409	5.69122	5.47959	5.60546	5.52383	5.41175	5.95478	5.64538	5.47582	5.26484	5.26861	5.38773	5.32009	5.46958	5.78013	5.63911	5.5891
sp|P23641|MPCP_YEAST	MIR1	Mitochondrial phosphate carrier protein	1554	83	5.76028	5.55152	5.7199	5.87701	5.92578	5.95483	5.84516	5.82869	6.01506	5.39356	5.7667	5.42219	4.91832	5.15257	5.13947	5.06588	5.21464	5.44846
sp|P23642|VAN1_YEAST	VAN1	Mannan polymerase I complex VAN1 subunit	1377	45	5.53382	5.55157	5.57267	5.28264	5.35799	5.31399	5.58513	5.70014	5.65037	5.57283	5.36849	5.68321	5.57949	5.39161	5.6408	5.95446	5.63782	5.62296
sp|P23643|VPS3_YEAST	VPS3	Vacuolar protein sorting-associated protein 3	3951	11	5.60912	5.62149	5.60875	5.25107	5.09472	4.96533	5.4346	5.7497	5.94155	5.68226	5.0624	5.952	5.29211	5.31105	5.73452	6.03226	5.69392	5.96315
sp|P23644|TOM40_YEAST	TOM40	Mitochondrial import receptor subunit TOM40	711	43	5.83158	5.85723	5.58632	5.25222	5.4159	5.32188	5.86522	5.79828	5.88796	5.82808	5.55196	5.66329	5.11778	4.97733	4.93855	5.69526	5.84178	5.56937
sp|P23724|PSB6_YEAST	PRE7	Proteasome subunit beta type-6	785	36	5.3587	5.78594	5.52677	5.56109	5.65595	5.75552	5.62074	5.62455	5.53919	5.56139	5.59854	5.50717	5.48254	5.44252	5.18199	5.57291	5.59517	5.62931
sp|P23748|MPIP_YEAST	MIH1	M-phase inducer phosphatase	4155	1	6.11571	5.35247	5.89637	4.3994	8.02112	6.78543	5.32935	6.05753	5.73197	5.09755	4.30695	5.95674	4.56094	4.48339	4.0373	6.45097	6.44498	4.97183
sp|P23776|EXG1_YEAST	EXG1	Glucan 1,3-beta-glucosidase I/II	4243	43	7.03461	7.41006	7.36976	6.58942	6.80358	7.00681	7.3181	7.32843	7.39944	4.27889	4.08731	3.97245	3.72164	3.81936	3.75618	3.99997	4.04504	4.05897
sp|P23796|RIT1_YEAST	RIT1	tRNA A64-2'-O-ribosylphosphate transferase	3790	12	5.65288	5.72063	6.28629	5.66948	5.72443	5.57156	5.77658	6.00082	6.04002	5.40416	5.28413	5.46526	5.23785	5.22764	5.33969	5.23299	5.1972	5.1684
sp|P23797|GPI12_YEAST	GPI12	N-acetylglucosaminyl-phosphatidylinositol de-N-acetylase	3291	9	4.52148	4.3807	4.5328	5.25257	5.88118	5.73394	4.67874	5.07176	4.8711	5.90767	5.77119	5.88535	6.94633	6.97012	6.1633	5.63332	6.03454	5.76393
sp|P23833|SCO1_YEAST	SCO1	Protein SCO1, mitochondrial	3044	13	5.74905	5.41546	5.54292	6.43081	6.15559	6.28984	5.79733	5.42044	5.67473	4.87328	5.23151	5.37475	5.75593	5.80462	5.36806	4.72056	5.12163	5.27348
sp|P23900|FPS1_YEAST	FPS1	Glycerol uptake/efflux facilitator protein	4472	2	5.96715	5.96683	6.46682	6.37035	5.18779	5.58993	6.35835	6.31777	5.96957	5.39866	4.4821	5.44506	5.36787	4.80779	5.61474	4.89118	4.90634	4.89171
sp|P23968|VATO_YEAST	VMA16	V-type proton ATPase subunit c''	2190	7	6.20457	6.00124	6.52145	5.03956	5.1783	5.417	6.11894	6.99029	6.64848	5.90098	5.87394	6.02779	3.74727	4.07771	4.6112	5.61383	5.21017	4.81726
sp|P24000|RL24B_YEAST	RPL24B	60S ribosomal protein L24-B	1656	75	6.21852	6.36156	6.55571	5.28033	5.50238	5.46325	7.17542	6.26539	6.14498	5.44964	4.9915	5.162	4.82283	4.52849	4.3978	5.50132	5.36926	4.80963
sp|P24004|PEX1_YEAST	PEX1	Peroxisomal ATPase PEX1	603	22	5.56871	5.48803	6.07817	5.61423	5.60991	5.42521	5.43786	5.79828	5.59076	5.33957	5.02646	5.3162	5.08768	4.99367	6.5729	6.34529	5.32659	5.38048
sp|P24031|PPA3_YEAST	PHO3	Constitutive acid phosphatase	2049	17	4.97231	5.49435	4.74033	5.40569	5.34865	5.52364	5.08854	5.76161	5.13285	6.14527	5.45447	6.04316	6.0039	5.80429	6.0179	6.18545	5.54927	5.32831
sp|P24276|SSD1_YEAST	SSD1	Protein SSD1	11	61	5.29174	5.56203	5.33619	7.12556	7.05874	7.0316	5.26527	5.19066	5.22656	4.81062	4.8033	4.70618	6.34116	6.14988	5.90442	4.60919	4.79282	4.79408
sp|P24279|MCM3_YEAST	MCM3	DNA replication licensing factor MCM3	217	72	5.52729	5.48469	5.52186	6.62706	6.59346	6.4561	5.58678	5.33642	5.54979	5.04514	4.89803	4.94087	5.95162	5.9388	5.78327	5.07293	4.87876	4.80713
sp|P24280|SEC14_YEAST	SEC14	SEC14 cytosolic factor	110	105	5.66438	5.7506	5.51642	5.20141	5.2768	5.23231	5.71792	5.77805	5.65637	5.91841	5.64882	5.67527	5.24657	5.22801	5.39914	5.83119	5.74458	5.51373
sp|P24309|DBR1_YEAST	DBR1	Lariat debranching enzyme	2479	7	5.68664	5.50277	6.28566	6.04348	5.95416	5.88822	5.76536	6.41246	6.35254	5.04483	4.88294	5.33365	5.20692	4.86701	5.23508	5.03464	5.43958	5.06405
sp|P24384|PRP22_YEAST	PRP22	Pre-mRNA-splicing factor ATP-dependent RNA helicase PRP22	799	19	5.25496	5.43382	5.44443	6.04952	5.65778	5.52979	5.34095	5.50145	5.41553	4.93225	5.06243	5.22417	6.29095	6.29007	6.36579	5.41034	5.33904	5.45673
sp|P24482|DPB2_YEAST	DPB2	DNA polymerase epsilon subunit B	2862	15	5.60546	5.48769	6.19444	6.0173	5.36907	5.83887	5.68924	6.16587	6.05025	5.01966	5.09444	5.2947	5.3634	5.02807	5.80666	5.5113	5.02984	5.43375
sp|P24521|ERG8_YEAST	ERG8	Phosphomevalonate kinase	1240	50	5.42917	5.80689	5.78085	5.5269	5.52797	5.58147	5.79799	5.62999	5.5764	5.64754	5.38529	5.55603	5.47738	5.45581	5.37002	5.43666	5.63558	5.37807
sp|P24583|KPC1_YEAST	PKC1	Protein kinase C-like 1	2076	49	5.98862	6.02746	6.17937	5.75828	5.67985	5.68619	6.19432	6.02715	6.13253	5.30882	5.26927	5.33332	4.82089	4.75781	4.94285	5.27645	5.34588	5.27095
sp|P24720|MNE1_YEAST	MNE1	Protein MNE1	2833	6	5.66311	5.37078	5.6138	5.86338	5.34111	5.55276	5.66504	5.99914	5.87219	5.69726	5.28371	5.50925	5.14754	5.84865	5.56843	4.95506	5.28369	5.7651
sp|P24783|DBP2_YEAST	DBP2	ATP-dependent RNA helicase DBP2	293	174	5.84193	5.82131	5.50498	4.99745	5.13934	5.1851	5.52158	5.74411	5.57412	6.00648	5.79846	5.80702	5.41735	5.24183	5.23667	5.86693	5.77456	5.52078
sp|P24784|DBP1_YEAST	DBP1	ATP-dependent RNA helicase DBP1	293	24	4.97196	5.1779	4.37161	4.95401	4.94174	4.88609	4.67566	5.22576	4.78084	6.6229	6.00405	6.32941	6.47438	6.34751	5.91744	6.1137	6.25024	5.95482
sp|P24813|AP2_YEAST	CAD1	AP-1-like transcription factor YAP2	3974	1	5.02927	4.97943	6.82199	5.7852	6.07873	6.90687	5.40633	5.27758	5.35649	5.88503	5.54644	5.88296	6.23765	4.78001	4.84841	5.70871	4.37906	5.08985
sp|P24814|GRR1_YEAST	GRR1	SCF E3 ubiquitin ligase complex F-box protein GRR1	2943	26	5.84327	6.29131	6.28108	5.67581	5.71047	5.91787	6.23588	6.19629	5.91104	5.19171	5.12769	5.03802	5.04889	4.80204	5.15248	5.71901	4.95789	4.89924
sp|P24868|CG21_YEAST	CLB1	G2/mitotic-specific cyclin-1	3892	1	5.82791	6.55443	5.02753	5.93684	5.59581	5.27615	5.37703	5.65346	5.48942	5.39587	5.25666	5.18776	5.53389	4.88725	6.02415	6.14061	5.56821	5.26705
sp|P24869|CG22_YEAST	CLB2	G2/mitotic-specific cyclin-2	2513	12	6.44385	6.43227	6.82476	4.68491	4.31667	4.30669	6.03922	7.10572	6.20259	5.45435	4.87346	5.7702	4.04616	4.0451	5.20843	7.06072	5.75231	5.43258
sp|P24870|CG23_YEAST	CLB3	G2/mitotic-specific cyclin-3	4515	1	5.60128	4.10464	6.10042	7.46069	7.28949	7.0337	5.20089	5.06596	4.81208	5.38984	3.51728	5.93649	5.95876	5.12938	6.78171	4.74782	4.83259	5.03699
sp|P24871|CG24_YEAST	CLB4	G2/mitotic-specific cyclin-4	4549	1	6.2346	4.30514	4.21365	6.94804	5.40878	3.31046	5.95216	5.37552	5.01088	4.44295	5.15186	6.12135	8.1261	5.58437	7.28027	3.94842	6.02617	6.55929
sp|P25037|UBP1_YEAST	UBP1	Ubiquitin carboxyl-terminal hydrolase 1	2225	49	5.76938	5.68518	5.64636	5.62753	5.5643	5.53248	5.66584	5.84056	5.76913	5.54271	5.30586	5.46009	5.26443	5.1837	5.43883	5.66939	5.57532	5.4589
sp|P25038|IF2M_YEAST	IFM1	Translation initiation factor IF-2, mitochondrial	1599	24	5.4323	5.32474	5.87166	5.87366	5.75714	5.93715	5.31876	5.6191	5.65997	5.4264	5.34485	5.3818	5.51836	5.51153	5.55583	5.55638	5.4797	5.43068
sp|P25039|EFGM_YEAST	MEF1	Elongation factor G, mitochondrial	969	67	5.76175	5.23739	5.41151	5.54773	5.6047	5.72022	5.1784	5.51103	5.86209	5.40663	5.80107	5.46533	5.35735	5.5442	5.49949	5.58848	5.6675	5.83513
sp|P25040|TSR4_YEAST	TSR4	20S rRNA accumulation protein 4	2383	52	5.57941	5.71862	5.86891	5.95338	6.06364	5.99532	5.84195	5.59746	5.69976	5.4597	5.0583	5.16961	5.64812	5.37501	5.2484	5.41537	5.25241	5.05463
sp|P25042|ROX1_YEAST	ROX1	Repressor ROX1	922	9	5.61599	5.86153	6.01457	5.67738	5.31025	5.15638	5.91519	5.50168	5.03236	5.26269	5.10294	5.27273	6.38176	5.94448	6.12544	5.251	5.07015	5.50348
sp|P25043|PSB2_YEAST	PUP1	Proteasome subunit beta type-2	1854	33	5.89274	5.97767	5.72571	5.59228	6.10774	5.95805	6.322	5.83362	5.96696	5.4139	5.48811	5.1535	5.1254	5.07142	4.93371	5.13512	5.30481	4.99726
sp|P25044|PTP1_YEAST	PTP1	Tyrosine-protein phosphatase 1	2770	10	5.58115	5.05011	5.74486	6.60844	6.50719	6.35639	5.35286	5.48263	5.79938	5.05671	5.07673	5.15516	6.01786	5.4649	5.2541	4.96761	5.25668	5.26723
sp|P25045|LCB1_YEAST	LCB1	Serine palmitoyltransferase 1	3590	36	5.2773	5.16322	4.66717	4.95944	5.29961	4.83522	4.98445	5.3975	5.25732	6.42228	5.95852	6.31857	5.893	5.8965	5.71457	5.97024	6.14483	5.84026
sp|P25046|MED19_YEAST	ROX3	Mediator of RNA polymerase II transcription subunit 19	3697	4	5.94139	5.48077	5.57352	5.72353	6.76787	6.34615	6.02388	5.18574	5.24718	5.04769	5.39756	4.86861	6.03003	5.25256	5.89309	5.22839	4.70039	5.29164
sp|P25087|ERG6_YEAST	ERG6	Sterol 24-C-methyltransferase	3271	130	5.21258	5.37719	5.42447	5.92032	5.94665	5.8578	5.4145	5.39204	5.19949	5.53009	5.09626	5.36181	6.06786	5.98438	6.02678	5.63568	5.39157	5.16055
sp|P25270|MRM1_YEAST	MRM1	rRNA methyltransferase 1, mitochondrial	54	19	6.06806	5.9405	6.05717	5.84961	5.5584	5.66583	6.0243	6.04407	6.03385	5.21842	5.17467	5.24459	4.85488	4.87347	5.27496	5.5686	5.28866	5.25994
sp|P25293|NAP1_YEAST	NAP1	Nucleosome assembly protein	1607	73	5.42383	5.42705	5.51275	6.26208	6.21854	6.15814	5.44366	5.50566	5.49535	5.29929	5.13351	5.24701	5.73907	5.7418	5.7743	5.20672	5.20986	5.20137
sp|P25294|SIS1_YEAST	SIS1	Protein SIS1	2399	108	3.24181	3.38354	3.38903	3.57852	3.58907	3.61737	3.38964	3.28585	3.02178	7.31428	7.74982	7.42966	8.27478	8.4369	7.94323	7.09871	7.55992	7.6961
sp|P25296|CANB_YEAST	CNB1	Calcineurin subunit B	4063	10	4.99202	5.3113	5.76412	5.71768	5.89687	5.65169	5.04505	6.37766	6.0927	4.57385	5.12172	5.38797	5.09501	5.66831	6.532	5.76395	5.54149	5.46662
sp|P25297|PHO84_YEAST	PHO84	Inorganic phosphate transporter PHO84	264	44	7.05517	7.76525	7.08071	3.3393	3.37563	3.49745	7.26898	7.64416	6.73174	6.89285	6.09651	5.54416	2.96922	3.34289	3.29972	5.94947	6.57876	5.56803
sp|P25298|RNA14_YEAST	RNA14	mRNA 3'-end-processing protein RNA14	697	56	5.94093	5.88718	5.89273	5.63277	5.31055	5.48291	5.6543	6.07231	5.85321	5.50001	5.14963	5.46456	5.11897	4.94284	5.37667	5.62973	5.53056	5.56016
sp|P25299|RNA15_YEAST	RNA15	mRNA 3'-end-processing protein RNA15	2587	18	5.80515	6.07497	6.12757	6.20711	6.09941	6.08138	5.93732	6.16089	5.88388	5.11407	4.73895	4.64283	5.2843	5.22066	5.36411	5.59265	4.84008	4.82467
sp|P25300|BUD5_YEAST	BUD5	Bud site selection protein 5	4278	1	5.31672	5.67703	5.82492	5.67119	5.56717	5.35287	5.42789	5.92063	4.77366	5.74057	5.02508	5.91116	6.02258	5.58213	5.13835	5.8801	5.47759	5.69035
sp|P25302|SWI4_YEAST	SWI4	Regulatory protein SWI4	2721	20	5.99484	5.83597	6.17269	5.59049	5.53775	5.65754	6.33325	6.23613	6.13466	4.92971	5.07929	5.05264	5.01948	4.7652	5.09528	5.55702	5.40353	5.60454
sp|P25303|SCJ1_YEAST	SCJ1	DnaJ-related protein SCJ1	2870	41	5.04923	5.27409	5.41897	5.86773	5.70837	5.63738	5.24356	5.30705	5.26223	5.31242	5.71052	5.65574	5.91196	5.86624	5.60954	5.38061	5.71292	6.07145
sp|P25332|RBSK_YEAST	RBK1	Ribokinase	1473	30	4.92806	5.22899	4.90217	6.1787	6.32677	6.22452	5.09763	4.99987	5.20629	5.36662	5.50206	5.38133	6.36742	6.28168	5.97319	5.0525	5.43078	5.55141
sp|P25333|HAL4_YEAST	SAT4	Serine/threonine-protein kinase HAL4/SAT4	1752	11	5.81525	5.82999	6.2552	5.56474	5.95008	5.28145	6.22514	6.13002	5.35321	5.4135	5.65236	5.40101	5.00222	4.99149	5.17728	5.26387	5.23681	5.45639
sp|P25334|CYPR_YEAST	CPR4	Peptidyl-prolyl cis-trans isomerase CPR4	346	6	5.73622	6.27542	5.84381	5.94628	6.2839	5.83572	6.51953	5.67349	5.40068	5.34682	5.26676	5.27732	5.4614	5.39148	5.28966	4.79466	4.90841	4.74841
sp|P25336|MSH3_YEAST	MSH3	DNA mismatch repair protein MSH3	709	9	5.82603	5.99019	5.55445	6.12972	5.66726	5.85664	5.79427	6.21739	5.6068	5.43832	5.16193	5.42391	5.20915	5.52167	5.17297	5.45179	5.10102	4.8765
sp|P25337|BUD31_YEAST	BUD31	Pre-mRNA-splicing factor BUD31	1627	8	5.57024	5.49546	5.59927	6.31153	6.60843	7.04653	5.74589	5.25017	5.60388	5.0683	5.35707	5.08755	5.83	6.03008	5.40221	4.4683	4.78967	4.73543
sp|P25338|MPO1_YEAST	MPO1	2-hydroxy-palmitic acid dioxygenase MPO1	1815	4	4.42085	4.58332	4.43754	4.73454	4.52369	4.7147	4.59725	4.53057	4.38755	6.08438	6.70622	6.48753	6.42114	7.05497	6.87276	6.16941	6.42691	6.84668
sp|P25339|PUF4_YEAST	PUF4	Pumilio homology domain family member 4	41	41	6.35387	6.32364	6.48892	5.06155	5.07483	5.22378	6.59099	6.30892	6.24984	5.57153	5.6346	5.61024	4.28019	4.44048	4.46897	5.47524	5.47713	5.36524
sp|P25340|ERG4_YEAST	ERG4	Delta(24(24(1)))-sterol reductase	778	33	5.64596	5.58945	5.54798	5.67606	5.91668	5.65344	5.76585	5.75528	5.82841	5.56975	5.87842	5.70245	5.24285	5.16976	5.04715	5.19476	5.39959	5.41618
sp|P25342|CDC10_YEAST	CDC10	Cell division control protein 10	1985	27	5.46027	5.49887	5.65303	6.45945	6.27997	6.35829	5.30556	5.56467	5.3963	4.93937	4.88516	5.16088	5.71982	5.77149	5.9749	5.42452	5.05951	5.08794
sp|P25343|RV161_YEAST	RVS161	Reduced viability upon starvation protein 161	763	54	5.08356	5.08454	4.96978	5.58788	5.52327	5.55275	4.84125	4.98006	4.97861	5.56045	5.6623	5.71619	6.2469	6.39767	6.35108	5.68439	5.78656	5.9928
sp|P25344|STE50_YEAST	STE50	Protein STE50	3933	5	5.49797	5.6993	5.49045	6.17688	5.7826	6.04126	5.736	5.55672	6.0077	5.50496	5.30129	5.29085	5.29506	5.34121	5.08982	5.55347	5.10991	5.52457
sp|P25345|SYNM_YEAST	SLM5	Asparagine--tRNA ligase, mitochondrial	2114	15	5.60675	5.26686	5.87243	5.68323	5.56063	5.62517	5.85413	5.88087	5.90545	5.32429	5.4342	5.52688	5.2336	5.23227	5.28372	5.2872	5.58135	5.84099
sp|P25346|GIT1_YEAST	GIT1	Glycerophosphoinositol transporter 1	2547	12	6.65162	7.03808	7.35997	1.59608	1.91727	2.3366	5.71792	7.06516	5.07379	8.51587	7.03353	7.30802	2.69265	3.22346	4.48477	8.18453	7.41721	6.38347
sp|P25348|RM32_YEAST	MRPL32	54S ribosomal protein L32, mitochondrial	4317	2	5.71806	5.36093	5.91787	7.24805	6.37353	6.6209	5.53974	5.88452	6.03259	5.01024	4.75726	4.51864	5.23194	5.38993	5.55808	4.90581	5.20794	4.72395
sp|P25349|YCP4_YEAST	YCP4	Flavoprotein-like protein YCP4	111	36	6.30759	5.59821	5.88599	4.54375	4.70259	4.85522	5.49354	5.6911	6.22461	5.72616	6.24805	6.24776	4.57944	4.77046	4.83915	5.77217	6.07039	6.44383
sp|P25351|YCR3_YEAST	YCR023C	Uncharacterized membrane protein YCR023C	2376	2	5.72513	6.20008	6.37282	5.49919	6.38409	5.42697	5.96985	5.57464	5.84897	5.7909	4.97975	5.20592	4.94248	4.91601	5.70529	5.15177	5.43915	4.86698
sp|P25353|NPP1_YEAST	NPP1	Ectonucleotide pyrophosphatase/phosphodiesterase 1	2205	11	5.8418	6.12618	6.00278	5.8896	5.78461	5.51978	6.18646	5.90515	5.90368	5.34037	5.35578	5.55846	5.40443	4.83276	4.63155	5.41803	5.28454	5.01403
sp|P25355|CTR86_YEAST	CTR86	Copper transport protein 86	781	22	5.60339	5.54956	5.75651	6.47272	6.14462	6.35194	5.37297	5.53314	5.46191	5.13269	5.0353	5.05503	5.74816	5.83458	5.74246	5.26608	4.96233	4.97662
sp|P25356|BPH1_YEAST	BPH1	Beige protein homolog 1	2859	12	5.56721	5.49045	5.13621	5.90585	5.54934	5.83458	5.15936	5.69356	5.55065	5.54602	5.16917	5.67749	5.35475	5.19248	6.1767	6.09946	5.263	5.63374
sp|P25357|SNT1_YEAST	SNT1	Probable DNA-binding protein SNT1	340	24	5.97492	6.2587	6.58109	6.22635	5.86986	5.85508	5.87406	6.28623	6.09574	4.83668	4.84705	4.95336	4.71469	4.77111	5.31512	5.46963	5.09588	4.97445
sp|P25358|ELO2_YEAST	ELO2	Elongation of fatty acids protein 2	889	16	5.8658	6.27466	6.3494	6.65775	6.47156	6.22837	6.37097	6.29539	5.95021	5.05534	4.50623	5.07827	4.68839	4.60068	4.58425	5.38178	5.01482	4.62613
sp|P25359|RRP43_YEAST	RRP43	Exosome complex component RRP43	314	45	5.58789	5.6354	5.5791	5.73869	5.65443	5.59658	5.36978	5.82491	5.52243	5.35192	5.34169	5.47957	5.56172	5.53313	5.83211	5.61175	5.37416	5.40476
sp|P25360|PHO87_YEAST	PHO87	Inorganic phosphate transporter PHO87	947	29	5.1246	5.10954	5.13286	7.2455	6.93044	6.87632	5.22123	5.27114	5.09125	4.68704	4.77324	4.93544	6.30979	6.08088	6.64756	5.21658	4.57558	4.771
sp|P25361|YCT3_YEAST	YCR043C	Uncharacterized protein YCR043C	3189	6	6.23172	6.39735	6.85798	6.10711	5.36364	5.45727	6.76354	6.78813	6.67122	5.50404	4.75233	4.86249	4.17621	4.21585	4.49771	5.60191	5.01968	4.7318
sp|P25364|HCM1_YEAST	HCM1	Forkhead transcription factor HCM1	4068	2	5.08036	5.57083	5.57202	5.23274	5.14537	5.57704	5.36041	5.23853	5.58054	5.37822	5.53281	5.70961	5.31921	5.57453	7.14616	6.0764	5.24068	5.66453
sp|P25365|SED4_YEAST	SED4	Putative guanine nucleotide-exchange factor SED4	1866	17	5.33286	5.28709	5.84336	6.28451	6.02728	6.05003	5.44779	5.86018	5.82837	5.0706	5.1396	5.36729	5.2575	5.47621	5.69078	5.43222	5.23544	5.36887
sp|P25366|OCA4_YEAST	OCA4	Protein OCA4	3343	9	5.01907	5.52251	5.60729	5.48479	5.07123	5.59844	5.73392	5.4602	5.58615	5.51887	5.80319	5.96655	5.80065	5.77009	5.70675	5.45286	5.59907	5.29836
sp|P25367|RNQ1_YEAST	RNQ1	[PIN+] prion protein RNQ1	107	21	5.38118	5.48356	5.71837	5.95208	5.9483	5.94324	5.46829	5.21498	5.58046	5.50839	5.2978	5.34212	5.92584	5.66193	5.56804	5.32046	5.40962	5.27534
sp|P25368|RRP7_YEAST	RRP7	Ribosomal RNA-processing protein 7	1116	23	5.54879	5.28843	5.34418	6.0604	6.21595	5.94221	5.53352	5.23667	5.23164	5.55868	5.47609	5.46578	6.01416	5.8951	5.39431	5.15113	5.36594	5.27702
sp|P25369|LSB5_YEAST	LSB5	LAS seventeen-binding protein 5	352	22	5.32427	5.54899	5.60863	6.57808	6.67359	6.66277	5.53788	5.29261	5.67044	4.98257	5.16477	5.04541	5.91946	5.65626	5.55065	4.83724	4.95407	4.99232
sp|P25370|GFD2_YEAST	GFD2	Good for full DBP5 activity protein 2	2102	10	5.48676	5.4606	5.73314	6.6816	6.4761	6.23492	5.02015	5.51737	5.5412	4.8132	5.05695	5.02199	5.75749	5.56793	6.28965	5.24101	5.11292	4.98701
sp|P25371|ADP1_YEAST	ADP1	Probable ATP-dependent permease	1322	30	5.57254	5.53383	5.66182	5.07464	5.21067	5.1803	5.61006	5.57087	5.51791	5.77227	6.03241	5.86134	5.1501	5.44324	5.13907	5.76786	5.81788	6.0832
sp|P25372|TRX3_YEAST	TRX3	Thioredoxin-3, mitochondrial	2037	20	5.2121	5.06686	4.94093	5.57498	5.35178	5.54143	4.95212	5.10173	5.67378	5.44802	5.8088	5.66137	5.62323	5.87763	6.10944	6.06084	5.88896	6.10602
sp|P25373|GLRX1_YEAST	GRX1	Glutaredoxin-1	2606	36	5.65481	4.95478	4.79863	4.91059	5.24	5.27307	4.60563	4.30542	5.24614	5.01476	6.8982	5.93745	6.33741	6.69639	6.66615	5.28672	5.84234	6.33153
sp|P25374|NFS1_YEAST	NFS1	Cysteine desulfurase, mitochondrial	3144	39	5.38086	5.51737	5.35752	5.28547	5.46983	5.4114	5.56125	5.53641	5.42806	5.61367	5.66183	5.61743	5.70918	5.57996	5.818	5.59266	5.64523	5.81387
sp|P25375|PRTD_YEAST	PRD1	Saccharolysin	2156	79	5.70105	5.60794	5.65832	5.94088	5.92696	5.87312	5.80638	5.68498	5.82212	5.32258	5.51182	5.37694	5.29159	5.29675	5.22439	5.18791	5.36617	5.40011
sp|P25376|AGP1_YEAST	AGP1	General amino acid permease AGP1	409	13	7.37467	5.93263	6.68714	4.05053	3.86221	4.13276	6.15749	6.49576	7.21074	5.98645	6.88836	6.87958	3.37494	3.55204	3.62097	5.68429	5.66267	6.44676
sp|P25378|RHEB_YEAST	RHB1	Rheb-like protein RHB1	2707	12	5.81561	5.37541	6.02045	5.62433	5.83145	5.59235	5.61995	6.22501	6.01534	5.37012	5.13162	5.42684	5.30457	5.1024	5.48854	5.44873	5.21401	5.39328
sp|P25379|STDH_YEAST	CHA1	Catabolic L-serine/threonine dehydratase	1684	47	3.50318	3.5009	3.33115	10.6219	9.92334	9.63534	3.08732	3.22449	3.21707	3.30895	3.44296	3.42944	10.2871	9.44964	9.66948	3.61997	3.30876	3.43898
sp|P25380|SPS22_YEAST	SPS22	Sporulation-specific protein 22	4082	2	4.63855	5.0035	5.02479	5.47853	5.05362	5.0593	4.81905	5.19136	4.78415	4.08026	4.26462	3.79093	4.87528	4.72966	8.0068	8.1867	9.00788	8.005
sp|P25382|NLE1_YEAST	RSA4	Ribosome assembly protein 4	2337	37	5.10022	5.16832	5.03896	6.38197	6.20911	6.27936	4.82625	5.1564	5.16793	5.21577	4.99875	5.20796	6.42539	6.46801	6.77916	5.49341	5.03126	5.05177
sp|P25385|BOS1_YEAST	BOS1	Protein transport protein BOS1	3079	16	5.44716	5.76287	5.92993	6.44774	6.11267	5.9628	5.59255	5.8905	5.88419	5.20704	5.00161	5.09986	5.17219	5.134	5.70758	5.34958	5.11354	5.18419
sp|P25386|USO1_YEAST	USO1	Intracellular protein transport protein USO1	483	115	5.63301	5.75012	5.82863	5.8995	5.668	5.64788	5.80419	5.86325	5.62169	5.28425	5.00598	5.24428	5.54622	5.19464	5.65007	5.6611	5.3945	5.30269
sp|P25389|KCC4_YEAST	KCC4	Probable serine/threonine-protein kinase KCC4	2613	17	6.18782	6.33477	6.67304	5.78257	5.50141	5.63419	6.24389	6.47495	6.28789	5.08591	4.91411	5.27822	4.6195	4.63004	4.64183	5.54067	5.02786	5.14132
sp|P25441|RPC4_YEAST	RPC53	DNA-directed RNA polymerase III subunit RPC4	3071	30	5.76606	5.89742	5.97072	6.20322	6.1364	6.0376	5.90976	6.01404	5.91897	5.22037	4.91694	4.9601	5.27683	5.16546	5.2404	5.36922	5.02048	4.97599
sp|P25443|RS2_YEAST	RPS2	40S ribosomal protein S2	800	153	6.07723	6.42973	6.07777	5.14315	5.2775	5.10761	6.4537	6.11561	5.95257	5.9154	5.47777	5.46004	4.82703	4.68293	4.53294	5.80426	5.51808	5.14668
sp|P25451|PSB3_YEAST	PUP3	Proteasome subunit beta type-3	967	15	4.69858	4.70599	4.66305	4.81892	4.96637	4.84851	4.69294	5.23595	5.01534	6.83571	6.51852	6.4748	5.81062	6.56128	5.67106	6.03399	6.21069	6.23768
sp|P25454|RAD51_YEAST	RAD51	DNA repair protein RAD51	3412	15	4.99283	5.31556	4.92346	5.87735	6.2832	6.14517	4.94916	5.21483	5.35358	5.19462	5.21912	5.44522	6.11653	6.50391	6.30159	5.24659	5.36167	5.55562
sp|P25491|MAS5_YEAST	YDJ1	Mitochondrial protein import protein MAS5	1867	114	4.19492	4.45532	4.34846	4.80108	4.9447	4.83459	4.55013	4.42932	4.19249	6.28112	6.46255	6.40395	7.26848	7.40715	6.63767	5.93784	6.49257	6.35764
sp|P25502|PUT3_YEAST	PUT3	Proline utilization trans-activator	3578	2	6.362	6.51424	6.67508	5.66112	5.50847	5.97977	6.13273	6.17544	7.17351	4.64723	4.59881	4.76036	4.38846	4.69945	5.4251	5.07123	4.89948	5.32753
sp|P25515|VATL1_YEAST	VMA3	V-type proton ATPase subunit c	1847	2	3.80196	3.69607	3.66246	3.38971	3.75413	4.27935	3.76377	4.32588	4.0051	8.4002	7.90892	7.72202	5.63534	6.43779	6.39687	7.91181	7.06106	7.84754
sp|P25554|SGF29_YEAST	SGF29	SAGA-associated factor 29	2731	10	6.29828	6.34027	6.27894	6.01083	5.66117	5.90993	6.47658	6.51333	6.27888	5.43713	5.03229	5.20644	4.265	4.52468	4.03463	5.3775	5.14766	5.20646
sp|P25555|GBP2_YEAST	GBP2	Single-strand telomeric DNA-binding protein GBP2	442	52	5.67413	6.06766	5.82915	5.81012	5.69403	5.70666	6.0822	5.92235	5.89259	5.53297	5.19632	5.3723	5.35152	5.11649	4.83798	5.30016	5.41228	5.20109
sp|P25558|BUD3_YEAST	BUD3	Bud site selection protein 3	57	62	5.83888	6.01374	5.84602	5.58226	5.73431	5.70963	5.75785	5.83232	5.90216	5.43904	5.27158	5.40258	5.14711	4.96711	5.27669	5.54451	5.44365	5.29058
sp|P25559|DCC1_YEAST	DCC1	Sister chromatid cohesion protein DCC1	2480	16	5.23209	5.06012	5.10144	6.52265	6.19724	6.17655	4.99274	5.28104	5.06794	5.15622	5.23472	5.31191	6.3704	6.20086	6.31097	5.32854	5.04841	5.40618
sp|P25560|RER1_YEAST	RER1	Protein RER1	3534	24	5.92701	6.04594	5.98598	5.59713	5.69816	5.63362	6.26719	5.94514	5.74265	5.35105	5.58986	5.43274	4.90334	5.11377	4.91544	5.11774	5.48817	5.24506
sp|P25565|YCA2_YEAST	YCL002C	Putative uncharacterized protein YCL002C	3668	2	6.78609	6.84236	6.72324	6.29764	5.35985	5.4207	6.58389	7.65979	6.05611	4.75612	5.1907	5.09221	4.26455	5.05218	4.06859	4.78056	3.74873	5.31668
sp|P25566|MXR2_YEAST	MXR2	Peptide methionine sulfoxide reductase 2	4519	3	3.93681	4.20135	2.6352	3.34077	3.7876	3.69967	3.62067	3.96672	3.87991	7.49858	8.35497	7.45549	7.63955	7.90501	6.16697	6.76745	7.82337	7.31991
sp|P25567|SRO9_YEAST	SRO9	RNA-binding protein SRO9	1713	65	5.77806	5.75709	5.85046	6.36909	6.34844	6.36195	5.97077	5.78302	5.64794	5.23737	4.95604	5.05344	5.37684	5.36308	5.21883	5.03254	5.03312	4.86192
sp|P25568|ATG22_YEAST	ATG22	Autophagy-related protein 22	3002	3	5.63757	4.76644	5.71363	6.81285	5.87796	5.23783	4.44277	6.50356	5.58441	4.75472	4.9038	5.9675	4.65579	5.04297	7.22318	5.77522	5.26468	5.83514
sp|P25569|GID7_YEAST	GID7	Glucose-induced degradation protein 7	872	13	5.42684	5.09239	5.16323	6.77548	6.80797	6.66214	5.00063	5.04911	5.42252	4.87969	4.86456	4.93186	6.26607	6.21091	6.13665	5.12817	5.03246	5.14933
sp|P25572|YCE2_YEAST	YCL042W	Putative uncharacterized protein YCL042W	4038	2	2.91632	3.01285	3.1947	3.18392	3.54065	4.38802	3.25881	2.62403	2.9957	6.5799	7.79568	7.43098	8.73893	9.40996	8.06753	7.53089	7.56613	7.765
sp|P25573|MGR1_YEAST	MGR1	Mitochondrial inner membrane i-AAA protease supercomplex subunit MGR1	1670	20	5.73022	5.65222	5.90956	5.91155	5.78793	5.58033	5.56263	5.83909	5.80734	4.88112	5.19077	5.25475	5.32133	5.26745	5.89603	5.67337	5.27385	5.46046
sp|P25574|EMC1_YEAST	EMC1	ER membrane protein complex subunit 1	533	53	5.94094	6.02294	6.12901	5.57215	5.63811	5.56215	6.02339	6.02058	6.02344	5.45216	5.3632	5.50493	4.93716	4.94181	4.90177	5.22237	5.36784	5.37606
sp|P25576|POF1_YEAST	POF1	Nicotinamide mononucleotide adenylyltransferase	3561	9	5.08592	5.55203	5.2607	5.24388	5.20876	4.79994	5.33096	5.35047	5.29726	5.78755	6.16784	5.82972	5.39318	5.73578	5.65333	6.02631	6.02747	6.24889
sp|P25578|PGPS1_YEAST	PGS1	CDP-diacylglycerol--glycerol-3-phosphate 3-phosphatidyltransferase	3961	2	5.80195	4.80609	4.82446	5.71015	6.4659	6.83071	5.73745	6.1725	5.25235	5.11147	4.80575	5.89888	5.05365	6.74874	5.82525	4.30902	5.78938	4.85629
sp|P25579|LRE1_YEAST	LRE1	Laminarase-resistance protein LRE1	3893	4	5.10012	5.64558	5.86767	6.08809	5.06548	6.40332	6.24492	5.15619	5.64433	5.70194	5.11885	5.94654	6.24623	4.79811	5.20781	5.06411	4.83264	5.86808
sp|P25580|PBN1_YEAST	PBN1	Protein PBN1	859	10	5.31456	5.59592	5.70421	5.34904	5.66984	5.97894	5.66585	5.55968	5.70942	5.58567	5.53849	5.37035	5.23278	5.59456	5.32115	5.52587	5.43308	5.85058
sp|P25582|SPB1_YEAST	SPB1	27S pre-rRNA (guanosine(2922)-2'-O)-methyltransferase	818	95	5.73122	5.71593	5.83269	5.9294	5.91133	5.90768	5.62989	5.69209	5.65521	5.35912	5.07581	5.21355	5.66925	5.49934	5.64852	5.36982	5.23423	4.92491
sp|P25583|KAR4_YEAST	KAR4	Karyogamy protein KAR4	4234	2	5.19461	4.82393	4.62793	4.73284	4.37506	5.67333	5.22601	4.91731	4.4084	5.5002	5.84468	6.13631	7.69519	7.79215	6.99807	5.21302	5.30786	5.53309
sp|P25584|PEX34_YEAST	PEX34	Peroxisomal membrane protein PEX34	4279	1	3.756	4.46965	3.26356	4.78206	4.06082	4.60551	4.04973	4.90591	4.7175	7.10251	8.21131	6.47305	6.7469	8.44247	6.33029	5.39353	6.71229	5.97693
sp|P25586|KRR1_YEAST	KRR1	KRR1 small subunit processome component	1168	54	6.05703	5.87997	6.06402	6.241	6.08611	6.17566	5.94498	6.02682	5.83897	5.14245	4.81468	4.9919	5.3655	5.23251	5.42226	5.21675	4.82342	4.67598
sp|P25588|MRC1_YEAST	MRC1	Mediator of replication checkpoint protein 1	329	26	5.63263	5.95426	6.02537	5.85782	5.24688	5.67258	5.90817	5.82934	5.71382	5.37991	5.23646	5.29507	5.35574	5.19879	5.36888	5.56177	5.40417	5.35835
sp|P25591|VAC17_YEAST	VAC17	vacuole-related protein 17	1263	6	4.90302	4.66953	5.51643	5.6273	4.42753	4.71573	4.37361	6.25751	4.91553	5.06697	4.2468	5.26417	5.13931	5.10706	8.7243	9.64872	5.39461	6.00186
sp|P25594|VBA3_YEAST	VBA3	Vacuolar basic amino acid transporter 3	3793	3	4.7402	4.49755	4.92015	4.73652	4.95504	5.56984	4.48454	4.26766	5.07426	5.94312	6.85453	6.31307	6.15336	6.00736	6.40408	5.87355	5.98913	7.21604
sp|P25604|STP22_YEAST	STP22	Suppressor protein STP22 of temperature-sensitive alpha-factor receptor and arginine permease	3081	5	5.37714	5.47723	5.55197	6.31407	6.20462	6.03195	5.55117	5.7107	5.23713	5.03271	5.16592	5.21914	5.92609	5.90675	6.20956	5.30148	4.81993	4.96243
sp|P25605|ILV6_YEAST	ILV6	Acetolactate synthase small subunit, mitochondrial	3769	46	5.52072	5.9088	5.699	4.95668	4.94589	4.96319	5.6061	5.55521	5.71073	5.85637	5.87146	6.174	5.09	5.19438	5.45571	5.70595	5.92257	5.86323
sp|P25611|RDS1_YEAST	RDS1	Regulator of drug sensitivity 1	3053	6	6.26134	5.76775	7.69193	6.30199	6.21681	5.826	6.71541	5.52287	5.62089	5.62415	5.58426	5.07704	4.4123	4.27459	5.20564	4.87101	4.55797	4.46806
sp|P25616|CTO1_YEAST	CTO1	Cold tolerance protein 1	2611	12	5.6285	5.98412	6.10854	5.73028	5.71758	5.5453	5.6288	5.85869	5.69077	4.98336	5.0027	5.39684	5.50235	5.17634	6.02254	5.56511	5.22305	5.23513
sp|P25617|YCQ6_YEAST	YCR016W	Uncharacterized protein YCR016W	1214	30	5.43999	5.56031	5.60489	6.6828	6.45857	6.51372	5.64339	5.31655	5.44081	4.95509	4.78256	4.87484	6.02127	5.88357	5.90381	5.23935	4.90892	4.76955
sp|P25618|CWH43_YEAST	CWH43	Protein CWH43	2670	21	5.86399	5.51306	6.05026	5.70586	5.69047	5.61519	5.8412	6.02355	5.93201	5.59634	5.59791	5.6745	4.74008	4.98341	5.05297	5.37342	5.33542	5.41036
sp|P25619|HSP30_YEAST	HSP30	30 kDa heat shock protein	1702	15	1.62399	1.56345	1.7593	1.71766	1.45313	1.42388	1.51395	1.58497	1.41836	10.114	10.0975	11.2643	7.39972	7.13153	7.85884	10.8343	10.8638	10.3773
sp|P25621|FEN2_YEAST	FEN2	Pantothenate transporter FEN2	4548	1	8.45903	9.95803	6.02446	4.90264	5.78531	5.91427	5.09724	5.04494	7.26118	5.20806	5.13148	3.09293	2.74485	4.37282	3.48282	4.68376	6.767	6.06919
sp|P25623|SYP1_YEAST	SYP1	Suppressor of yeast profilin deletion	2153	80	5.66745	5.45578	5.50911	6.05507	6.25858	6.20511	5.4607	5.31004	5.68225	5.23944	5.39329	5.30645	5.66496	5.66772	5.50015	5.10027	5.17678	5.34687
sp|P25625|PER1_YEAST	PER1	Protein PER1	2609	4	5.31387	5.26725	7.03771	5.38537	4.98109	5.07408	5.80622	6.63711	6.32741	5.15564	4.99579	5.59375	4.46927	4.34754	6.18027	6.81663	5.33836	5.27264
sp|P25626|IMG1_YEAST	IMG1	54S ribosomal protein IMG1, mitochondrial	3959	20	5.34686	5.29977	5.91185	5.56682	5.96109	5.54793	5.51457	5.82514	5.60994	5.54955	5.31662	5.52561	5.21071	5.37178	5.47768	5.76341	5.62546	5.57522
sp|P25627|BUD23_YEAST	BUD23	18S rRNA (guanine(1575)-N(7))-methyltransferase	3258	12	5.90115	5.73333	6.16707	6.12822	5.65628	5.91903	5.84834	6.12166	5.89415	5.40829	5.44495	5.23315	5.10227	4.89263	5.10957	5.45539	5.1016	4.88293
sp|P25628|ARE1_YEAST	ARE1	Sterol O-acyltransferase 1	2621	4	5.159	5.23174	5.98594	5.51088	5.23044	4.81447	6.28337	6.2511	5.50641	5.56065	6.31865	5.94358	5.20978	4.85686	5.07189	5.7565	5.65572	5.65302
sp|P25631|YCU1_YEAST	YCR051W	Ankyrin repeat-containing protein YCR051W	2518	16	4.66381	5.95312	5.12486	5.2212	5.71485	5.30709	5.65995	5.18141	6.33183	5.66641	5.56712	5.58346	5.71877	5.55323	5.37953	5.98595	6.06121	5.3262
sp|P25632|RSC6_YEAST	RSC6	Chromatin structure-remodeling complex protein RSC6	1657	46	5.95238	5.93085	6.21073	5.94436	5.82086	5.82394	6.31082	6.10143	6.20146	5.32532	5.22087	5.05455	4.92281	4.93278	4.82575	5.30491	5.10542	5.01075
sp|P25635|PWP2_YEAST	PWP2	Periodic tryptophan protein 2	1020	78	5.89096	5.73943	5.74174	5.84352	5.63644	5.65006	5.83454	5.83654	5.73995	5.51227	5.29403	5.38842	5.26381	5.15831	5.42905	5.59559	5.30441	5.14092
sp|P25637|YIH1_YEAST	YIH1	Protein IMPACT homolog	4139	4	5.7794	5.78394	6.27504	5.90607	5.49567	5.58497	5.89794	6.15976	5.95557	5.34289	5.09007	5.19968	4.77762	4.81794	5.29227	5.75402	5.43074	5.4564
sp|P25638|TAH1_YEAST	TAH1	TPR repeat-containing protein associated with Hsp90	3037	9	6.20221	6.20337	6.15865	4.96594	5.49125	5.74648	5.89465	6.49856	6.10706	5.40304	5.24241	5.35517	5.02402	4.7464	4.83499	5.49906	5.42987	5.19686
sp|P25639|YCV1_YEAST	YCR061W	Uncharacterized membrane protein YCR061W	2884	6	5.17206	4.77202	5.95233	6.53752	6.50097	6.22252	5.58757	5.28887	5.01535	5.17237	5.77551	5.98701	5.28983	5.89412	5.67591	5.07023	5.10303	4.98277
sp|P25641|ATG15_YEAST	ATG15	Putative lipase ATG15	3726	5	4.87442	5.72136	5.23482	5.9428	5.60011	5.28308	5.1331	5.30148	5.45892	5.02433	4.90113	5.31008	5.89853	6.19701	6.7786	5.64098	5.4018	6.29746
sp|P25642|IMG2_YEAST	IMG2	54S ribosomal protein IMG2, mitochondrial	63	18	6.0091	5.76665	6.26589	6.56519	6.56159	6.48044	5.69224	5.91143	6.06662	4.76198	4.49141	4.63108	5.34431	5.10765	5.29672	5.09189	5.02024	4.93558
sp|P25644|PAT1_YEAST	PAT1	DNA topoisomerase 2-associated protein PAT1	2294	68	5.87654	5.79288	6.17922	5.70849	5.37248	5.51062	6.05738	6.1996	5.82997	5.44716	4.9774	5.37561	4.88936	4.80836	5.28675	6.04778	5.35915	5.28124
sp|P25646|PDP2_YEAST	PTC6	[Pyruvate dehydrogenase [acetyl-transferring]]-phosphatase 2, mitochondrial	3634	4	6.4975	5.54068	6.31125	5.90703	5.49313	5.8009	5.91164	5.77702	6.18359	5.49642	5.57151	5.34611	4.74397	4.54588	5.11857	5.41382	5.17901	5.16198
sp|P25648|SRB8_YEAST	SRB8	Mediator of RNA polymerase II transcription subunit 12	3614	12	5.78534	5.836	6.15942	6.15805	6.0088	6.07836	6.18882	5.9857	5.91395	5.37087	5.0032	5.32353	4.86659	5.40114	5.27329	4.99659	4.76723	4.88311
sp|P25649|AHC2_YEAST	AHC2	ADA histone acetyltransferase complex component 2	4393	2	4.01043	4.17073	4.47449	3.97137	4.07899	4.08477	4.76999	3.74562	4.21522	6.6556	7.22703	7.02393	6.11351	7.01306	7.53056	6.47731	6.70966	7.72771
sp|P25651|CSM1_YEAST	CSM1	Monopolin complex subunit CSM1	3848	3	6.38967	5.67093	6.22904	6.36446	6.8055	5.37094	5.98404	5.73888	5.09604	4.76682	4.72131	4.81959	5.12631	5.27306	5.55195	5.58782	5.62887	4.87474
sp|P25654|YCY0_YEAST	YCR090C	UPF0587 protein YCR090C	1825	17	5.17122	5.3034	5.25877	5.80523	5.77923	5.91775	5.16559	5.5967	5.50382	5.77698	5.1322	5.36328	6.00801	5.77776	5.84026	5.6179	5.50454	5.47737
sp|P25655|NOT1_YEAST	CDC39	General negative regulator of transcription subunit 1	413	174	5.59134	5.48921	5.77449	6.7502	6.62207	6.53805	5.57647	5.60706	5.58631	4.90746	4.87812	4.97953	5.64577	5.72763	5.7567	4.9529	4.82793	4.78877
sp|P25656|CDC50_YEAST	CDC50	Cell division control protein 50	1388	9	5.12683	5.70113	5.43682	5.67738	5.24677	5.45139	5.42541	5.87246	5.51365	5.36218	5.01067	5.57964	5.47032	5.45154	6.20991	6.2216	5.55386	5.68847
sp|P25659|FUB1_YEAST	FUB1	Silencing boundary-establishment protein FUB1	3422	8	5.14606	5.4222	5.25454	5.6115	6.15588	6.06095	5.32588	4.78645	5.3995	5.14079	5.8582	5.73303	6.13014	6.20732	5.62699	4.75604	5.44272	5.9418
sp|P25694|CDC48_YEAST	CDC48	Cell division control protein 48	29	199	5.37316	5.44531	5.41938	5.93356	6.05882	6.03357	5.39246	5.24983	5.4805	5.30683	5.32218	5.188	6.03229	5.97864	5.76062	5.24928	5.36982	5.40575
sp|P25719|CYPC_YEAST	CPR3	Peptidyl-prolyl cis-trans isomerase C, mitochondrial	530	67	5.30946	5.30098	4.80587	4.77199	5.29145	5.18616	5.14287	5.25425	5.47104	6.16447	6.38006	5.7655	5.70257	5.77086	5.39259	6.11011	6.11458	6.06518
sp|P25808|SPB4_YEAST	SPB4	ATP-dependent rRNA helicase SPB4	1058	45	6.18944	6.27775	6.35293	5.65187	5.55624	5.72383	6.24788	6.21094	6.07766	5.2776	5.14161	5.39783	4.61499	4.74983	4.75412	5.33247	5.27403	5.16895
sp|P25846|MSH1_YEAST	MSH1	DNA mismatch repair protein MSH1, mitochondrial	2541	14	6.14781	6.70201	7.09048	4.95247	4.96894	5.06942	7.08245	6.58619	6.42632	5.58117	5.192	5.28079	4.22164	4.09425	4.46582	5.67049	5.26159	5.20616
sp|P25847|MSH2_YEAST	MSH2	DNA mismatch repair protein MSH2	935	49	5.35839	5.39848	5.57494	7.0685	6.83767	6.7307	5.5512	5.56185	5.5155	4.94649	4.67662	4.80859	5.92014	5.88249	5.72256	4.93124	4.84149	4.67317
sp|P26188|MGMT_YEAST	MGT1	Methylated-DNA--protein-cysteine methyltransferase	4539	1	6.40271	5.8086	4.93524	5.85747	5.24145	6.1037	6.85328	4.68112	6.7393	6.46637	5.26685	5.16583	4.96745	5.83267	4.48885	5.19792	4.77599	5.21519
sp|P26263|PDC6_YEAST	PDC6	Pyruvate decarboxylase isozyme 3	1674	33	5.50577	5.78382	5.75962	5.96505	5.60628	5.35786	5.51545	6.2728	5.81195	5.24954	4.73755	5.33876	5.19571	5.03896	5.73809	6.35134	5.48579	5.28567
sp|P26309|CDC20_YEAST	CDC20	APC/C activator protein CDC20	4100	3	5.03188	4.6406	5.15787	6.88374	6.30558	6.67633	4.56583	4.81915	4.71795	4.32078	4.14685	5.20197	7.55874	7.31011	6.97973	5.36823	5.20562	5.10903
sp|P26321|RL5_YEAST	RPL5	60S ribosomal protein L5	398	149	6.03294	6.6105	6.62018	5.4036	5.48275	5.39403	6.56091	6.3333	6.11481	5.63406	5.07573	5.23906	4.70587	4.55462	4.462	5.48169	5.34504	4.94893
sp|P26364|KAD3_YEAST	ADK2	GTP:AMP phosphotransferase, mitochondrial	4228	5	5.79717	5.27171	5.60918	6.31249	6.05335	6.35985	5.26543	5.21993	5.03492	5.25701	5.07583	5.15038	6.2628	5.73985	5.91799	5.67141	5.05537	4.94533
sp|P26370|UGA3_YEAST	UGA3	Transcriptional activator protein UGA3	367	4	5.53262	5.12701	4.77158	5.39775	5.10652	5.03131	5.38527	5.57907	5.43652	5.66609	5.90332	7.17664	5.61031	5.71773	5.0899	5.72337	5.71222	6.03276
sp|P26448|BUB2_YEAST	BUB2	Mitotic check point protein BUB2	4193	6	5.28427	4.89397	5.3617	6.64981	6.19874	6.45116	5.07662	5.243	5.36644	4.84366	4.6084	5.20131	6.33642	6.31048	6.72012	5.79283	4.86079	4.80026
sp|P26449|BUB3_YEAST	BUB3	Cell cycle arrest protein BUB3	2894	12	5.33399	5.70349	5.85903	4.85131	4.88877	4.70087	5.59026	5.91332	5.60514	5.93309	5.83306	5.87674	4.83282	5.26933	5.33057	6.39243	6.09697	5.9888
sp|P26570|PPZ1_YEAST	PPZ1	Serine/threonine-protein phosphatase PP-Z1	8	30	5.38981	5.27519	5.42853	6.07829	6.14405	6.14881	5.38931	5.45709	5.59205	5.00914	5.65065	5.30773	5.4066	5.75452	5.69727	5.12012	5.42539	5.72545
sp|P26637|SYLC_YEAST	CDC60	Leucine--tRNA ligase, cytoplasmic	387	280	5.44906	5.6443	5.68632	6.39711	6.44671	6.37783	5.71239	5.71359	5.47303	5.17963	4.76913	5.08381	5.66065	5.54182	5.68738	5.28441	5.06848	4.82435
sp|P26725|YUR1_YEAST	YUR1	Probable mannosyltransferase YUR1	2717	3	6.17271	5.11608	5.78683	5.9557	5.0785	4.96135	5.18952	5.65134	5.9364	5.33498	5.55363	5.59566	5.55594	5.30501	6.15486	5.49535	5.46001	5.69613
sp|P26754|RFA2_YEAST	RFA2	Replication factor A protein 2	2136	29	5.39003	5.47812	5.56109	6.25071	6.21634	6.06436	5.54082	5.40358	5.48239	5.12347	5.06483	5.10384	5.85393	5.86789	5.88266	5.42549	5.18012	5.11034
sp|P26755|RFA3_YEAST	RFA3	Replication factor A protein 3	3336	9	6.23573	7.00569	6.26288	5.21494	5.38893	4.81725	5.28624	5.53473	5.12577	5.25721	5.21311	5.41761	5.00323	5.48548	6.09459	5.82124	5.41046	5.42491
sp|P26783|RS5_YEAST	RPS5	40S ribosomal protein S5	1609	140	5.94723	6.32301	5.81927	5.23406	5.37343	5.44997	6.35413	6.07302	5.88484	6.01021	5.46111	5.38215	5.11146	4.90282	4.5047	5.61309	5.4815	5.074
sp|P26784|RL16A_YEAST	RPL16A	60S ribosomal protein L16-A	470	80	6.49897	6.65037	6.54024	5.2267	5.34053	5.35872	6.86926	6.50759	6.43838	5.53379	5.11542	5.12808	4.63797	4.42189	4.35497	5.37395	5.22081	4.78235
sp|P26785|RL16B_YEAST	RPL16B	60S ribosomal protein L16-B	470	78	6.33181	6.62166	6.63164	5.61963	5.46999	5.4761	6.70082	6.63226	6.14143	5.32408	4.61318	5.04244	4.7641	4.47161	4.59197	5.61284	5.18347	4.77097
sp|P26786|RS7A_YEAST	RPS7A	40S ribosomal protein S7-A	383	95	6.22807	6.57978	6.35019	5.32001	5.49972	5.34227	6.74268	6.19251	6.14647	5.80422	5.29458	5.28981	4.80684	4.53382	4.26309	5.41248	5.37213	4.82131
sp|P26793|FEN1_YEAST	RAD27	Flap endonuclease 1	3277	41	5.55185	5.60129	5.56167	5.96319	5.94463	5.85204	5.52007	5.56999	5.55611	5.40243	5.32297	5.33863	5.66396	5.62548	5.70568	5.36852	5.21299	5.23851
sp|P26798|INO2_YEAST	INO2	Protein INO2	4072	2	5.52084	5.88471	6.61902	5.86861	5.43373	5.80418	5.62105	6.09926	5.88645	4.81848	5.04548	4.79247	4.9564	4.84606	6.04982	6.05808	5.38155	5.31381
sp|P27344|DPB3_YEAST	DPB3	DNA polymerase epsilon subunit C	3622	3	4.62499	5.48069	4.6323	5.98092	5.70525	5.28564	4.64981	5.46952	4.73571	5.41772	5.0915	5.61023	6.47779	6.66518	6.58005	6.38215	5.49169	5.71887
sp|P27351|AP2B_YEAST	APL1	AP-2 complex subunit beta	1452	31	5.69839	6.02599	6.00909	5.36455	5.22681	5.23651	6.07107	5.83943	5.84275	5.90486	5.34728	5.70121	4.98454	5.06935	4.98737	5.64646	5.66888	5.37545
sp|P27466|KCC1_YEAST	CMK1	Calcium/calmodulin-dependent protein kinase I	1283	21	5.95762	4.69056	4.92085	5.61053	5.55523	5.77048	4.62684	4.75413	5.78273	5.05854	6.63409	5.58172	5.80278	6.02059	6.0865	5.14859	5.50174	6.49649
sp|P27472|GYS2_YEAST	GSY2	Glycogen [starch] synthase isoform 2	19	43	7.38007	4.20037	4.41197	4.54459	4.9982	4.98615	3.98748	4.31451	5.85804	4.70093	8.57224	5.9242	5.6096	6.23968	6.30857	4.75901	5.56728	7.63712
sp|P27476|NSR1_YEAST	NSR1	Nuclear localization sequence-binding protein	1055	126	5.76628	6.01247	5.58599	5.16918	5.34081	5.41159	5.85971	5.86602	5.7259	6.19912	5.79008	5.69713	5.32552	5.09834	4.66729	5.63353	5.65399	5.19704
sp|P27514|PHO91_YEAST	PHO91	Low-affinity phosphate transporter PHO91	1849	44	5.62836	5.79362	5.79593	5.6752	5.67105	5.83189	5.7833	5.83781	5.6982	5.58449	5.34607	5.43866	5.2325	5.31128	5.33459	5.27067	5.35663	5.40976
sp|P27515|URK1_YEAST	URK1	Uridine kinase	1435	14	6.23487	6.45226	6.25731	5.94994	6.09258	5.98571	6.78961	5.81267	6.04611	5.09741	5.13487	4.86748	4.9815	4.88626	4.7467	4.78391	5.01329	4.86753
sp|P27614|CBPS_YEAST	CPS1	Carboxypeptidase S	1429	53	5.38354	5.72948	5.74434	5.27704	5.12304	5.08316	5.7145	5.6507	5.73167	5.66811	5.68911	5.89498	4.99766	5.03339	5.22014	5.90347	6.04806	6.10762
sp|P27616|PUR7_YEAST	ADE1	Phosphoribosylaminoimidazole-succinocarboxamide synthase	570	57	5.26637	5.14378	5.28621	6.71363	6.66881	6.7806	5.0049	5.20756	5.40341	4.79568	5.07977	4.9928	6.1687	6.25389	6.21257	4.98788	5.01116	5.02228
sp|P27636|CDC15_YEAST	CDC15	Cell division control protein 15	4048	4	9.3074	17.9985	11.5908	5.49982	6.44492	4.78215	11.441	6.37123	7.81373	1.79297	1.63087	2.15647	2.47162	2.24634	1.33132	2.18833	2.57231	2.36019
sp|P27637|BUD14_YEAST	BUD14	Bud site selection protein 14	1962	18	5.66863	6.00252	5.97938	5.74823	5.19661	5.59227	5.74856	6.03752	5.67415	5.44386	5.20225	5.51512	5.24476	4.98162	5.25484	5.74075	5.63496	5.33397
sp|P27654|TIP1_YEAST	TIP1	Temperature shock-inducible protein 1	1963	1	5.70471	4.83936	6.31591	4.87706	5.65464	5.2726	4.50063	6.14887	6.26462	5.24375	4.44101	6.04077	5.40847	4.88532	5.22559	8.24264	4.7871	6.14696
sp|P27680|COQ3_YEAST	COQ3	Ubiquinone biosynthesis O-methyltransferase, mitochondrial	2177	17	5.37306	5.14086	4.98799	5.47778	5.45608	5.26139	4.91936	5.35034	5.29941	5.57142	6.01386	5.77355	6.14862	5.93179	6.34105	5.51695	5.51699	5.91951
sp|P27692|SPT5_YEAST	SPT5	Transcription elongation factor SPT5	30	108	5.65828	5.9266	5.93443	5.81969	5.6582	5.79916	5.84278	5.89152	5.82565	5.3494	5.22295	5.33252	5.31978	5.18895	5.21339	5.32739	5.39807	5.29124
sp|P27697|COQ8_YEAST	COQ8	Atypical kinase COQ8, mitochondrial	2245	37	5.68124	5.57625	5.78585	5.93289	5.9562	5.99559	5.44799	5.62443	5.79428	5.16085	5.1304	5.28808	5.33472	5.48897	5.76688	5.38027	5.28376	5.37135
sp|P27705|MIG1_YEAST	MIG1	Regulatory protein MIG1	1664	19	5.77674	5.92	6.19464	5.80344	5.96513	5.63861	6.12276	5.65856	6.0895	5.40076	5.22639	5.1754	5.48137	5.28016	5.05945	4.9598	5.06255	5.18473
sp|P27796|THIK_YEAST	POT1	3-ketoacyl-CoA thiolase, peroxisomal	4347	1	4.40582	5.89232	3.74008	6.72035	6.01781	6.35085	5.36988	5.25123	5.43728	5.75055	3.6867	3.96077	6.37921	6.24555	8.03549	5.74223	5.58205	5.43183
sp|P27801|PEP3_YEAST	PEP3	Vacuolar membrane protein PEP3	1425	41	5.18986	5.43744	5.58222	6.43994	6.27567	6.18222	5.32649	5.45076	5.2124	5.21131	4.97211	5.16542	6.08421	6.11093	6.05112	5.12189	5.07719	5.10884
sp|P27809|KRE2_YEAST	KRE2	Glycolipid 2-alpha-mannosyltransferase	296	69	6.14512	5.90663	6.1537	5.41746	5.30558	5.41924	6.02492	6.09296	6.10008	5.79419	5.5209	5.83059	4.2602	4.19258	4.5682	5.94705	5.72134	5.59925
sp|P27810|KTR1_YEAST	KTR1	Alpha-1,2 mannosyltransferase KTR1	1799	54	5.93424	5.93502	5.82695	5.07812	5.11704	5.09139	5.81814	5.81898	5.82867	5.66114	5.92376	5.94779	4.84533	5.02478	4.93293	5.53409	5.78956	5.8921
sp|P27825|CALX_YEAST	CNE1	Calnexin homolog	3259	5	5.30253	5.08897	5.80196	5.60703	5.1403	5.40727	5.69055	5.85781	5.49034	5.59966	5.33535	5.13124	5.41415	5.79221	6.23884	5.9331	5.56524	5.60344
sp|P27882|ERV1_YEAST	ERV1	Mitochondrial FAD-linked sulfhydryl oxidase ERV1	3330	12	5.85348	5.89046	5.74255	5.17556	5.42556	5.5732	5.3927	6.12268	6.39614	5.51774	5.52942	5.48497	4.86295	4.90231	5.08077	5.81523	5.60609	5.62821
sp|P27895|CIN8_YEAST	CIN8	Kinesin-like protein CIN8	2316	9	5.33004	5.90735	5.71815	6.3645	5.87416	5.88503	5.09355	5.99083	5.40913	5.11826	4.9454	5.3177	5.43602	5.43051	5.75516	5.782	5.3349	5.30734
sp|P27929|NAM9_YEAST	NAM9	37S ribosomal protein NAM9, mitochondrial	2005	50	5.94809	5.72937	5.99159	6.50633	6.3552	6.40102	6.01682	5.86084	6.23095	4.91332	4.83902	4.90683	5.18177	5.32559	5.07029	4.81683	4.92197	4.98418
sp|P27999|RPB9_YEAST	RPB9	DNA-directed RNA polymerase II subunit RPB9	2181	9	5.26648	5.54753	4.84961	5.08164	5.23041	5.17938	4.96849	5.4577	5.30008	5.7672	5.85915	5.98355	6.32744	5.81709	5.51162	6.06642	6.06744	5.71878
sp|P28000|RPAC2_YEAST	RPC19	DNA-directed RNA polymerases I and III subunit RPAC2	2627	22	5.15713	6.01075	4.66519	4.83992	4.71128	4.80494	5.24636	5.35413	6.05124	5.87022	5.66262	5.88688	5.75426	5.69394	5.39725	6.76364	6.32295	5.80729
sp|P28003|FUN19_YEAST	FUN19	SWIRM domain-containing protein FUN19	1734	16	2.38392	2.79939	3.06247	2.84353	2.94618	2.70995	2.58094	2.54894	2.2963	5.89807	7.50315	6.95646	11.478	12.3966	11.707	6.20357	6.53952	7.14597
sp|P28004|PRP45_YEAST	PRP45	Pre-mRNA-processing protein 45	3248	14	5.99603	6.16169	6.10153	5.92419	5.7614	5.94463	5.95031	6.26022	5.96979	4.92386	4.96004	5.04006	5.17831	5.12969	5.2971	5.29678	4.8882	5.21616
sp|P28005|POP5_YEAST	POP5	Ribonuclease P/MRP protein subunit POP5	1736	5	5.31567	5.43097	5.7385	6.40271	5.7804	5.66989	5.51141	5.73151	5.46812	5.68282	4.89193	5.82499	5.39735	5.37821	5.71222	5.57128	5.30011	5.19192
sp|P28007|GAR1_YEAST	GAR1	H/ACA ribonucleoprotein complex subunit GAR1	2044	13	5.46505	5.47588	5.23444	4.58886	4.67139	4.55799	5.33361	5.58155	5.18758	6.8131	6.61404	6.48459	5.40758	5.34714	4.81689	5.99013	6.4312	5.99901
sp|P28239|IPYR2_YEAST	PPA2	Inorganic pyrophosphatase, mitochondrial	834	13	6.09839	6.33482	6.41355	6.43703	6.4592	6.28656	5.65712	6.29817	6.32379	4.55221	4.79214	4.64748	5.02639	4.85541	5.30029	4.91336	4.82049	4.7836
sp|P28240|ACEA_YEAST	ICL1	Isocitrate lyase	1418	13	4.01457	4.15173	4.7843	7.89313	7.96821	6.52944	4.76296	4.37096	5.28224	4.3933	4.47926	4.69564	7.90295	7.61416	6.23228	5.16332	4.65832	5.10323
sp|P28241|IDH2_YEAST	IDH2	Isocitrate dehydrogenase [NAD] subunit 2, mitochondrial	3359	53	6.0871	5.14471	5.0695	6.02674	5.9727	6.05093	5.03173	5.1125	5.80439	4.80241	6.25864	5.47367	5.56908	5.57396	5.77711	4.90145	5.21934	6.12403
sp|P28263|UBC8_YEAST	UBC8	Ubiquitin-conjugating enzyme E2-24 kDa	2898	9	5.11061	5.18417	4.8597	5.78144	6.03548	5.9498	4.68113	4.75785	5.59922	5.33263	6.05749	5.46993	6.3354	6.20895	6.16076	5.18591	5.52784	5.76169
sp|P28272|PYRD_YEAST	URA1	Dihydroorotate dehydrogenase (fumarate)	742	52	7.35659	5.74635	6.05623	4.19258	4.1751	4.24845	5.59136	5.98378	6.48781	5.70046	7.31735	6.21011	3.94704	3.99256	4.00373	5.7404	6.15515	7.09496
sp|P28273|OPLA_YEAST	OXP1	5-oxoprolinase	2834	12	4.81436	5.25616	5.32018	6.97522	6.94965	6.55841	5.13122	5.40238	5.38598	4.77507	4.51528	4.7021	6.81701	5.91716	6.27387	5.2885	4.93516	4.98229
sp|P28274|URA7_YEAST	URA7	CTP synthase 1	1858	97	5.75167	5.77816	5.49234	5.36226	5.54372	5.52875	5.76738	5.59905	5.69692	5.84093	5.66723	5.65219	5.50983	5.41732	5.03259	5.40081	5.60647	5.35239
sp|P28319|CWP1_YEAST	CWP1	Cell wall protein CWP1	2421	50	5.0114	5.06886	5.45626	6.19277	7.12791	6.98485	5.76128	5.13541	5.29125	5.07955	5.19649	5.07259	5.97747	6.50518	5.51724	4.621	5.07683	4.92363
sp|P28320|YJU2_YEAST	YJU2	Splicing factor YJU2	1970	11	5.46078	5.72203	5.84114	6.51171	5.88193	6.53958	5.47428	5.5626	5.7851	5.04256	4.67702	4.82941	5.55617	5.32017	6.13051	5.53326	4.79229	5.33944
sp|P28321|MGLL_YEAST	YJU3	Monoglyceride lipase	667	41	5.70331	5.57448	5.70827	4.94609	5.22395	5.26968	5.45513	5.71886	5.59802	5.75022	5.92396	5.84947	4.87695	5.14732	5.47904	6.14416	5.65898	5.97209
sp|P28495|CAPZA_YEAST	CAP1	F-actin-capping protein subunit alpha	2521	35	5.26232	5.24641	5.3288	5.88807	6.21778	6.09691	5.2906	5.24746	5.24291	5.37489	5.21617	5.20231	6.13868	6.0973	6.19048	5.29521	5.34966	5.31405
sp|P28496|LAC1_YEAST	LAC1	Ceramide synthase LAC1	3709	14	5.41655	4.81242	5.54266	6.45802	6.41009	6.31544	5.39962	4.93792	5.34219	5.1924	5.35191	5.60715	5.84753	6.04342	5.93129	5.00012	5.26427	5.12699
sp|P28519|RAD14_YEAST	RAD14	DNA repair protein RAD14	3795	2	5.66845	5.81715	5.85702	5.94191	5.88773	6.22762	5.98755	5.78994	6.3256	5.31832	4.78314	5.03325	5.23968	5.1223	5.576	5.11136	5.2843	5.02868
sp|P28625|YIM1_YEAST	YIM1	Protein YIM1	2392	36	5.31525	5.09512	5.2441	5.63311	5.62785	5.63642	5.20152	5.24281	5.33678	5.44043	5.78474	5.37191	6.05968	6.08178	6.18972	5.39584	5.67175	5.67118
sp|P28627|IMP1_YEAST	IMP1	Mitochondrial inner membrane protease subunit 1	4394	2	5.46094	5.21309	5.50337	5.84568	5.53665	6.08344	5.04388	5.27009	5.40758	4.55826	5.6401	5.56144	5.10731	5.79916	6.29466	5.67311	5.70074	6.3005
sp|P28707|SBA1_YEAST	SBA1	Co-chaperone protein SBA1	2585	25	5.24824	5.26552	5.52149	5.16212	5.05508	5.19754	5.40671	5.43205	5.50759	5.83609	6.10721	5.89383	5.60733	5.30189	5.34855	6.01471	6.03626	6.0578
sp|P28708|PRR1_YEAST	PRR1	Serine/threonine-protein kinase PRR1	793	22	5.58861	5.54293	5.45749	5.17547	5.35458	5.41276	5.6209	5.79755	5.5368	5.51956	5.74187	5.80522	5.57733	5.42502	5.70514	5.61691	5.32556	5.79629
sp|P28737|MSP1_YEAST	MSP1	Protein MSP1	2996	23	5.39051	5.05003	5.18406	6.06358	5.94579	6.06884	5.17022	5.01652	5.24203	5.32171	5.45868	5.37156	6.2007	6.33971	6.13042	5.02511	5.40461	5.61591
sp|P28742|KIP1_YEAST	KIP1	Kinesin-like protein KIP1	4249	3	5.31341	5.9696	6.18015	5.81878	5.61386	5.43579	5.43212	6.16988	5.81428	5.33896	4.83088	5.39623	5.26729	4.84311	5.42551	6.07676	5.28529	5.7881
sp|P28743|KIP2_YEAST	KIP2	Kinesin-like protein KIP2	3677	9	4.90824	4.34733	4.39414	7.57819	7.72297	7.47439	4.26345	4.62445	4.3097	4.58275	4.88531	4.69738	7.40686	7.22173	7.59312	4.79285	4.59571	4.60141
sp|P28777|AROC_YEAST	ARO2	Chorismate synthase	2054	86	5.68679	5.9168	5.78552	4.95371	4.92742	4.96931	5.80841	5.90934	5.87806	6.10372	5.67119	5.80277	5.04581	4.85363	4.80018	6.16981	5.96713	5.75042
sp|P28778|RT06_YEAST	MRP17	37S ribosomal protein MRP17, mitochondrial	2555	8	5.62659	6.11116	6.17469	6.41321	6.43762	6.52763	5.94368	5.53633	5.75137	5.16656	5.11353	5.1964	5.31764	5.5027	4.95936	4.48319	4.9441	4.79424
sp|P28789|HEM3_YEAST	HEM3	Porphobilinogen deaminase	2679	22	5.78212	5.69798	5.28569	4.63314	4.83839	4.82374	5.40642	5.79179	5.50865	6.30521	6.20273	5.90196	5.20442	5.15624	5.11302	6.28346	6.09415	5.9709
sp|P28791|SEC20_YEAST	SEC20	Protein transport protein SEC20	1663	10	6.06005	5.42195	5.88942	6.13086	5.83283	5.6033	5.6746	5.83343	5.9616	5.09973	5.07084	5.40518	5.191	5.03567	5.71498	5.49744	5.10291	5.47421
sp|P28795|PEX3_YEAST	PEX3	Peroxisomal biogenesis factor 3	310	14	5.13008	5.36449	5.70082	6.2745	5.94125	5.81778	4.9367	5.60368	5.35845	5.23362	5.12768	5.39883	5.58106	5.72314	6.24925	5.60568	5.39055	5.56246
sp|P28817|HIBCH_YEAST	EHD3	3-hydroxyisobutyryl-CoA hydrolase, mitochondrial	620	41	5.4411	5.46261	5.67542	6.12215	5.94932	5.92402	5.64056	5.52278	5.59412	5.31944	5.1298	5.3317	5.62032	5.61554	5.60192	5.36194	5.40394	5.28333
sp|P28834|IDH1_YEAST	IDH1	Isocitrate dehydrogenase [NAD] subunit 1, mitochondrial	1912	61	6.02358	5.49464	5.37544	5.53439	5.76	5.62652	5.30293	5.46522	6.04457	5.01097	6.12604	5.43006	5.44704	5.4635	5.44634	5.07096	5.23543	6.14236
sp|P29029|CHIT_YEAST	CTS1	Endochitinase	3290	12	6.74353	6.72023	6.97152	5.55661	5.83669	6.25044	6.79862	6.85308	7.2441	4.69867	4.35025	4.53574	4.17192	4.35401	4.70796	4.99268	4.69132	4.5226
sp|P29055|TF2B_YEAST	SUA7	Transcription initiation factor IIB	2696	15	5.778	5.79065	5.84117	5.29605	5.67488	5.33144	5.92845	5.80553	5.54989	5.64191	6.02834	5.39863	5.13186	5.10803	4.79003	5.2459	5.58831	6.07095
sp|P29056|TF3B_YEAST	BRF1	Transcription factor IIIB 70 kDa subunit	69	11	5.28528	5.35038	5.77368	6.36644	5.70685	6.03809	5.67114	5.99793	5.33139	4.93105	4.8677	5.24727	6.09157	5.56254	5.61621	5.45371	5.33053	5.37823
sp|P29295|HRR25_YEAST	HRR25	Casein kinase I homolog HRR25	1486	33	5.64977	5.63327	5.52546	6.33513	6.51366	6.38333	5.84271	5.35059	5.80231	5.16902	5.36013	5.04109	5.71213	5.68996	5.05754	4.72357	5.14272	5.06762
sp|P29311|BMH1_YEAST	BMH1	Protein BMH1	1829	111	5.25738	5.413	5.18829	5.5897	5.71113	5.61372	5.40638	4.95477	5.30682	5.55501	5.61909	5.72401	5.80319	5.93428	5.95061	5.59546	5.66694	5.71022
sp|P29340|UBCX_YEAST	PEX4	Ubiquitin-conjugating enzyme E2-21 kDa	4043	1	5.50263	6.3031	6.44061	5.92568	5.89121	6.08723	5.20504	4.76738	6.15044	5.75523	4.72243	5.70376	4.61072	4.71155	5.11495	5.73574	5.91873	5.45357
sp|P29366|BEM1_YEAST	BEM1	Bud emergence protein 1	1732	30	5.44643	5.53473	5.72915	6.23418	5.94274	6.16778	5.53257	5.73692	5.61643	5.24887	5.16372	5.3534	5.52661	5.37516	5.60849	5.41709	5.21352	5.15223
sp|P29453|RL8B_YEAST	RPL8B	60S ribosomal protein L8-B	479	221	6.10736	6.42874	6.25161	5.34757	5.47896	5.40837	6.69635	6.15369	6.03461	5.69832	5.17581	5.27038	4.91445	4.6459	4.58234	5.55449	5.34316	4.9079
sp|P29461|PTP2_YEAST	PTP2	Tyrosine-protein phosphatase 2	2568	2	4.64336	4.84791	4.82664	4.96697	4.48033	4.27786	4.4693	5.0363	4.74443	5.63147	6.29913	6.48684	5.70211	6.79278	6.88108	5.95763	6.69568	7.26019
sp|P29465|CHS3_YEAST	CHS3	Chitin synthase 3	457	71	5.86202	6.05648	6.15672	6.71022	6.55283	6.4575	6.25578	6.06708	6.02092	4.83689	4.66613	4.85243	5.15633	5.08789	4.99552	4.76256	4.80178	4.70092
sp|P29468|PAP_YEAST	PAP1	Poly(A) polymerase	3055	49	5.66392	5.72716	5.8658	6.50192	6.52949	6.57343	5.8103	5.77509	5.67242	5.05107	4.90504	5.00365	5.3179	5.47304	5.11781	4.94115	5.01	5.06082
sp|P29469|MCM2_YEAST	MCM2	DNA replication licensing factor MCM2	810	56	5.62049	5.63753	5.83139	6.02861	5.77111	5.78157	5.44479	5.55053	5.5907	5.36252	5.2351	5.45202	5.45734	5.57948	5.58164	5.47409	5.33515	5.26595
sp|P29478|SEC65_YEAST	SEC65	Signal recognition particle subunit SEC65	1902	33	5.72603	5.86168	5.4344	5.70213	5.75402	5.80599	5.68057	5.64671	5.63205	5.48726	5.39688	5.33106	5.5471	5.41019	5.29076	5.47499	5.59389	5.22429
sp|P29496|MCM5_YEAST	MCM5	Minichromosome maintenance protein 5	810	44	5.41965	5.60226	5.58558	6.436	6.26414	6.28143	5.29045	5.55054	5.53237	5.20114	5.00766	5.15453	5.67036	5.71823	5.7597	5.35817	5.02212	5.14567
sp|P29509|TRXB1_YEAST	TRR1	Thioredoxin reductase 1	1758	74	5.10439	5.26513	5.12566	4.98432	5.25814	5.1374	5.4833	4.93687	5.16626	6.09499	6.27611	5.86756	6.04464	6.0166	5.33727	5.69885	6.11833	6.08417
sp|P29539|RIF1_YEAST	RIF1	Telomere length regulator protein RIF1	2134	22	6.53735	6.70137	6.27111	6.16106	6.00431	6.16003	6.33716	6.18033	5.99201	4.82627	4.68681	4.89919	4.95395	4.86067	5.24721	4.72846	4.79172	4.66096
sp|P29547|EF1G1_YEAST	CAM1	Elongation factor 1-gamma 1	1351	112	5.65802	5.40967	5.61103	5.8069	6.05639	6.07777	5.91365	5.33886	5.71302	5.46352	5.50282	5.4016	5.53053	5.48849	5.21306	5.21643	5.37951	5.21872
sp|P29703|FNTA_YEAST	RAM2	Protein farnesyltransferase/geranylgeranyltransferase type-1 subunit alpha	1236	21	5.70359	5.69084	5.89095	6.1846	5.60901	5.69888	5.51061	6.13257	5.6655	5.14673	4.95189	5.16868	5.23201	5.23737	5.86098	5.75439	5.18093	5.38045
sp|P29704|FDFT_YEAST	ERG9	Squalene synthase	1155	74	5.59255	5.61098	5.87527	5.28075	5.38967	5.34835	5.67909	5.79336	5.67055	5.88291	5.8088	5.9028	4.95256	5.19254	5.11679	5.58554	5.66297	5.65453
sp|P29952|MPI_YEAST	PMI40	Mannose-6-phosphate isomerase	2736	93	5.83541	5.85525	5.8498	5.85028	5.88005	5.91564	5.84462	5.70806	5.82651	5.56812	5.12795	5.19061	5.50534	5.34641	4.9471	5.3175	5.33894	5.09241
sp|P30283|CGS5_YEAST	CLB5	S-phase entry cyclin-5	4148	2	7.00277	6.69456	7.21468	5.7952	4.31809	5.23849	7.85644	6.83209	8.23413	5.42435	3.58234	4.80075	4.42767	5.86116	4.48741	4.01621	3.82457	4.3891
sp|P30605|ITR1_YEAST	ITR1	Myo-inositol transporter 1	1533	16	6.38751	6.47285	6.97594	5.23644	5.08866	5.44402	6.46382	6.76167	6.33681	5.33222	5.01226	5.46635	4.14801	4.34597	4.75352	5.68003	5.12316	4.97076
sp|P30606|ITR2_YEAST	ITR2	Myo-inositol transporter 2	1533	9	5.9636	5.82137	6.42998	5.95895	5.57364	6.12498	5.70695	6.19115	5.98714	4.9186	4.85609	5.25512	4.85309	4.87569	5.67624	5.39389	5.18646	5.22707
sp|P30619|SEC1_YEAST	SEC1	Protein transport protein SEC1	1233	40	5.48122	5.41197	5.63659	5.79899	5.80256	5.76394	5.6252	5.46646	5.45546	5.37022	5.29901	5.56595	5.7979	5.55905	5.5952	5.37061	5.4114	5.58828
sp|P30620|PSO2_YEAST	PSO2	DNA cross-link repair protein PSO2/SNM1	4098	2	3.46312	2.20023	3.80841	3.63922	3.28103	2.72505	3.17885	3.52506	2.3854	6.9911	7.39869	8.643	8.7969	9.41772	8.17169	7.52202	7.12289	7.72962
sp|P30624|LCF1_YEAST	FAA1	Long-chain-fatty-acid--CoA ligase 1	170	130	4.81789	4.46914	4.91546	5.27187	5.78017	5.91999	4.73453	4.87239	5.00294	5.50026	5.93591	5.63349	5.85229	6.8292	6.56167	5.82647	6.00089	6.07543
sp|P30656|PSB5_YEAST	PRE2	Proteasome subunit beta type-5	1778	36	5.24958	5.27476	5.42469	5.34274	5.49236	5.31833	5.42	5.24281	5.20619	5.76078	5.85472	5.80231	5.79873	6.09673	6.08121	5.36648	5.51043	5.75716
sp|P30657|PSB7_YEAST	PRE4	Proteasome subunit beta type-7	4210	25	5.59404	5.36383	5.77723	5.58834	5.60495	5.4177	5.62831	5.78672	5.64955	5.10649	5.44573	5.71264	5.32455	5.39712	5.65544	5.66699	5.45156	5.82883
sp|P30665|MCM4_YEAST	MCM4	DNA replication licensing factor MCM4	734	69	5.48842	5.57623	5.68994	6.461	6.55032	6.5031	5.61206	5.46973	5.62699	5.03265	4.94422	5.08284	5.9131	5.71591	5.42836	4.85667	5.00198	5.04649
sp|P30771|NAM7_YEAST	NAM7	ATP-dependent helicase NAM7	455	75	5.92698	6.0981	5.66475	4.9936	5.13874	5.07966	5.89386	5.92969	5.80036	5.98831	5.86995	5.81954	4.88406	5.05315	4.79785	5.59057	5.75315	5.71768
sp|P30775|RF1M_YEAST	MRF1	Peptide chain release factor 1, mitochondrial	465	6	5.89648	6.27118	5.63377	5.59722	5.83191	5.60875	5.80305	6.21784	6.2588	4.92344	5.5233	5.14553	5.22823	4.78834	5.12111	5.2155	5.47749	5.45806
sp|P30777|GPI10_YEAST	GPI10	GPI mannosyltransferase 3	3653	8	5.80488	5.51947	6.32676	6.20629	5.65747	5.83579	5.37593	5.59983	5.78662	5.36811	5.11099	5.81675	4.86891	5.26194	4.79458	5.91407	5.01153	5.74007
sp|P30822|XPO1_YEAST	CRM1	Exportin-1	271	116	5.37931	5.37913	5.36595	5.74017	5.75165	5.70281	5.22817	5.46922	5.43251	5.53094	5.79998	5.72415	5.47461	5.68338	5.68898	5.47605	5.50244	5.67055
sp|P30902|ATP7_YEAST	ATP7	ATP synthase subunit d, mitochondrial	2647	55	5.8068	5.35993	5.80054	5.93572	5.93421	6.19195	5.3227	5.77283	6.3675	4.99057	5.24218	5.09089	5.27565	5.22708	5.53874	5.24592	5.26778	5.62901
sp|P30952|MLS1_YEAST	MLS1	Malate synthase 1	1739	14	3.41482	3.43116	4.15403	8.14058	7.99255	6.83842	4.68275	4.56397	5.56611	3.82629	3.64524	4.12216	8.4938	7.9622	7.44648	5.45287	4.60249	5.66408
sp|P31109|SNC1_YEAST	SNC1	Synaptobrevin homolog 1	394	10	5.52958	5.46623	5.79002	5.31931	5.39645	5.2211	5.9117	5.8739	5.70805	5.20009	5.76261	5.45784	5.05646	5.16655	5.39649	5.84807	5.76028	6.13527
sp|P31111|ZIP1_YEAST	ZIP1	Synaptonemal complex protein ZIP1	4253	4	4.90216	5.566	5.85944	5.29107	4.90719	4.92221	4.8887	6.13337	5.44685	5.13119	4.29108	5.95501	5.28141	5.14263	7.00234	7.55238	5.71785	6.00914
sp|P31115|PUS3_YEAST	DEG1	tRNA pseudouridine(38/39) synthase	229	28	6.11403	6.18657	6.2845	5.37325	5.42744	5.31798	6.27327	5.99889	6.15758	5.49997	5.40527	5.42823	4.88697	4.83778	4.7662	5.38749	5.32928	5.32531
sp|P31116|DHOM_YEAST	HOM6	Homoserine dehydrogenase	139	132	5.97265	6.16428	5.90327	5.01164	5.2887	5.34553	6.06378	5.90905	6.11806	5.70548	5.69046	5.49154	5.04919	4.8758	4.60155	5.46749	5.76985	5.57167
sp|P31244|RAD16_YEAST	RAD16	DNA repair protein RAD16	2347	10	5.25363	4.84442	5.40096	5.59222	5.19689	5.25432	5.19142	5.41026	5.23617	5.34307	6.01462	5.4403	5.80776	6.39475	6.87198	5.67443	5.58859	5.48423
sp|P31334|RM09_YEAST	MRPL9	54S ribosomal protein L9, mitochondrial	3185	20	5.35747	5.28457	5.69626	5.86644	5.96913	5.99244	5.63168	5.57866	5.78604	5.39268	5.35862	5.37726	5.3929	5.4047	5.40142	5.55735	5.51463	5.43776
sp|P31373|CYS3_YEAST	CYS3	Cystathionine gamma-lyase	2124	82	5.85106	5.82819	5.72729	5.34688	5.42433	5.46888	5.82615	5.8089	5.84911	5.57628	5.52983	5.497	5.28247	5.10317	5.15895	5.74666	5.52512	5.44974
sp|P31374|PSK1_YEAST	PSK1	Serine/threonine-protein kinase PSK1	1344	48	5.71604	5.37087	5.69724	5.08081	4.88171	5.13935	5.42995	5.53466	5.66422	5.44724	6.14554	5.97384	5.16525	5.34752	5.65896	5.72043	5.75488	6.27148
sp|P31376|SWC3_YEAST	SWC3	SWR1-complex protein 3	3802	7	5.62507	5.7686	5.91285	5.76215	5.23867	4.74139	6.22015	5.99852	5.52132	5.41679	5.16622	5.53817	5.30422	4.92012	5.73326	6.0385	5.28878	5.80522
sp|P31377|STX8_YEAST	SYN8	Syntaxin-8	4073	4	5.51457	5.48428	5.56435	5.10387	5.19561	5.07704	5.35727	5.62468	5.40816	5.78306	6.05608	5.59024	5.32491	5.08862	5.9586	6.06831	5.93471	5.86563
sp|P31378|NTH1_YEAST	NTG1	Endonuclease III homolog 1	4037	6	5.68111	5.66627	6.3254	6.02791	5.50593	5.9801	5.79044	6.00852	5.96849	4.61818	5.50831	5.1407	4.76298	4.92919	5.85485	5.70862	5.25024	5.27275
sp|P31379|LDS1_YEAST	LDS1	Outer spore wall protein LDS1	2101	2	5.97111	6.35639	7.17321	5.64281	4.83907	5.01378	6.582	6.58915	6.11734	5.13784	4.73901	5.17281	4.79428	4.07419	5.06676	6.23293	5.48456	5.01276
sp|P31380|FUN30_YEAST	FUN30	ATP-dependent helicase FUN30	410	62	6.01878	6.17544	6.14554	5.9479	5.84244	5.93211	6.29776	6.08452	5.99253	5.22529	4.96514	5.12949	5.1618	4.99664	4.95029	5.2504	5.06257	4.82137
sp|P31381|FUN26_YEAST	FUN26	Nucleoside transporter FUN26	2240	14	5.56604	5.24892	5.65556	6.63975	6.73618	6.46609	5.52995	5.89371	5.69895	5.19364	4.98135	5.10592	5.29679	5.39922	5.78172	5.1776	4.81972	4.8089
sp|P31382|PMT2_YEAST	PMT2	Dolichyl-phosphate-mannose--protein mannosyltransferase 2	2085	53	5.87454	5.91496	5.83504	5.07472	5.07902	5.04877	5.78689	5.9427	5.87287	5.63716	5.90676	5.87344	4.89348	4.97251	4.92149	5.79753	5.79141	5.77671
sp|P31383|2AAA_YEAST	TPD3	Protein phosphatase PP2A regulatory subunit A	2281	64	5.42748	5.18282	4.96855	5.75768	5.83826	5.78199	5.01392	5.31702	5.39915	5.68566	5.7332	5.81436	5.70096	5.99199	5.96661	5.45926	5.46869	5.4924
sp|P31384|CCR4_YEAST	CCR4	CCR4-Not complex 3'-5'-exoribonuclease subunit Ccr4	2130	51	5.66456	5.55453	5.51533	5.32422	5.24423	5.38939	5.52517	5.77492	5.67554	5.68451	5.54818	5.7866	5.26071	5.41346	5.25523	5.74065	5.83618	5.80659
sp|P31385|DEP1_YEAST	DEP1	Transcriptional regulatory protein DEP1	2669	18	5.41548	5.55048	5.57813	5.56566	5.2683	5.59614	5.37622	5.50664	5.65621	5.49616	5.27392	5.61614	5.43719	5.4009	6.00405	6.02108	5.47162	5.76568
sp|P31386|ATS1_YEAST	ATS1	Protein KTI13	2372	3	6.34471	6.05119	6.10928	5.81714	5.91653	5.58094	5.69384	6.12803	6.22093	4.96419	4.88959	4.95375	5.20123	4.73256	5.62893	5.13031	5.44518	5.19169
sp|P31412|VATC_YEAST	VMA5	V-type proton ATPase subunit C	730	72	6.11576	6.02713	6.02825	5.12362	5.15577	5.22498	6.05796	5.89009	5.93489	5.739	5.61302	5.82344	4.73981	4.82223	4.80086	5.51314	5.78984	5.60022
sp|P31539|HS104_YEAST	HSP104	Heat shock protein 104	519	464	1.60421	1.48004	1.53619	1.67443	1.60674	1.59076	1.4261	1.43538	1.22428	7.75845	8.82759	8.1507	11.458	12.2982	12.3716	8.2556	8.34612	8.95564
sp|P31688|TPS2_YEAST	TPS2	Trehalose-phosphatase	637	131	4.49201	3.6686	3.77915	4.7644	5.15384	5.23982	3.5944	3.74468	3.97047	5.89722	6.58675	6.23547	7.60796	8.41593	8.25432	5.86786	6.25199	6.47514
sp|P31755|OCH1_YEAST	OCH1	Initiation-specific alpha-1,6-mannosyltransferase	2779	28	5.70767	5.34395	5.4839	6.61237	6.44861	6.3106	5.07071	5.4058	5.63383	4.77086	5.06707	5.25275	5.9839	5.71702	5.97669	4.88647	5.09521	5.23259
sp|P31787|ACBP_YEAST	ACB1	Acyl-CoA-binding protein	1937	22	4.57573	5.91353	4.93939	4.38981	4.44629	4.33835	5.62528	4.91339	6.46138	5.91164	5.87858	6.67393	5.28041	5.09053	5.70383	6.67871	6.89748	6.28173
sp|P32047|MLF3_YEAST	MLF3	Protein MLF3	3727	12	5.27521	5.53013	5.49511	5.74122	5.4277	5.74952	5.52853	5.14402	5.17945	5.29547	5.99329	5.59378	5.61052	5.58227	5.57015	5.53416	5.84188	5.90759
sp|P32048|SYKM_YEAST	MSK1	Lysine--tRNA ligase, mitochondrial	1459	35	5.70415	5.28149	5.53391	5.67653	5.65417	5.62188	5.51796	5.79185	5.83216	5.38997	5.57038	5.38652	5.31954	5.66477	5.67448	5.42925	5.35965	5.59134
sp|P32074|COPG_YEAST	SEC21	Coatomer subunit gamma	302	155	5.83054	5.93709	5.7849	5.83315	5.84158	5.8668	5.93826	5.72525	5.88852	5.4275	5.36065	5.44372	5.27757	5.26444	4.89379	5.01733	5.35717	5.31174
sp|P32178|CHMU_YEAST	ARO7	Chorismate mutase	602	55	5.47439	5.53676	5.45569	5.71358	5.72529	5.73094	5.38864	5.51771	5.38482	5.53252	5.34266	5.32015	5.93276	5.72404	5.74404	5.64419	5.47668	5.35514
sp|P32179|MET22_YEAST	MET22	3'(2'),5'-bisphosphate nucleotidase	1440	46	5.88962	5.86778	5.85619	5.0551	5.09297	5.14251	5.78715	5.82937	6.0949	5.68258	5.87495	5.87852	4.78864	4.77034	4.96582	5.71519	5.84639	5.86197
sp|P32190|GLPK_YEAST	GUT1	Glycerol kinase	4395	1	6.8503	4.26528	6.45498	6.58069	2.75077	4.94967	4.91572	4.79088	7.59339	5.83704	6.17251	5.15523	5.19691	5.2469	6.72352	5.7296	5.14268	5.64392
sp|P32191|GPDM_YEAST	GUT2	Glycerol-3-phosphate dehydrogenase, mitochondrial	732	61	6.04603	5.1135	5.53297	5.83308	6.17809	6.08002	5.14531	5.63717	6.29272	4.95418	5.79221	5.26822	4.83098	5.38169	5.48845	5.09724	5.39084	5.9373
sp|P32259|MED16_YEAST	SIN4	Mediator of RNA polymerase II transcription subunit 16	1655	40	5.97745	6.05708	6.1347	5.34897	5.56092	5.42638	6.03727	6.14229	6.04686	5.50617	5.29574	5.54355	4.81175	4.90075	5.09113	5.50143	5.32539	5.29218
sp|P32263|P5CR_YEAST	PRO3	Pyrroline-5-carboxylate reductase	45	66	5.73546	5.77739	5.94072	5.2182	5.11837	5.23216	5.82361	6.01652	5.75818	5.69485	5.42889	5.69955	4.95283	4.88911	5.35525	6.09182	5.68052	5.58656
sp|P32264|PROB_YEAST	PRO1	Glutamate 5-kinase	1292	59	5.59296	5.78114	5.92957	5.99706	5.78148	5.97698	5.7447	5.86598	5.85177	5.39396	5.01705	5.18755	5.24436	5.15091	5.40784	5.50432	5.37566	5.1967
sp|P32266|MGM1_YEAST	MGM1	Dynamin-like GTPase MGM1, mitochondrial	241	51	5.61092	5.47182	5.4973	5.97609	5.86246	5.83526	5.41929	5.61086	5.61577	5.17201	5.27239	5.37045	5.61342	5.52048	5.87978	5.55368	5.35418	5.36383
sp|P32288|GLNA_YEAST	GLN1	Glutamine synthetase	2673	53	5.94265	6.04021	5.58055	4.69562	4.87633	4.76775	5.79798	6.10848	5.85741	6.14228	5.66212	6.11259	4.99666	4.94455	4.84395	5.97048	5.92927	5.73112
sp|P32316|ACH1_YEAST	ACH1	Acetyl-CoA hydrolase	617	49	4.95037	4.22639	4.50152	6.2354	6.64389	6.52987	4.47367	4.26388	5.21448	4.54222	5.98938	5.091	7.05609	7.57519	6.94032	4.75565	5.03614	5.97453
sp|P32317|AFG1_YEAST	AFG1	Protein AFG1	3369	25	5.54066	5.42578	5.31575	5.34598	5.2167	5.09613	5.43409	5.71465	5.61333	5.58494	5.89064	5.65422	5.5416	5.50417	5.61706	5.80131	5.61189	6.09109
sp|P32318|THI4_YEAST	THI4	Thiamine thiazole synthase	4528	5	4.09468	4.54555	10.1444	4.41473	7.19226	7.11717	9.19997	4.19179	3.93179	5.08837	5.99035	4.94065	5.12832	5.0114	4.9211	5.16768	4.66139	4.25841
sp|P32319|VPS10_YEAST	PEP1	Vacuolar protein sorting/targeting protein VPS10	1441	57	6.17051	5.98504	6.09367	5.48889	5.29882	5.45012	6.16221	6.27735	6.05949	5.45662	5.48955	5.61525	4.70932	4.70223	4.69148	5.4362	5.54115	5.37209
sp|P32324|EF2_YEAST	EFT1	Elongation factor 2	379	694	5.9292	6.2962	6.04816	5.78213	5.76697	5.74486	6.21973	5.91595	5.73131	5.59919	5.14061	5.37413	5.11257	5.04928	4.7044	5.426	5.12621	5.03311
sp|P32325|DBF4_YEAST	DBF4	DDK kinase regulatory subunit DBF4	3283	3	5.28453	5.5525	4.89782	5.97411	5.61455	5.48343	5.5358	5.74758	5.67347	5.64039	5.69158	5.83444	5.82432	5.42679	5.47104	5.37134	5.47556	5.50075
sp|P32327|PYC2_YEAST	PYC2	Pyruvate carboxylase 2	386	191	5.38978	5.12825	5.26569	5.16729	5.06901	5.28477	5.30273	5.57925	5.64828	5.77769	6.09802	5.84043	5.107	5.63058	5.17045	5.88839	6.34855	6.30383
sp|P32328|DBF20_YEAST	DBF20	Serine/threonine-protein kinase DBF20	2511	13	5.46585	5.43654	5.48302	6.04218	6.18963	6.29035	5.41283	5.64269	5.70041	5.17607	5.27631	5.34463	5.47868	5.91919	5.31086	5.0897	5.33984	5.40122
sp|P32329|YPS1_YEAST	YPS1	Aspartic proteinase 3	4029	5	3.46541	3.40976	3.73786	3.69922	3.48384	3.5889	3.28114	3.6919	3.22413	6.87996	7.57992	7.49142	7.31493	7.99532	7.85149	7.49186	7.83983	7.97312
sp|P32330|DGR2_YEAST	DGR2	2-deoxy-glucose resistant protein 2	3600	6	5.81773	5.41227	6.08582	7.23304	6.01837	5.96175	5.37844	5.96818	6.73692	4.49515	4.73123	5.15145	5.40072	4.71822	5.78776	5.07053	4.77922	5.2532
sp|P32331|YMC1_YEAST	YMC1	Mitochondrial glycine transporter YMC1	179	26	5.18415	5.22248	5.00701	5.26928	5.44695	5.42073	5.40635	5.18906	5.37671	6.05635	6.08563	5.99352	5.83944	5.83712	5.41828	5.37952	6.00472	5.86269
sp|P32332|OAC1_YEAST	OAC1	Mitochondrial oxaloacetate transport protein	3762	53	5.15231	5.40861	5.38123	6.01528	6.21644	6.19777	5.31798	5.47656	5.4034	5.7	5.36602	5.55976	5.26824	5.77434	6.17539	5.33029	5.21415	5.04224
sp|P32333|MOT1_YEAST	MOT1	TATA-binding protein-associated factor MOT1	1223	73	5.94804	5.98738	6.0129	5.43475	5.34948	5.43065	6.06675	5.88484	5.87461	5.4932	5.33377	5.51665	4.99039	5.06212	5.23896	5.65582	5.41375	5.30594
sp|P32334|MSB2_YEAST	MSB2	Signaling mucin MSB2	1293	7	6.462	6.88833	6.35755	5.92434	5.86651	5.90773	6.50434	6.9762	6.38382	4.90411	4.90084	5.1071	4.30423	4.41801	4.58642	5.05183	4.76052	4.69612
sp|P32335|MSS51_YEAST	MSS51	Protein MSS51, mitochondrial	474	42	5.77964	5.52725	5.59454	6.18798	6.30809	6.42078	5.9739	5.47177	5.89421	4.92029	5.43542	5.25719	5.44159	5.35748	5.30881	4.91907	4.99273	5.20928
sp|P32336|NUD1_YEAST	NUD1	Protein NUD1	1996	25	5.39935	5.60984	5.79092	6.11168	5.8723	6.14651	5.6792	5.71073	5.63502	5.11166	4.73143	5.09454	5.70694	5.67727	5.8179	5.54953	5.16924	5.18594
sp|P32337|IMB3_YEAST	PSE1	Importin subunit beta-3	1846	64	5.76168	5.80094	5.3717	5.21764	5.2729	5.35623	5.5682	5.68304	5.63255	5.71747	5.63719	5.83348	5.38889	5.38817	5.20706	5.57675	5.79097	5.79514
sp|P32339|HMX1_YEAST	HMX1	Heme-binding protein HMX1	3882	12	3.38582	3.64596	3.56299	5.47599	5.67957	5.76821	3.54702	3.60628	3.35453	5.14023	6.58124	6.11935	7.94276	8.72286	8.56075	5.44983	6.33539	7.1212
sp|P32340|NDI1_YEAST	NDI1	Rotenone-insensitive NADH-ubiquinone oxidoreductase, mitochondrial	1680	58	5.95044	4.66831	5.01787	6.1088	6.35464	6.44601	4.73177	4.84213	5.89348	4.6588	6.24432	5.19544	5.88206	6.30658	5.96299	4.56247	5.15411	6.01979
sp|P32341|VPH2_YEAST	VPH2	Vacuolar ATPase assembly integral membrane protein VPH2	2810	8	4.95589	4.92064	5.46707	5.17161	5.00247	4.79822	4.47979	5.71889	5.56934	5.38655	5.15162	5.59562	5.57353	5.65974	6.72573	7.39212	6.18837	6.2428
sp|P32342|SRP21_YEAST	SRP21	Signal recognition particle subunit SRP21	1436	15	5.76659	5.72771	6.0421	6.17205	6.28987	6.36819	5.82383	5.50886	5.59997	5.24634	4.94022	5.1389	5.73751	5.36862	5.24759	4.96874	5.1289	4.92402
sp|P32343|SSH4_YEAST	SSH4	Protein SSH4	2171	9	5.31934	4.94077	5.01092	5.61061	5.17885	5.69193	4.88726	5.20903	5.23878	4.99313	5.81403	5.94688	5.68296	5.94513	6.59468	6.13478	5.74636	6.05458
sp|P32345|PP4C_YEAST	PPH3	Serine/threonine-protein phosphatase 4 catalytic subunit	3473	8	6.10497	6.06581	5.53289	6.01046	5.74183	5.83086	6.54579	6.38553	6.73881	5.06667	4.76387	4.986	4.98161	4.85617	5.09694	5.20441	4.9531	5.1343
sp|P32347|DCUP_YEAST	HEM12	Uroporphyrinogen decarboxylase	2089	38	5.24775	5.16206	5.13142	6.17531	6.08847	6.17699	5.18383	5.33848	5.38113	5.37825	5.41292	5.40674	6.0292	6.1015	5.72571	5.32926	5.43886	5.29213
sp|P32349|RPC3_YEAST	RPC82	DNA-directed RNA polymerase III subunit RPC3	226	56	6.26635	6.21763	6.11609	5.97679	6.00623	5.88438	6.03	6.22399	6.02656	5.33156	4.96906	5.25384	4.84017	4.72826	4.84763	5.3546	5.0395	4.88737
sp|P32350|KNS1_YEAST	KNS1	Dual specificity protein kinase KNS1	4285	2	5.33162	5.26306	5.64092	5.19991	5.24332	4.78796	4.54138	5.35656	4.35087	5.23139	6.42705	5.99463	5.33997	6.35952	7.37363	6.16642	5.42803	5.96374
sp|P32351|IMPX_YEAST	IMP2'	Sugar utilization regulatory protein IMP2	1412	7	4.83821	5.00781	5.02013	6.12782	5.9171	5.90968	5.09299	5.26342	5.27017	5.38699	5.35366	5.46365	6.35391	6.3034	6.28381	5.22607	5.54681	5.63437
sp|P32352|ERG2_YEAST	ERG2	C-8 sterol isomerase	2119	19	5.71958	5.60028	5.7635	4.98833	4.90321	4.97334	5.92676	5.8026	5.40725	6.09556	5.26729	5.84093	5.11083	5.04139	5.42747	6.403	6.09591	5.63277
sp|P32353|ERG3_YEAST	ERG3	Delta(7)-sterol 5(6)-desaturase	3465	32	5.81406	6.02555	6.09091	6.17842	6.15498	6.09349	6.09499	6.1346	5.78449	4.92344	4.51538	4.87144	5.49629	5.28921	5.52056	5.2044	4.98868	4.81912
sp|P32354|MCM10_YEAST	MCM10	Minichromosome maintenance protein 10	3553	5	5.73838	5.85442	5.64509	6.12248	6.1625	6.29742	6.13058	5.44503	5.82401	5.59056	5.01036	4.82821	5.21791	5.47822	5.52625	4.92575	5.4409	4.76191
sp|P32356|TREA_YEAST	NTH1	Neutral trehalase	693	98	3.85562	3.27781	3.42059	4.51166	4.54222	4.46789	3.12792	3.36027	3.51349	5.50236	7.34734	6.51278	8.01234	9.44911	9.58173	5.79003	6.30016	7.42669
sp|P32357|AAR2_YEAST	AAR2	A1 cistron-splicing factor AAR2	2321	11	5.0252	5.2379	5.31518	7.13517	6.83552	6.70026	5.00732	5.22095	5.23257	4.56829	4.81698	5.05027	6.21342	5.92802	6.23285	5.24824	5.00952	5.22234
sp|P32361|IRE1_YEAST	IRE1	Serine/threonine-protein kinase/endoribonuclease IRE1	2747	14	5.4049	5.78918	6.03398	5.47106	5.15453	5.3087	5.58406	6.06265	5.58322	5.05534	4.85818	5.29087	5.02116	5.06307	6.42321	6.75775	5.46117	5.67696
sp|P32363|GPI3_YEAST	SPT14	Phosphatidylinositol N-acetylglucosaminyltransferase GPI3 subunit	3599	4	5.67353	5.61053	5.92179	7.057	6.29234	6.79198	5.75051	5.99169	6.14562	5.46134	4.36412	5.00036	4.9915	5.09059	5.42434	4.96639	4.66886	4.79752
sp|P32364|SMY1_YEAST	SMY1	Kinesin-related protein SMY1	2244	48	5.72499	5.62791	5.78741	5.64529	5.60322	5.56516	5.70115	5.68052	5.60477	5.40996	5.43035	5.41486	5.41204	5.29866	5.48196	5.66627	5.46158	5.48391
sp|P32366|VA0D_YEAST	VMA6	V-type proton ATPase subunit d	141	64	5.60906	5.68074	5.27963	5.12392	5.32962	5.30166	5.63844	5.49729	5.53301	6.0803	5.9639	6.14858	5.25042	5.34173	5.08423	5.534	5.84516	5.7583
sp|P32367|TFC1_YEAST	TFC1	Transcription factor tau 95 kDa subunit	2078	27	5.67851	5.61713	6.05229	6.38764	5.93834	5.98749	5.53447	5.92392	5.72853	5.07338	4.73412	5.11131	5.30792	5.2254	5.99976	5.52417	5.0547	5.12091
sp|P32368|SAC1_YEAST	SAC1	Phosphatidylinositol-3-phosphatase SAC1	2434	107	5.75889	5.71209	5.91788	5.57128	5.48934	5.50114	5.78668	5.87696	5.74056	5.59913	5.58162	5.71826	4.89776	5.0314	5.36158	5.47543	5.48119	5.49881
sp|P32377|MVD1_YEAST	MVD1	Diphosphomevalonate decarboxylase	292	78	5.5978	6.00171	5.6632	4.77464	5.06445	5.03051	6.03623	6.0655	5.81443	6.14335	5.77301	6.04101	4.74171	4.89508	4.89018	5.88091	5.95229	5.63399
sp|P32378|COQ2_YEAST	COQ2	4-hydroxybenzoate polyprenyltransferase, mitochondrial	3405	5	5.09543	5.61389	3.97593	4.19586	4.8759	4.47209	4.60245	4.98107	5.00157	6.70021	6.90553	6.70059	6.58185	6.85455	5.16499	5.28656	6.71424	6.27729
sp|P32379|PSA5_YEAST	PUP2	Proteasome subunit alpha type-5	1852	35	5.46716	5.79879	5.63677	5.13115	5.00334	5.082	5.48557	5.68833	5.63142	5.78434	5.7615	5.83678	5.50949	5.21122	5.46064	6.05119	5.76465	5.69566
sp|P32380|SP110_YEAST	SPC110	Spindle pole body component 110	2312	35	5.87579	5.98657	6.12437	5.58191	5.59114	5.60118	6.00639	6.00464	6.09776	5.27416	5.265	5.23318	5.03607	4.86059	5.18854	5.62033	5.29257	5.3598
sp|P32381|ARP2_YEAST	ARP2	Actin-related protein 2	772	69	5.42967	5.19934	5.26078	5.62578	5.66761	5.692	5.07238	5.45268	5.44029	5.45651	5.50377	5.63154	5.61058	5.80721	6.01833	5.76491	5.55204	5.81457
sp|P32383|PLC1_YEAST	PLC1	1-phosphatidylinositol 4,5-bisphosphate phosphodiesterase 1	4053	3	5.21249	5.17944	6.05057	5.05008	4.88394	4.82313	4.59302	5.5668	5.33235	4.43899	4.3838	5.97504	5.18053	5.40791	8.3175	8.07649	5.64855	5.87939
sp|P32386|YBT1_YEAST	YBT1	ATP-dependent bile acid permease	435	137	5.8425	5.77406	6.03763	5.8217	5.76136	5.74272	5.8205	6.00934	5.9652	5.21556	5.25421	5.44346	5.05425	5.05649	5.22179	5.46177	5.28946	5.228
sp|P32387|RM41_YEAST	MRP20	54S ribosomal protein L41, mitochondrial	1403	14	5.32109	5.28177	5.43403	5.42274	5.44752	5.31454	5.02089	5.46445	5.45774	5.27229	5.1954	5.38007	5.71672	6.07766	6.52376	5.92657	5.90527	5.83749
sp|P32388|RM49_YEAST	MRP49	54S ribosomal protein MRP49, mitochondrial	3981	6	5.96048	5.91137	6.43035	6.7466	6.21979	6.30216	6.2313	6.21153	6.07837	4.86987	4.76915	4.68015	4.81864	5.1115	5.2547	4.80955	4.84391	4.75056
sp|P32389|MET4_YEAST	MET4	Transcriptional activator of sulfur metabolism MET4	3266	9	5.62932	5.98689	5.52793	6.10844	6.16704	5.9186	6.33242	5.87818	6.07654	5.05221	4.81973	5.12293	5.27505	5.10534	5.41359	5.17794	5.15453	5.25333
sp|P32419|MDHP_YEAST	MDH3	Malate dehydrogenase, peroxisomal	72	62	5.6202	5.34236	5.294	5.35987	5.55203	5.56765	5.23076	5.49596	5.666	5.50099	6.01137	5.64389	5.50643	5.64677	5.4277	5.44141	5.72801	5.96461
sp|P32432|SFP1_YEAST	SFP1	Transcription factor SFP1	4196	1	2.77641	11.7985	6.18911	4.53234	6.74401	5.29608	6.44948	7.60475	6.73624	2.97532	5.00483	4.40459	4.67673	4.20767	4.28754	4.93878	5.28033	6.09729
sp|P32445|RIM1_YEAST	RIM1	Single-stranded DNA-binding protein RIM1, mitochondrial	3737	24	6.39457	6.97679	6.48359	5.25515	5.43931	5.52269	6.0172	6.24409	6.23565	5.53785	5.45584	5.25064	4.59756	4.55658	4.37531	5.36655	5.17103	5.1196
sp|P32447|ASF1_YEAST	ASF1	Histone chaperone ASF1	3979	17	5.84216	5.75741	6.61233	5.37462	5.26857	5.13839	5.5414	6.51098	5.9392	5.14578	4.94414	5.26028	4.47996	4.90027	5.85964	6.54872	5.39735	5.47881
sp|P32448|ASF2_YEAST	ASF2	Anti-silencing protein 2	3334	2	5.02719	5.30437	5.93012	4.9806	4.65907	4.79295	6.79073	5.48696	5.30012	6.2679	6.60265	5.11397	5.2224	4.90932	5.56289	6.62826	5.69139	5.7291
sp|P32449|AROG_YEAST	ARO4	Phospho-2-dehydro-3-deoxyheptonate aldolase, tyrosine-inhibited	18	85	5.68276	5.89199	5.61355	4.84756	5.11025	4.89456	5.70072	5.74381	5.76528	6.16176	5.86515	5.94102	5.19897	5.05626	4.8367	5.85786	6.11757	5.71423
sp|P32451|BIOB_YEAST	BIO2	Biotin synthase, mitochondrial	2103	18	7.08657	7.95375	7.62712	4.40002	4.82164	4.76719	7.7864	7.32619	7.44453	5.49113	5.03818	5.46944	3.37665	3.13004	3.14699	4.96037	5.22974	4.94405
sp|P32452|PHA2_YEAST	PHA2	Putative prephenate dehydratase	1329	9	5.93782	5.89774	5.90453	5.84102	5.9744	5.82569	5.78817	5.73212	6.11025	5.0269	4.96938	5.08588	5.30803	5.25442	5.39381	5.37727	5.18147	5.3911
sp|P32453|ATP11_YEAST	ATP11	Protein ATP11, mitochondrial	1738	29	5.46028	5.50803	5.73177	5.80062	5.97481	5.76497	5.15137	5.37752	5.64267	5.33696	5.15087	5.32214	5.61218	5.51076	5.90517	5.76666	5.44508	5.53814
sp|P32454|APE2_YEAST	APE2	Aminopeptidase 2, mitochondrial	322	190	5.2422	4.97477	5.04006	6.25167	6.31182	6.3183	4.96682	5.0294	5.27473	5.14199	5.56978	5.51573	6.04859	6.16119	6.0765	5.04329	5.33168	5.70149
sp|P32457|CDC3_YEAST	CDC3	Cell division control protein 3	2053	88	5.48262	5.60124	5.54022	6.1159	6.16671	6.23292	5.55626	5.61001	5.54612	5.27081	5.07068	5.18881	5.65381	5.46303	5.69957	5.43697	5.23911	5.1252
sp|P32458|CDC11_YEAST	CDC11	Cell division control protein 11	3132	30	5.60515	5.53805	5.76191	6.34965	6.05763	6.01897	5.59853	5.56814	5.49452	5.08311	5.16221	5.31353	5.4517	5.50677	5.89817	5.21807	5.18532	5.18857
sp|P32460|DCG1_YEAST	DCG1	Protein DCG1	3492	7	5.79839	5.63355	6.28237	5.76094	5.25647	5.62112	6.27928	6.28566	5.78509	5.35719	5.42558	5.57738	4.95721	4.97935	4.76925	5.61885	5.37542	5.23692
sp|P32461|DPH2_YEAST	DPH2	2-(3-amino-3-carboxypropyl)histidine synthase subunit 2	1342	11	6.34358	6.03711	6.11535	5.60147	5.26937	5.23025	6.5711	6.54675	6.92925	5.44384	5.8972	5.19619	4.72538	4.44837	4.14708	5.03123	5.41708	5.04941
sp|P32462|ERG24_YEAST	ERG24	Delta(14)-sterol reductase	4192	12	5.52356	5.47084	5.32106	5.43007	5.16818	5.22755	5.40353	5.76225	5.61121	5.97863	5.58508	6.15896	5.32923	5.56032	5.23046	5.70013	5.8982	5.64076
sp|P32463|ACPM_YEAST	ACP1	Acyl carrier protein, mitochondrial	4381	11	4.56937	5.68299	4.34824	5.17457	5.53697	5.39967	5.70447	4.50119	5.42202	5.96627	5.76049	5.90907	6.45749	6.25027	5.80372	5.61772	6.16197	5.73349
sp|P32464|HYM1_YEAST	HYM1	Protein HYM1	3146	19	5.4439	5.52202	6.10924	6.17591	6.22334	6.55946	5.81928	5.22844	5.63844	5.11941	5.15879	5.20305	5.55346	5.6863	5.66224	4.9271	4.92194	5.04769
sp|P32465|HXT1_YEAST	HXT1	Low-affinity glucose transporter HXT1	116	19	5.64065	6.75971	6.25731	6.42242	6.14114	6.2158	6.77933	6.53826	5.40594	5.29023	3.95581	4.47174	5.50748	5.25249	5.10628	5.63812	4.71929	3.898
sp|P32466|HXT3_YEAST	HXT3	Low-affinity glucose transporter HXT3	116	66	6.03002	5.83644	6.0764	5.24158	5.21422	5.21581	5.83381	6.18256	5.85714	5.86552	5.69707	5.92725	4.7681	4.82667	4.93137	5.68635	5.61102	5.19865
sp|P32467|HXT4_YEAST	HXT4	Low-affinity glucose transporter HXT4	116	37	7.92612	4.85564	6.00062	4.41697	4.71905	4.87902	4.12617	5.41346	7.54834	4.97663	7.9517	6.83592	3.98845	4.28715	4.44581	4.06317	5.83062	7.73517
sp|P32468|CDC12_YEAST	CDC12	Cell division control protein 12	429	62	5.58044	5.45752	5.87872	6.07347	6.0079	6.00222	5.65875	5.76543	5.62244	5.21519	5.06591	5.20624	5.42633	5.37652	5.74284	5.50406	5.22535	5.19067
sp|P32469|DPH5_YEAST	DPH5	Diphthine methyl ester synthase	2029	45	5.50405	5.64325	5.57622	5.94351	5.8611	5.99179	5.40042	5.75396	5.68554	5.32101	5.17258	5.3115	5.52324	5.49949	5.67869	5.52527	5.28462	5.32375
sp|P32471|EF1B_YEAST	EFB1	Elongation factor 1-beta	320	192	5.41107	6.19964	5.61354	5.10787	5.18772	5.21435	5.90127	5.95166	5.93821	6.13152	5.45021	5.37106	5.27615	5.01653	4.91178	6.13238	5.86365	5.32139
sp|P32472|FKBP2_YEAST	FPR2	Peptidyl-prolyl cis-trans isomerase FPR2	3864	17	4.58696	4.83572	3.68909	4.03882	4.20057	4.19736	4.38971	4.82561	4.59796	6.83561	7.07192	6.79373	6.38231	6.32379	6.02262	6.74326	7.18507	7.27989
sp|P32473|ODPB_YEAST	PDB1	Pyruvate dehydrogenase E1 component subunit beta, mitochondrial	2192	59	6.00306	6.06519	5.8302	4.89027	5.1969	4.89906	6.29573	5.89501	6.02177	5.98218	6.03286	5.65048	4.79551	4.84192	4.62008	5.57084	5.76073	5.64822
sp|P32474|EUG1_YEAST	EUG1	Protein disulfide-isomerase EUG1	1842	14	4.72802	5.02008	5.04213	4.54774	4.52772	4.35205	4.83695	4.96727	4.78475	6.06079	6.75322	6.61715	5.61698	5.99763	6.13028	6.48466	6.40948	7.12312
sp|P32476|ERG1_YEAST	ERG1	Squalene monooxygenase	1406	69	6.6004	6.4807	6.35147	4.63473	4.70261	4.74923	6.29521	6.2352	6.08015	5.93829	5.83486	6.11625	4.58558	4.57993	4.7343	5.42889	5.42479	5.22741
sp|P32477|GSH1_YEAST	GSH1	Glutamate--cysteine ligase	1563	45	6.51993	5.82944	5.9546	5.45826	5.11359	5.31687	5.76719	6.01728	6.49092	5.29423	5.85003	5.55787	4.71401	4.6734	4.88288	5.40837	5.17748	5.97365
sp|P32478|HS150_YEAST	HSP150	Cell wall mannoprotein HSP150	20	41	5.04943	4.56372	4.67345	5.17866	5.5095	5.49997	4.54392	4.44626	4.66095	5.92173	6.69204	6.18567	6.13042	6.28867	6.42047	5.81441	6.17239	6.24835
sp|P32479|HIR1_YEAST	HIR1	Protein HIR1	2191	14	5.37948	5.69304	5.64182	5.91323	5.68067	5.69264	5.74224	5.93726	5.94137	5.32941	5.37334	5.22143	5.23434	5.30665	5.29587	5.71466	5.35261	5.54993
sp|P32480|HIR2_YEAST	HIR2	Protein HIR2	1514	30	5.79777	5.75896	5.72856	5.89346	5.67242	5.50862	5.76705	6.06556	5.78209	5.4329	5.28729	5.42538	5.14353	5.11893	5.44533	5.68121	5.21975	5.2712
sp|P32481|IF2G_YEAST	GCD11	Eukaryotic translation initiation factor 2 subunit gamma	1069	158	5.70018	5.87848	5.88234	5.96127	5.94928	5.96701	5.91711	5.78978	5.71162	5.3331	5.09041	5.21475	5.29699	5.29755	5.27366	5.4706	5.22664	5.03922
sp|P32485|HOG1_YEAST	HOG1	Mitogen-activated protein kinase HOG1	1545	47	5.31501	5.3848	5.04952	5.31222	5.57365	5.55008	5.37142	5.182	5.2527	5.80753	6.2678	5.89975	5.79143	5.94537	5.5283	5.36472	5.61042	5.79328
sp|P32486|KRE6_YEAST	KRE6	Beta-glucan synthesis-associated protein KRE6	938	45	5.72279	5.71059	5.87385	6.49676	6.33019	6.40984	5.6502	5.83656	5.96518	4.97678	4.85858	5.10364	5.05358	5.17455	5.60357	5.18804	4.94359	5.10172
sp|P32487|LYP1_YEAST	LYP1	Lysine-specific permease	3204	26	5.92992	6.1576	6.35697	6.27687	6.96105	6.45637	6.22529	5.87613	6.0424	4.96433	4.77966	4.89058	5.20447	5.23376	4.68801	4.59471	4.75787	4.60402
sp|P32490|MKK1_YEAST	MKK1	MAP kinase kinase MKK1/SSP32	2917	2	6.28896	6.50899	6.49681	6.3227	6.25035	5.83014	6.26532	6.20405	6.27754	5.23104	4.21147	4.92224	4.12381	4.33446	5.33933	5.90161	4.59139	4.89978
sp|P32491|MKK2_YEAST	MKK2	MAP kinase kinase MKK2/SSP33	2298	6	5.57612	5.65629	5.85358	5.96862	5.86128	6.12132	6.07755	5.53811	5.57326	5.23153	5.33239	5.07393	5.22182	5.43522	5.58959	5.23897	5.4532	5.19723
sp|P32492|MYO4_YEAST	MYO4	Myosin-4	126	76	5.79279	5.62811	5.83886	5.19782	4.99152	5.09107	5.6053	6.07747	5.81299	5.89082	5.58002	5.95445	4.77069	4.92366	5.3633	6.1688	5.57176	5.74057
sp|P32493|AEP1_YEAST	AEP1	ATPase expression protein 1, mitochondrial	1893	13	6.30569	6.21527	5.99096	5.66662	5.39882	5.72441	6.42762	6.42686	6.00068	5.16148	5.00563	5.00797	4.89802	4.77668	5.20471	5.5301	5.15171	5.10678
sp|P32494|NGG1_YEAST	NGG1	Chromatin-remodeling complexes subunit NGG1	3	32	5.77038	5.92838	6.11272	5.67242	5.61441	5.54255	6.09659	5.95221	5.88746	5.46298	5.1329	5.43621	5.12637	4.86739	5.13287	5.39097	5.39945	5.47375
sp|P32495|NHP2_YEAST	NHP2	H/ACA ribonucleoprotein complex subunit NHP2	3411	24	6.32098	6.49537	6.0838	5.5505	6.00673	5.89645	6.74766	6.00545	6.20793	5.37388	5.15684	5.05386	4.91292	4.66418	4.40512	5.08124	5.19751	4.83958
sp|P32496|RPN12_YEAST	RPN12	26S proteasome regulatory subunit RPN12	461	44	5.45379	5.70582	5.56325	5.58746	5.63094	5.5508	5.68249	5.43505	5.59711	5.60664	5.59383	5.56018	5.48394	5.58668	5.34021	5.37285	5.65354	5.59541
sp|P32497|EIF3C_YEAST	NIP1	Eukaryotic translation initiation factor 3 subunit C	1022	153	5.76571	5.77073	5.81907	6.21466	6.12998	6.07509	5.97015	5.67991	5.72207	5.3156	5.18483	5.20228	5.40098	5.2766	5.14415	5.17458	5.12538	5.02824
sp|P32499|NUP2_YEAST	NUP2	Nucleoporin NUP2	349	122	5.60111	5.78768	5.93352	6.06788	6.02334	6.01925	5.75882	5.70044	5.8052	5.28688	5.02171	5.08568	5.52825	5.35035	5.20415	5.30425	5.30895	5.21254
sp|P32500|NDC1_YEAST	NDC1	Nucleoporin NDC1	1561	23	5.88894	5.96759	6.11548	5.51977	5.32122	5.31841	5.92669	6.02151	6.13162	5.32135	5.20329	5.56682	4.95341	4.8773	5.11812	5.74588	5.49945	5.50315
sp|P32501|EI2BE_YEAST	GCD6	Translation initiation factor eIF-2B subunit epsilon	1381	101	5.33528	5.50415	5.24104	5.4961	5.55742	5.50101	5.34363	5.44985	5.29688	5.79384	5.49815	5.7475	5.77021	5.76101	5.85577	5.59739	5.69676	5.554
sp|P32502|EI2BB_YEAST	GCD7	Translation initiation factor eIF-2B subunit beta	1901	40	5.92958	5.87868	5.9962	6.39414	6.15258	6.144	5.94202	5.82609	5.6674	5.03013	4.77892	5.0621	5.32438	5.25825	5.38346	5.25599	5.02532	4.95079
sp|P32504|CBF3A_YEAST	CBF2	Centromere DNA-binding protein complex CBF3 subunit A	1088	30	5.92023	6.18962	6.14316	5.66325	5.72914	5.97683	6.30876	5.95276	6.0465	5.41616	5.27061	5.40936	4.98636	4.89135	4.7118	5.08391	5.25894	5.04124
sp|P32505|NAB2_YEAST	NAB2	Nuclear polyadenylated RNA-binding protein NAB2	187	24	4.61279	4.68451	4.32277	4.47737	4.62455	4.5629	4.43159	4.70356	4.68468	6.60031	6.51152	6.70453	6.58255	6.46772	5.82341	6.5789	6.90237	6.72398
sp|P32521|PAN1_YEAST	PAN1	Actin cytoskeleton-regulatory complex protein PAN1	373	113	5.82785	5.80346	5.93173	5.89022	5.87044	5.89878	5.84689	5.72297	5.72747	5.3021	5.24325	5.27598	5.30585	5.24955	5.20593	5.28043	5.34055	5.27656
sp|P32522|PT309_YEAST	PET309	Pentatricopeptide repeat-containing protein PET309, mitochondrial	2360	4	6.39223	6.2218	6.14895	5.51361	5.37546	5.45673	6.1108	6.18108	6.10378	5.26149	5.13687	5.61011	4.58881	4.73118	4.66561	5.13371	6.06304	5.30476
sp|P32523|PRP19_YEAST	PRP19	Pre-mRNA-processing factor 19	2922	28	6.08288	6.3714	6.16825	6.00498	6.0284	6.13468	5.98146	6.1885	6.2065	4.95478	4.75525	4.73339	5.0593	4.98508	4.99137	5.17832	5.06219	5.11327
sp|P32524|PRP21_YEAST	PRP21	Pre-mRNA-splicing factor PRP21	3200	27	5.39283	5.70232	5.75707	5.57637	5.67404	5.71684	5.79744	5.6459	5.69871	5.36966	5.3001	5.2957	5.53941	5.43565	5.74144	5.65836	5.41441	5.28373
sp|P32525|ECM25_YEAST	ECM25	Protein ECM25	3193	10	6.04186	6.14223	5.92019	5.46281	5.37275	5.49962	6.19368	5.89791	6.01001	5.50659	5.5097	5.37476	4.95895	5.01983	4.76206	5.33307	5.49306	5.50095
sp|P32526|KAR9_YEAST	KAR9	Karyogamy protein KAR9	4208	1	5.89455	7.5158	6.75542	5.72457	7.20369	6.00854	5.97169	6.18944	6.81525	4.73911	4.19061	4.23929	3.91645	4.9645	5.57183	4.21333	5.40866	4.67727
sp|P32527|ZUO1_YEAST	ZUO1	Zuotin	638	119	5.61603	5.81227	5.70354	5.94748	6.14645	6.19124	5.90321	5.58221	5.62297	5.38187	5.17862	5.22201	5.52892	5.49062	5.33695	5.09211	5.26224	4.98127
sp|P32528|DUR1_YEAST	DUR1,2	Urea amidolyase	3418	30	5.25573	5.24719	5.64378	3.80384	3.59974	3.79576	4.93947	5.39776	5.08131	5.84903	5.53137	6.60602	4.53258	4.84352	9.45418	7.66429	6.13197	6.62248
sp|P32529|RPA12_YEAST	RPA12	DNA-directed RNA polymerase I subunit RPA12	2057	7	6.10328	6.43118	6.28271	5.50548	5.61242	5.64502	6.24441	6.43762	6.22543	5.46975	5.35959	5.11697	4.76351	4.38505	4.61784	5.58474	5.19293	5.02208
sp|P32558|SPT16_YEAST	SPT16	FACT complex subunit SPT16	1123	143	5.61397	5.6383	5.57197	6.00097	6.09759	5.93326	5.75243	5.52565	5.59713	5.38084	5.35131	5.34397	5.65597	5.57821	5.29675	5.09261	5.30146	5.26761
sp|P32559|MSS1_YEAST	MSS1	tRNA modification GTPase MSS1, mitochondrial	1977	10	5.51159	5.04245	5.56459	6.1206	5.69895	5.90535	4.98389	5.64312	5.66402	5.04183	5.0718	5.40934	5.45073	5.52544	6.29836	5.8951	5.47009	5.70274
sp|P32561|RPD3_YEAST	RPD3	Histone deacetylase RPD3	2087	30	5.43679	5.30275	5.80273	5.6321	5.68495	5.68886	5.71613	5.47335	5.72111	5.45141	5.61146	5.59366	5.57427	5.45286	5.28104	5.6347	5.47083	5.47099
sp|P32562|CDC5_YEAST	CDC5	Cell cycle serine/threonine-protein kinase CDC5/MSD2	3925	7	4.93002	4.92544	5.50342	8.60063	8.48788	7.83388	5.19763	5.13367	4.97314	4.75057	4.1273	4.5914	6.11511	6.04313	5.78297	4.14739	4.46767	4.38874
sp|P32563|VPH1_YEAST	VPH1	V-type proton ATPase subunit a, vacuolar isoform	975	105	6.28496	6.39834	6.41679	4.91154	5.00705	5.12476	6.49326	6.31875	6.22155	5.69634	5.61377	5.79264	4.34085	4.37939	4.39328	5.53733	5.58612	5.48328
sp|P32564|SCM4_YEAST	SCM4	Protein SCM4	2403	13	6.14319	6.07848	6.24822	4.10115	4.37488	4.43427	6.11627	6.30402	5.8953	6.10006	6.47675	6.72986	4.07261	4.27807	4.63954	6.02726	6.00211	5.97796
sp|P32565|RPN2_YEAST	RPN2	26S proteasome regulatory subunit RPN2	497	134	5.73887	5.78736	5.84133	6.00093	5.72877	5.87138	5.90873	5.84758	5.70274	5.13247	5.19637	5.20494	5.20946	5.32023	5.64516	5.29649	5.22112	5.34606
sp|P32566|SMI1_YEAST	SMI1	Cell wall assembly regulator SMI1	397	31	5.40499	5.59747	5.6413	5.8729	5.88172	5.98738	5.54366	5.30016	5.55229	5.42616	5.14735	5.14035	5.83564	5.69578	5.82267	5.52835	5.37138	5.25044
sp|P32567|PAH1_YEAST	PAH1	Phosphatidic acid phosphohydrolase 1	2280	8	5.77876	5.84957	6.03983	5.48636	5.55272	5.27087	5.64285	5.93857	5.91292	5.14229	5.36214	5.67175	4.97415	5.03219	5.29727	5.86057	5.58758	5.5996
sp|P32568|SNQ2_YEAST	SNQ2	Protein SNQ2	447	85	5.6759	5.7549	5.88288	6.11032	6.04001	6.03343	5.79521	6.03613	5.82507	5.19006	4.98929	5.11966	5.20539	5.16284	5.34507	5.27198	5.31504	5.24682
sp|P32569|MED17_YEAST	SRB4	Mediator of RNA polymerase II transcription subunit 17	2860	19	5.72639	5.61461	5.78753	6.07926	5.90816	5.68745	5.80927	5.72122	5.81548	5.32866	5.05196	5.24582	5.2533	5.15159	5.53141	5.677	5.31851	5.29239
sp|P32570|MED22_YEAST	SRB6	Mediator of RNA polymerase II transcription subunit 22	4147	4	6.22514	7.41158	6.42712	5.6203	4.96093	5.78566	6.34382	4.52065	5.24448	5.52082	5.24651	4.75865	5.00646	5.39069	5.45884	5.35696	5.35774	5.36367
sp|P32571|UBP4_YEAST	DOA4	Ubiquitin carboxyl-terminal hydrolase 4	3535	13	5.10787	4.48445	5.33166	5.76738	5.33304	5.52639	5.46354	5.16193	5.04045	5.78866	5.91286	5.88228	5.98228	5.81376	6.16878	5.58793	5.52001	6.12672
sp|P32572|SPS18_YEAST	SPS18	Sporulation protein SPS18	3871	1	4.77843	4.79934	4.94452	5.1013	5.59133	5.02648	3.38519	5.12673	5.47667	7.11528	6.07125	6.07516	5.31217	6.59348	6.11424	6.77504	5.98099	5.73239
sp|P32578|SIP1_YEAST	SIP1	SNF1 protein kinase subunit beta-1	1748	16	5.83254	6.07337	6.0753	5.78661	5.84027	5.39476	5.83267	5.87462	5.95588	5.46532	5.43769	5.51187	5.09034	4.90538	5.16538	5.20156	5.43361	5.12283
sp|P32579|SUA5_YEAST	SUA5	Threonylcarbamoyl-AMP synthase	1217	23	5.28964	5.38446	5.14466	5.33587	5.17947	5.28852	5.48403	5.74885	5.56342	5.94976	5.56309	5.57474	5.73087	5.65459	5.5787	6.13251	5.81865	5.57816
sp|P32580|SUV3_YEAST	SUV3	ATP-dependent RNA helicase SUV3, mitochondrial	951	11	5.56847	6.70303	6.18789	5.62056	5.34957	5.49537	6.04421	6.68023	5.74628	5.48253	4.89897	5.24669	4.55152	4.93566	5.2986	5.44549	5.46692	5.278
sp|P32581|IME2_YEAST	IME2	Meiosis induction protein kinase IME2/SME1	1547	2	6.1853	6.07274	7.09834	5.79433	4.75731	5.19202	5.60739	6.59066	5.69209	4.84678	4.13448	5.22936	4.77014	4.18858	6.0352	7.31162	5.37282	5.12084
sp|P32582|CBS_YEAST	CYS4	Cystathionine beta-synthase	1195	197	5.81574	5.81812	5.6727	6.04214	6.48447	6.38021	5.79313	5.5412	5.68374	5.21399	5.22754	5.05133	5.60297	5.54745	5.20507	4.98794	4.99781	4.93444
sp|P32583|SRP40_YEAST	SRP40	Suppressor protein SRP40	500	23	6.12558	6.52187	6.45094	5.30795	4.9815	5.15586	6.49699	6.74943	6.44561	5.70447	4.86757	5.19776	4.31326	4.38823	4.74376	5.9766	5.48917	5.08345
sp|P32584|STE14_YEAST	STE14	Protein-S-isoprenylcysteine O-methyltransferase	4524	1	5.40035	8.02905	7.44114	4.36676	5.317	5.40998	5.57323	7.21916	5.73962	5.57769	5.20685	4.86412	4.94222	4.00474	4.75662	4.27984	6.01433	5.85729
sp|P32585|MED18_YEAST	SRB5	Mediator of RNA polymerase II transcription subunit 18	3918	4	6.04859	5.26554	6.73437	5.91409	4.49735	5.03599	4.77529	6.39382	5.88309	5.33808	5.51018	5.45285	3.96162	5.06816	6.97247	6.76309	4.86635	5.51906
sp|P32588|PUB1_YEAST	PUB1	Nuclear and cytoplasmic polyadenylated RNA-binding protein PUB1	1082	41	5.86547	6.0549	5.99186	5.43246	5.56483	5.57087	6.0117	5.9443	5.78582	5.5346	5.18051	5.22068	5.32368	5.10556	5.25171	5.629	5.40316	5.1289
sp|P32589|HSP7F_YEAST	SSE1	Heat shock protein homolog SSE1	503	315	4.85238	5.06149	4.95168	5.40336	5.71377	5.61428	5.15097	4.82989	4.83422	5.84422	5.83904	5.61518	6.49546	6.46839	6.07643	5.60231	5.93591	5.71101
sp|P32590|HSP79_YEAST	SSE2	Heat shock protein homolog SSE2	503	125	4.25294	3.68265	3.78704	4.65811	4.78697	4.77329	3.47069	3.59377	4.01692	5.46569	7.14944	6.17899	7.82529	8.43355	8.51174	5.65788	6.26147	7.49359
sp|P32591|SWI3_YEAST	SWI3	SWI/SNF complex subunit SWI3	568	46	6.40003	6.9962	6.46882	6.41922	6.38566	6.44434	6.4077	6.48174	6.62434	4.43434	4.34442	4.42102	4.96388	4.78751	4.85186	4.69199	4.43293	4.44399
sp|P32597|STH1_YEAST	STH1	Nuclear protein STH1/NPS1	426	89	6.05994	6.18324	6.10465	6.15325	6.05724	5.95564	6.13212	6.09682	6.04956	5.06121	4.97528	5.06006	5.10271	4.86691	5.03728	5.1677	5.03078	4.90561
sp|P32598|PP12_YEAST	GLC7	Serine/threonine-protein phosphatase PP1-2	8	43	5.50856	5.48324	5.23208	5.43628	5.38215	5.34059	5.33454	5.51166	5.51168	5.66699	5.62123	5.68218	5.65809	5.84678	5.65428	5.66962	5.66292	5.79714
sp|P32599|FIMB_YEAST	SAC6	Fimbrin	575	120	5.41001	5.27904	5.34327	6.49007	6.56751	6.50206	5.21751	5.22013	5.45441	4.90025	5.09845	5.06115	6.05508	6.09246	6.22381	5.05847	4.94276	5.08358
sp|P32600|TOR2_YEAST	TOR2	Serine/threonine-protein kinase TOR2	158	34	5.76588	5.83143	6.09626	6.0749	5.92792	6.13553	5.74591	5.8351	6.08534	5.22409	4.85736	5.12603	5.34543	5.08329	5.43354	5.22208	5.17538	5.03452
sp|P32601|DSS4_YEAST	DSS4	Protein DSS4	2159	10	4.8413	5.09212	4.35456	4.43776	4.83804	4.64388	5.04238	5.18081	5.3918	6.5453	6.38981	6.2035	6.10822	6.30344	5.78961	6.47041	6.07805	6.289
sp|P32602|SEC17_YEAST	SEC17	Alpha-soluble NSF attachment protein	831	48	5.26623	5.54632	5.29892	5.46025	5.82171	5.59399	5.15456	5.27868	5.47119	5.62272	5.75259	5.53901	5.96815	5.70802	5.61578	5.5068	5.77144	5.62365
sp|P32604|F26_YEAST	FBP26	Fructose-2,6-bisphosphatase	1479	19	5.15903	4.82962	5.05724	6.3824	6.12513	6.22073	4.86363	5.20769	5.11466	4.95503	5.83237	5.57896	5.67422	6.17488	6.47579	4.94217	5.37623	6.03022
sp|P32605|RU1A_YEAST	MUD1	U1 small nuclear ribonucleoprotein A	3826	5	5.68409	6.10395	5.58206	7.05353	6.69207	6.22646	5.91253	5.45516	5.41979	4.78316	4.60095	4.53379	5.88322	6.05458	5.65676	4.61679	4.83548	4.90561
sp|P32606|PT127_YEAST	PET127	Putative mitochondrial translation system component PET127	2902	20	5.51759	5.42403	6.10827	5.76276	5.80191	5.58535	5.86185	5.61319	5.42901	5.48695	5.39585	5.62155	5.39764	5.28927	5.3126	5.25474	5.59669	5.54077
sp|P32607|RTG1_YEAST	RTG1	Retrograde regulation protein 1	2991	4	5.81867	6.3636	5.9544	6.0454	5.54326	5.2395	5.18745	5.68231	5.76781	5.5055	5.49604	5.07558	5.00325	5.1747	5.54984	5.56679	5.4164	5.60947
sp|P32608|RTG2_YEAST	RTG2	Retrograde regulation protein 2	1194	56	5.59398	5.57833	5.40315	5.48387	5.43729	5.4833	5.71485	5.57106	5.65117	5.69906	5.69016	5.73283	5.35497	5.45913	5.20829	5.58081	5.63163	5.72612
sp|P32609|PEP7_YEAST	PEP7	Vacuolar segregation protein PEP7	2228	2	5.35315	4.97247	5.68282	4.91985	4.92019	4.48968	4.50366	9.88309	5.85024	5.65359	4.46498	4.79808	4.90219	6.11423	6.49844	6.8302	5.4463	4.71682
sp|P32610|VATD_YEAST	VMA8	V-type proton ATPase subunit D	3402	30	5.9088	5.85445	5.69227	5.47523	5.96482	5.80066	6.08932	5.39952	5.75664	5.77115	5.63621	5.61387	5.46009	5.29461	4.53057	4.83402	5.62727	5.2905
sp|P32611|RML2_YEAST	RML2	54S ribosomal protein RML2, mitochondrial	2250	28	5.84112	5.84492	5.92199	5.93625	6.24912	6.18896	6.04883	5.68708	6.05395	5.29067	5.60211	5.12881	5.14237	5.09697	4.96589	4.87502	5.10631	5.01963
sp|P32613|TCA17_YEAST	TCA17	TRAPP-associated protein TCA17	4462	1	6.4818	6.70366	5.89355	5.45711	4.31731	5.83671	6.57097	6.64417	6.01957	5.68798	4.70092	5.47763	4.46913	4.68826	5.15908	5.45479	5.13683	5.30053
sp|P32614|FRDS_YEAST	FRD1	Fumarate reductase 1	1266	70	5.22313	5.15488	4.98657	5.83971	6.01792	6.05624	4.97854	5.04478	5.22634	5.4381	5.65708	5.65206	6.0164	6.2083	5.84256	5.38861	5.56505	5.70373
sp|P32617|IES6_YEAST	IES6	Chromatin-remodeling complex subunit IES6	4348	10	5.39881	5.83853	5.71401	6.07992	5.69641	5.77675	5.61743	5.7753	5.7989	5.19856	4.95369	5.35453	5.51021	5.49484	5.83836	5.47449	5.12406	5.3552
sp|P32618|YEF3_YEAST	YEL043W	Uncharacterized protein YEL043W	2576	25	5.84847	5.96959	6.30495	5.89011	5.49332	5.69394	5.93164	6.01713	5.86382	5.07611	5.05751	5.33946	4.99152	4.91995	5.33757	5.61744	5.24424	5.40322
sp|P32621|GDA1_YEAST	GDA1	Guanosine-diphosphatase	3424	57	6.17464	6.14759	6.002	5.23806	5.40458	5.51401	6.24877	6.23304	6.16746	5.58155	5.48073	5.42895	4.77642	4.73507	4.57032	5.56848	5.54392	5.1844
sp|P32622|YEF1_YEAST	YEF1	ATP-NADH kinase YEF1	3489	2	6.74975	3.66844	5.12289	5.67847	4.8682	4.86446	5.11841	5.68556	5.31096	6.02284	6.08639	6.34947	7.05336	6.9002	4.87476	5.01736	6.54994	4.07854
sp|P32623|CRH2_YEAST	UTR2	Probable glycosidase CRH2	2470	9	5.94637	6.81138	6.9371	5.16614	4.60798	4.50466	7.16963	7.07233	6.24139	5.66279	5.28347	5.52559	4.05254	3.82851	3.91509	6.1841	5.82756	5.26337
sp|P32626|ENOPH_YEAST	UTR4	Enolase-phosphatase E1	1600	22	5.70984	5.84768	5.83646	4.60483	4.80591	4.88382	6.25239	5.70764	5.89939	6.02464	6.18103	5.80372	4.76227	4.96074	4.87464	5.93061	5.84886	6.06554
sp|P32628|RAD23_YEAST	RAD23	UV excision repair protein RAD23	97	45	5.40096	5.93928	4.77356	5.47323	5.60579	5.55567	5.42058	5.70443	5.55116	6.0278	5.57058	5.40547	5.95548	5.71744	5.17211	5.5901	5.64569	5.49065
sp|P32629|ANP1_YEAST	ANP1	Mannan polymerase II complex ANP1 subunit	1377	51	5.75511	5.72564	5.95021	5.86943	5.56598	5.56146	5.89169	5.8385	5.86903	5.46656	5.23849	5.43254	5.3838	5.29233	5.05607	5.38352	5.43304	5.2866
sp|P32634|PMD1_YEAST	PMD1	Negative regulator of sporulation PMD1	2121	7	6.09436	5.72568	5.86207	5.84189	6.1353	5.82353	5.75183	6.00671	5.83751	5.24843	5.02912	5.02633	5.03929	5.14107	5.20551	5.63411	5.22451	5.37276
sp|P32639|BRR2_YEAST	BRR2	Pre-mRNA-splicing helicase BRR2	1300	61	5.53298	5.67287	5.72901	6.46648	6.37431	6.283	5.60519	5.72207	5.58105	4.98277	4.88167	5.08651	5.63492	5.56649	5.82431	5.23003	4.95116	4.87519
sp|P32642|GLRX4_YEAST	GRX4	Monothiol glutaredoxin-4	3304	18	5.42826	5.95921	5.38762	5.49212	6.47209	6.18612	6.53483	5.45427	5.72861	6.05888	5.86091	5.14898	5.39815	5.64168	4.46834	4.67901	5.23569	4.86522
sp|P32643|TMT1_YEAST	TMT1	Trans-aconitate 3-methyltransferase	2561	14	5.92413	5.22618	5.43231	5.3458	5.45945	5.63611	4.7805	5.34794	6.15701	5.15835	6.30722	5.8904	4.88942	5.30677	5.81222	5.02483	5.88069	6.42066
sp|P32644|ECM32_YEAST	ECM32	Putative ATP-dependent RNA helicase ECM32	1715	46	5.44876	5.89248	5.52992	6.85066	6.3587	6.56026	5.49515	5.66069	5.3156	4.97101	4.8268	5.07776	5.83194	5.68927	5.73612	4.94382	4.93161	4.87944
sp|P32656|CHAC_YEAST	GCG1	Glutathione-specific gamma-glutamylcyclotransferase	3191	11	5.61613	6.09868	5.81341	5.34387	5.71156	5.77045	6.02518	5.78013	5.92191	5.59199	5.6034	5.6838	5.30685	5.24401	4.62178	5.09758	5.40897	5.36029
sp|P32657|CHD1_YEAST	CHD1	Chromo domain-containing protein 1	355	85	6.08274	6.10187	6.237	6.00429	5.78104	5.88494	6.22207	6.08564	6.1014	5.14652	5.01937	5.11959	4.90766	4.83897	5.103	5.29089	5.11082	4.9622
sp|P32660|ATC5_YEAST	DNF1	Phospholipid-transporting ATPase DNF1	1323	65	5.7784	5.9098	6.33954	6.03923	5.83082	6.00551	6.15766	5.90766	5.86609	5.24046	4.9971	5.24496	5.06991	5.025	5.11815	5.22344	5.19201	5.05427
sp|P32767|KA122_YEAST	KAP122	Importin beta-like protein KAP122	3314	41	5.47372	5.4825	5.37154	4.84285	4.99085	5.02884	5.67096	5.73995	5.43894	6.04746	5.90562	6.16862	5.2656	5.41337	5.46156	6.12514	5.88781	5.68466
sp|P32769|HBS1_YEAST	HBS1	Elongation factor 1 alpha-like protein	86	43	5.42702	5.35045	5.48428	6.00472	5.81206	5.77204	5.37886	5.66398	5.46904	5.24312	5.30448	5.42398	5.68844	5.67145	5.99693	5.62924	5.36205	5.31785
sp|P32770|NRP1_YEAST	NRP1	Asparagine-rich protein	884	27	5.76933	5.95852	5.60556	4.94563	4.90003	4.93221	5.81737	5.98478	5.68552	6.15302	5.87717	6.07719	4.88364	4.93751	4.87879	5.9216	6.0659	5.60622
sp|P32771|FADH_YEAST	SFA1	S-(hydroxymethyl)glutathione dehydrogenase	1562	30	4.72385	4.78767	4.32278	5.21901	5.3395	5.27517	4.51297	5.14797	5.01427	5.84913	6.06857	5.85215	6.32748	6.72873	6.60933	5.89768	5.90879	6.41496
sp|P32773|TOA1_YEAST	TOA1	Transcription initiation factor IIA large subunit	1669	14	5.31299	5.93564	5.57452	5.36662	5.26155	5.55182	5.33386	5.50219	5.81719	5.7869	5.35197	5.59601	5.42131	5.09721	5.54008	5.98192	5.75137	5.81685
sp|P32774|T2AG_YEAST	TOA2	Transcription initiation factor IIA subunit 2	2152	9	5.64858	5.99182	5.47465	5.10808	4.69818	5.03055	5.2655	5.52253	5.65013	5.82576	5.52822	5.80676	5.60604	5.47585	5.53516	6.03582	6.02134	5.77503
sp|P32775|GLGB_YEAST	GLC3	1,4-alpha-glucan-branching enzyme	677	51	7.3771	3.83686	3.90308	4.43725	4.86977	4.90995	3.47711	4.10847	5.90124	4.74673	9.41697	5.99601	5.39208	6.30642	6.15807	4.7532	5.75685	8.65284
sp|P32776|TFB1_YEAST	TFB1	General transcription and DNA repair factor IIH subunit TFB1	616	25	6.1997	6.12114	6.08598	5.84009	5.71988	5.79623	6.13847	6.08273	6.12954	5.00177	5.36486	5.31712	4.63496	4.87848	4.91405	5.22335	5.21384	5.33782
sp|P32783|MCES_YEAST	ABD1	mRNA cap guanine-N7 methyltransferase	1257	25	5.8467	5.56783	5.85963	6.16663	6.00951	6.03954	5.53941	5.79417	5.79557	5.14913	4.92893	5.1511	5.30557	5.29958	5.54095	5.53496	5.13195	5.33885
sp|P32784|GPT1_YEAST	SCT1	Glycerol-3-phosphate O-acyltransferase 1	862	30	5.92769	5.93529	6.17322	5.7887	5.52791	5.78281	5.9138	6.12081	6.20641	5.16886	4.88719	5.41928	4.94164	4.89997	5.28154	5.64074	5.19797	5.18617
sp|P32785|FMT_YEAST	FMT1	Methionyl-tRNA formyltransferase, mitochondrial	3532	9	5.64047	5.82552	5.80225	6.18869	6.03469	6.27045	6.0055	5.92953	5.90133	4.82813	4.61838	5.08654	5.91321	5.36878	5.98752	4.95407	4.85902	4.78592
sp|P32786|RRN6_YEAST	RRN6	RNA polymerase I-specific transcription initiation factor RRN6	4275	3	5.82233	5.84228	6.14273	5.53779	5.75543	5.2691	5.90729	6.09781	6.06479	5.29397	5.38198	5.52827	4.92467	5.02565	4.94223	5.62961	5.58323	5.25083
sp|P32787|MG101_YEAST	MGM101	Mitochondrial genome maintenance protein MGM101	644	33	6.00277	5.77333	5.65116	6.39374	6.35037	6.20146	5.69494	5.76976	5.95239	4.99635	4.85499	4.87445	5.6231	5.33958	5.48127	5.03786	4.93831	5.06418
sp|P32788|YBB0_YEAST	YBL010C	Uncharacterized protein YBL010C	2290	8	5.46676	5.60393	5.08962	5.39361	5.2912	5.24861	4.82372	5.37494	5.25763	6.23109	5.52117	5.79786	6.01864	5.57615	5.98692	6.01779	5.79557	5.5048
sp|P32789|ALK2_YEAST	ALK2	Serine/threonine-protein kinase Haspin homolog ALK2	3364	2	5.72141	4.8482	5.87788	5.59395	5.75382	5.07435	3.82324	5.88144	5.47128	5.26993	4.61382	5.40267	6.07307	5.84367	7.2615	5.61557	6.4176	5.45661
sp|P32790|SLA1_YEAST	SLA1	Actin cytoskeleton-regulatory complex protein SLA1	34	89	5.57743	5.85706	5.71743	5.55968	5.70643	5.71009	5.82102	5.64463	5.69816	5.51942	5.64854	5.52888	5.28928	5.2471	5.08144	5.30839	5.60101	5.48401
sp|P32791|FRE1_YEAST	FRE1	Ferric/cupric reductase transmembrane component 1	1393	48	6.14127	6.554	6.02628	7.4206	6.53559	6.27258	6.40492	6.26483	6.08077	4.77294	3.811	4.20747	5.98965	5.19616	4.84638	4.38727	4.60413	4.48417
sp|P32792|YHH7_YEAST	YSC83	UPF0744 protein YSC83	4015	12	5.41737	5.13003	5.38378	5.55023	5.46449	5.48568	5.23159	5.29279	5.32402	5.57343	6.27495	6.04502	5.34499	5.47983	5.57018	5.71097	5.53606	6.18458
sp|P32793|YSC84_YEAST	YSC84	Protein YSC84	685	21	5.58362	5.38981	5.38299	5.87426	5.98146	5.91179	5.45033	5.25359	5.65881	5.30695	5.73035	5.39733	5.81568	5.69687	5.52738	5.11072	5.27301	5.65504
sp|P32794|AFG2_YEAST	AFG2	ATPase family gene 2 protein	603	61	5.65122	5.69641	5.78052	6.35086	6.31867	6.34506	5.50278	5.62239	5.62397	5.12052	4.82499	5.11145	5.7958	5.59613	5.67374	5.06455	5.08846	4.8325
sp|P32795|YME1_YEAST	YME1	Mitochondrial inner membrane i-AAA protease supercomplex subunit YME1	534	60	5.63945	5.74612	5.78355	5.16698	5.12683	5.1161	5.83833	5.97444	5.78921	5.55891	5.7665	5.74486	5.05456	5.15322	5.18844	5.59413	5.79026	5.9681
sp|P32796|CACP_YEAST	CAT2	Carnitine O-acetyltransferase, mitochondrial	1780	5	5.08133	4.30567	5.02683	6.49448	6.66231	6.24657	5.06772	4.87396	5.67837	4.67058	5.54929	4.78073	5.83161	6.32704	6.25065	5.55587	5.23029	6.36671
sp|P32797|CDC13_YEAST	CDC13	Cell division control protein 13	4205	4	5.76397	5.80067	6.74857	6.29474	6.19761	5.9838	6.30799	6.23999	6.43011	4.9823	5.00125	4.65402	5.1001	4.46589	5.08173	5.52631	4.72881	4.69214
sp|P32798|COT1_YEAST	COT1	Cobalt uptake protein COT1	760	11	5.47735	5.45806	5.78688	6.19757	6.30195	6.01144	5.76549	5.33936	5.56146	5.18032	5.10709	5.23013	5.54271	5.66999	5.52452	5.11745	5.2548	5.47342
sp|P32799|COX13_YEAST	COX13	Cytochrome c oxidase subunit 13, mitochondrial	2903	34	5.97468	5.31089	5.57781	5.35626	5.87291	6.15679	5.8067	5.1923	6.06617	5.22277	6.29756	5.62336	5.31331	5.38116	4.93102	4.93411	5.42639	5.55581
sp|P32800|PEX2_YEAST	PEX2	Peroxisomal biogenesis factor 2	674	3	5.77961	6.03427	5.30758	6.58534	6.31584	6.72972	5.67648	5.36856	5.38986	4.29655	4.75696	5.43829	5.90551	5.52717	5.69888	4.77236	5.08667	5.33037
sp|P32801|ELM1_YEAST	ELM1	Serine/threonine-protein kinase ELM1	2007	8	5.73485	5.71141	5.61441	5.51388	5.24172	5.49998	5.40082	5.66288	5.24724	5.40905	5.97293	5.82956	5.2548	5.53843	5.54558	5.56663	5.28915	5.96667
sp|P32802|TMN1_YEAST	EMP70	Transmembrane 9 superfamily member 1	2273	40	5.73213	6.06219	5.56503	5.15585	5.21412	5.13185	5.82098	5.71026	5.91814	6.13741	5.77671	5.8129	5.17213	5.0406	4.76553	5.77987	5.79038	5.41393
sp|P32803|EMP24_YEAST	EMP24	Endosomal protein P24B	2041	28	5.32197	5.46683	5.30864	4.78518	5.21545	5.00955	5.45548	5.47228	5.28606	6.11974	6.3265	6.06913	5.40919	5.60611	5.2335	5.62699	6.07167	6.21573
sp|P32804|ZRT1_YEAST	ZRT1	Zinc-regulated transporter 1	2357	6	5.64963	6.40171	6.41582	8.49066	7.97671	7.08801	5.88288	6.42921	5.46121	4.58125	4.38868	4.62217	4.39509	4.47336	4.53373	4.5014	4.52241	4.18605
sp|P32805|FZF1_YEAST	FZF1	Zinc finger protein FZF1	3421	8	5.29731	5.86053	6.11381	6.1993	5.63248	5.58548	5.54671	5.60475	5.34136	5.25355	5.46066	5.70946	4.78804	5.35201	5.5362	5.59378	5.53149	5.59308
sp|P32806|GYP6_YEAST	GYP6	GTPase-activating protein GYP6	1251	10	6.09779	6.25068	4.66764	4.18701	4.81596	5.28013	5.49781	6.30013	5.91752	5.97352	5.56846	5.68485	5.25706	5.33788	5.24459	5.83672	5.80183	6.28042
sp|P32807|KU70_YEAST	YKU70	ATP-dependent DNA helicase II subunit 1	3180	12	5.36771	5.49053	5.70107	6.11929	6.18004	6.02857	5.61021	5.65894	5.52718	5.1026	5.09328	5.48927	5.5435	5.45645	5.75811	5.27505	5.16311	5.4351
sp|P32828|SLX5_YEAST	SLX5	E3 ubiquitin-protein ligase complex SLX5-SLX8 subunit SLX5	3130	8	4.30644	4.55177	4.45678	7.52645	7.25539	7.10066	3.96855	4.54959	4.79524	4.72067	4.42229	4.90421	6.69314	7.54975	8.19247	5.56748	4.95367	4.48547
sp|P32829|MRE11_YEAST	MRE11	Double-strand break repair protein MRE11	3153	17	5.53039	5.75584	5.89167	5.68597	5.8206	5.96315	5.62502	5.70974	5.56828	5.69359	5.00222	5.23764	5.45472	5.48918	5.40433	5.42095	5.46199	5.28474
sp|P32830|TIM12_YEAST	TIM12	Mitochondrial import inner membrane translocase subunit TIM12	3766	8	5.31157	5.64674	5.67843	6.62587	6.27613	6.4524	5.91489	5.73496	5.90307	4.77934	4.88924	5.03962	5.70313	5.60265	5.42027	5.0064	5.14533	4.86996
sp|P32831|NGR1_YEAST	NGR1	Negative growth regulatory protein NGR1	1222	22	5.882	5.89854	6.04469	5.79915	5.43088	5.70043	6.24733	5.99146	5.85569	5.44178	5.20672	5.05894	4.9009	4.98562	5.37675	5.66536	5.20881	5.30495
sp|P32832|RSC7_YEAST	NPL6	Chromatin structure-remodeling complex subunit RSC7	1084	41	5.72719	6.05079	6.02556	5.79182	5.44261	5.6843	5.88436	5.89872	5.90471	5.26821	5.01166	5.14159	5.30433	5.16745	5.43596	5.5513	5.3901	5.31935
sp|P32833|ORC2_YEAST	ORC2	Origin recognition complex subunit 2	3234	8	5.53025	5.18442	6.05091	6.19406	5.48242	5.3846	4.81393	6.15136	5.78816	4.67141	4.56244	4.93475	4.84657	5.20832	8.20154	6.76074	4.94184	5.29228
sp|P32835|GSP1_YEAST	GSP1	GTP-binding nuclear protein GSP1/CNR1	3545	56	5.58015	5.65347	5.68042	5.3277	5.39308	5.35544	5.78281	5.68489	5.73107	5.84175	5.72957	5.65618	5.44563	5.37345	4.87266	5.55291	5.80844	5.53038
sp|P32838|PP2A4_YEAST	PPG1	Serine/threonine-protein phosphatase PP2A-like PPG1	1633	7	5.26304	5.65423	6.15898	5.95933	5.7303	5.97328	5.66834	6.1509	5.60429	5.16634	5.11777	5.52305	4.94188	5.05406	5.41336	5.61142	5.27732	5.7321
sp|P32839|BCS1_YEAST	BCS1	Mitochondrial chaperone BCS1	3178	19	5.67363	5.80053	5.67526	5.69032	5.93829	6.02146	5.96823	5.88248	6.39979	5.15456	5.37588	5.12368	5.61257	5.12746	5.00732	5.05007	5.25547	5.24301
sp|P32842|VATL2_YEAST	VMA11	V-type proton ATPase subunit c'	4444	1	4.95157	6.03158	7.26777	4.39454	5.34448	6.7266	5.57374	7.18161	7.23969	6.06295	6.54845	4.91929	3.62011	5.19349	4.87849	5.00013	4.45378	4.61172
sp|P32843|YME2_YEAST	YME2	Mitochondrial escape protein 2	100	56	5.97101	5.80986	6.18412	5.64953	5.6049	5.63976	5.68611	5.94998	6.30804	5.25241	5.39003	5.36658	4.87911	4.92473	4.92169	5.33171	5.4119	5.71855
sp|P32844|SEC6_YEAST	SEC6	Exocyst complex component SEC6	58	39	5.73186	5.57294	6.01867	5.92469	5.34798	5.49138	5.6199	6.01514	5.8995	5.27467	5.1986	5.41027	4.95675	5.0534	5.71919	5.81988	5.34788	5.59729
sp|P32849|RAD5_YEAST	RAD5	DNA repair protein RAD5	204	33	5.43287	5.68025	5.93329	6.12194	6.01638	5.75985	5.58974	5.74677	6.0103	5.1973	4.80597	5.10497	5.50871	5.59717	5.99217	5.58779	5.12524	4.7893
sp|P32854|PEP12_YEAST	PEP12	Syntaxin PEP12	2738	22	4.79971	4.70262	4.93105	5.54848	5.47772	5.61884	4.77212	4.83272	4.91519	5.16041	5.43893	5.57825	6.9081	6.79047	7.23765	5.64374	5.61127	6.03274
sp|P32855|SEC8_YEAST	SEC8	Exocyst complex component SEC8	1039	40	5.32691	5.46013	5.8901	5.94111	5.68071	5.78608	5.70944	5.46994	5.50318	5.30804	5.39579	5.28973	5.57462	5.47348	5.72092	5.55419	5.37623	5.53941
sp|P32857|PTM1_YEAST	PTM1	Membrane protein PTM1	3645	9	5.00823	4.74644	4.61311	4.68092	4.98065	4.91732	4.92781	5.28386	5.16864	6.14351	6.53843	6.18926	5.79148	6.11487	5.8785	5.82777	6.31028	6.8789
sp|P32860|NFU1_YEAST	NFU1	NifU-like protein, mitochondrial	3149	42	5.5536	5.4801	5.63894	5.80226	5.83888	5.94641	5.51084	5.60696	5.93349	5.28347	5.40451	5.28531	5.55953	5.61346	5.53302	5.28839	5.23589	5.48494
sp|P32861|UGPA1_YEAST	UGP1	UTP--glucose-1-phosphate uridylyltransferase	2420	89	4.85865	4.18329	4.09874	4.40911	4.73936	4.65561	3.88605	4.27905	4.50717	6.03899	7.05686	6.42455	6.84193	7.26877	7.27637	6.25476	6.52432	6.69643
sp|P32862|RGT1_YEAST	RGT1	Glucose transport transcription regulator RGT1	3570	4	6.16581	3.72223	3.58565	4.50596	4.76601	4.49493	3.76969	3.92759	4.82372	4.9243	8.35146	5.94255	7.5131	7.21322	7.73264	5.60429	5.79514	7.16171
sp|P32863|RAD54_YEAST	RAD54	DNA repair and recombination protein RAD54	4352	1	4.89616	5.08763	5.14864	6.11184	6.34081	5.75674	5.1948	5.72571	4.82556	4.97258	4.60697	4.74366	6.61958	5.84147	6.93463	6.26433	5.69705	5.23184
sp|P32864|RAEP_YEAST	MRS6	Rab proteins geranylgeranyltransferase component A	2350	22	5.7342	5.3787	5.58067	5.88853	5.99598	5.67363	5.37113	5.54884	5.75908	5.22822	5.44065	5.39257	5.32427	5.49672	5.74699	5.65764	5.32977	5.45243
sp|P32867|SSO1_YEAST	SSO1	Protein SSO1	2623	16	5.50774	5.45678	5.67709	5.08692	5.27181	5.37036	5.41851	5.34032	5.75922	5.36377	5.7268	5.58876	5.49761	5.58655	5.85817	5.77121	5.76046	5.9579
sp|P32873|BEM3_YEAST	BEM3	GTPase-activating protein BEM3	1201	37	5.70269	5.91032	5.75844	5.76111	5.49946	5.6059	5.49994	5.79732	6.01842	5.4107	5.19633	5.25593	5.02227	5.09314	5.58968	5.83694	5.49206	5.54935
sp|P32874|HFA1_YEAST	HFA1	Acetyl-CoA carboxylase, mitochondrial	437	19	5.76183	5.85117	6.18107	5.18281	4.99386	5.32814	5.74608	6.16916	6.21385	5.3683	5.06812	5.42369	4.65681	4.65389	5.84518	6.31621	5.68521	5.55462
sp|P32875|LIPA_YEAST	LIP5	Lipoyl synthase, mitochondrial	762	30	5.92913	5.95401	6.02387	5.6236	5.58957	5.39434	5.82966	6.06956	6.17621	5.55301	5.16101	5.37324	4.98517	4.96559	5.12276	5.62672	5.22354	5.399
sp|P32891|DLD1_YEAST	DLD1	D-lactate dehydrogenase [cytochrome] 1, mitochondrial	591	51	5.81509	6.00098	5.85029	4.56769	4.80285	4.71415	5.90913	6.08693	5.90208	6.10974	5.94611	5.94733	4.54078	4.65057	4.68039	6.16205	6.25621	6.05762
sp|P32892|DRS1_YEAST	DRS1	ATP-dependent RNA helicase DRS1	342	106	5.56047	5.66034	5.70039	7.08034	6.89519	6.88714	5.6839	5.4653	5.58302	4.90662	4.62263	4.80906	5.87857	5.80459	5.50228	4.73286	4.73695	4.49034
sp|P32893|TRS65_YEAST	TRS65	Trafficking protein particle complex II-specific subunit 65	3692	7	6.04837	5.81626	5.92766	5.76783	5.53145	5.34715	6.01182	5.74561	5.60932	5.83976	5.41932	5.65469	5.01948	4.9876	5.23953	5.28853	5.43219	5.31342
sp|P32895|KPR1_YEAST	PRS1	Ribose-phosphate pyrophosphokinase 1	2468	58	5.92055	5.72891	5.8412	5.73963	5.79103	5.84791	6.05467	6.00941	5.98047	5.4734	5.26328	5.26991	5.02448	5.0994	5.15154	5.42572	5.19998	5.17852
sp|P32896|PDC2_YEAST	PDC2	Protein PDC2	1981	25	5.8806	6.03877	6.13764	6.45311	6.23945	6.34778	5.99858	5.67179	5.89362	5.08481	5.00006	5.09953	5.45329	5.30051	4.96795	4.72734	4.89994	4.80522
sp|P32897|TIM23_YEAST	TIM23	Mitochondrial import inner membrane translocase subunit TIM23	3891	24	5.70862	6.2677	5.81989	5.73192	6.57084	6.42658	6.63298	5.50145	5.93556	5.6177	5.5557	5.36045	5.32342	5.39354	4.20091	4.14856	5.17881	4.62538
sp|P32898|CYM1_YEAST	CYM1	Mitochondrial presequence protease	2909	95	5.44152	5.52758	5.88795	6.48082	6.32722	6.36255	5.65564	5.61147	5.72166	5.00966	4.83392	4.95011	5.53831	5.59669	5.68541	5.27928	5.05083	5.03939
sp|P32899|IMP3_YEAST	IMP3	U3 small nucleolar ribonucleoprotein protein IMP3	3604	39	5.9037	5.89841	5.6743	5.70415	5.7416	5.84709	5.87325	5.84347	5.83262	5.55576	5.29984	5.43151	5.36203	5.36793	5.05517	5.34831	5.28563	4.97525
sp|P32900|SKG6_YEAST	SKG6	Protein SKG6	391	29	5.80854	6.02988	6.02935	5.89189	5.83726	5.75376	5.99834	5.89576	6.68436	5.21757	5.08355	5.05944	5.27367	5.02889	4.96994	5.07956	5.25495	5.10331
sp|P32901|PTR2_YEAST	PTR2	Peptide transporter PTR2	1442	61	7.07756	6.72865	6.59265	4.5437	5.13779	5.30741	6.85771	6.77884	7.0892	5.5385	5.7005	5.61441	3.86168	4.31431	4.00011	4.83732	5.04146	4.97821
sp|P32902|RT04_YEAST	MRP4	37S ribosomal protein MRP4, mitochondrial	1331	50	5.5313	5.42392	5.74878	6.05592	6.0389	6.24667	5.68905	5.58653	5.73906	5.23655	4.95579	5.20839	5.55609	5.5404	5.50857	5.45318	5.25	5.23091
sp|P32904|RM06_YEAST	MRPL6	54S ribosomal protein L6, mitochondrial	1629	28	5.38175	5.47859	5.78872	6.38974	6.32808	6.49945	5.51841	5.67284	5.60253	5.06774	4.83012	5.04198	5.70431	5.65132	5.7194	5.24638	5.16186	4.91678
sp|P32905|RSSA1_YEAST	RPS0A	40S ribosomal protein S0-A	1923	13	5.60478	6.14794	6.26462	5.90621	5.75997	5.74647	6.00179	6.04362	5.81343	5.38055	4.80514	5.36344	5.12039	4.91922	5.0843	5.76088	5.11902	5.15825
sp|P32906|MNS1_YEAST	MNS1	Endoplasmic reticulum mannosyl-oligosaccharide 1,2-alpha-mannosidase	3391	21	5.48349	5.65586	5.70325	5.83158	5.76088	5.73546	5.75735	5.59877	5.6694	5.50964	5.35667	5.45572	5.47211	5.30723	5.30021	5.52253	5.49102	5.38884
sp|P32908|SMC1_YEAST	SMC1	Structural maintenance of chromosomes protein 1	822	95	5.45065	5.66541	5.73006	6.49515	6.1004	6.06868	5.56966	5.81704	5.66093	5.10348	4.84045	5.04095	5.62331	5.4618	5.85561	5.38428	5.1313	5.00084
sp|P32909|SMY2_YEAST	SMY2	Protein SMY2	1241	63	5.78219	5.80612	5.88617	5.95353	5.99102	5.96432	5.83251	5.84587	5.74174	5.17979	5.10753	5.20839	5.29239	5.26008	5.41052	5.34048	5.26563	5.13172
sp|P32910|RPC6_YEAST	RPC34	DNA-directed RNA polymerase III subunit RPC6	1159	28	5.56089	5.58675	5.61661	6.12397	6.04332	6.0465	5.6888	5.50252	5.62446	5.34895	5.27981	5.20249	5.72724	5.57887	5.36861	5.26156	5.33125	5.10739
sp|P32911|SUI1_YEAST	SUI1	Eukaryotic translation initiation factor eIF-1	2340	38	4.80278	5.10571	3.96346	3.83454	3.87594	3.95452	4.50351	4.98279	4.74549	7.39238	7.62881	6.99037	5.7411	5.71702	5.31456	7.04309	7.22687	7.17706
sp|P32912|VAM7_YEAST	VAM7	Vacuolar morphogenesis protein 7	2768	14	5.38769	5.37153	5.38995	6.24194	6.133	6.218	5.08264	5.19553	5.62877	5.38419	5.09174	5.18435	6.06878	6.15775	5.83088	5.09854	5.31324	5.22146
sp|P32913|VPS17_YEAST	VPS17	Vacuolar protein sorting-associated protein 17	326	25	5.85156	5.57007	5.67155	6.03747	5.70175	5.99933	5.70216	5.71369	5.88493	5.11553	5.44428	5.40786	5.14542	5.21654	5.6447	5.15511	5.26745	5.47058
sp|P32914|SPT4_YEAST	SPT4	Transcription elongation factor SPT4	4257	5	4.77525	5.67428	3.63398	5.08214	4.86593	4.78904	4.79354	4.65633	5.20018	7.30517	6.27593	6.28735	5.88361	5.78151	5.37349	6.36895	6.83194	6.42138
sp|P32915|SC61A_YEAST	SEC61	Protein transport protein SEC61	618	52	6.13645	6.20203	6.3342	5.17737	4.97053	4.99988	6.1735	6.44706	6.12326	5.68788	5.64642	5.88447	4.3117	4.52066	4.57388	5.74337	5.54967	5.51766
sp|P32916|SRPR_YEAST	SRP101	Signal recognition particle receptor subunit alpha homolog	1347	54	5.95444	6.12352	6.0416	5.72701	5.79644	5.56536	6.30423	6.06182	6.06639	5.40086	5.40006	5.46634	5.00239	4.73373	4.78143	5.21251	5.19377	5.16811
sp|P32917|STE5_YEAST	STE5	Protein STE5	1950	18	5.34264	5.6279	5.4402	5.79333	5.49426	5.47644	5.59674	5.46063	5.34155	5.60779	5.43714	5.5434	5.80396	5.62791	5.957	5.5614	5.41367	5.47404
sp|P32939|YPT7_YEAST	YPT7	Ypt/Rab-type GTPase YPT7	1807	36	5.74637	5.78334	5.83168	5.73187	5.7451	5.7662	5.96609	5.67786	5.74256	5.41693	5.37085	5.56281	5.16179	5.2062	5.13987	5.32404	5.45848	5.36797
sp|P32943|CGS6_YEAST	CLB6	S-phase entry cyclin-6	4529	2	5.27995	5.07385	6.0578	5.76383	5.61131	5.78607	5.10345	5.11472	5.66964	5.30546	5.19575	5.40892	5.67531	5.80505	7.0254	5.114	5.06701	5.94251
sp|P32945|PPQ1_YEAST	PPQ1	Serine/threonine-protein phosphatase PPQ	4274	1	6.95829	6.95611	5.90661	5.78255	4.61193	5.64207	7.40158	5.70293	5.88506	5.16638	5.15559	5.27584	5.19638	4.23053	4.45626	6.81809	4.83962	4.01418
sp|P33122|TYE7_YEAST	TYE7	Serine-rich protein TYE7	4305	2	3.78879	3.78155	3.66783	3.41408	3.24765	3.61784	3.26477	3.80735	3.38115	7.03699	7.61621	7.47169	7.38718	7.78872	7.26457	6.74331	8.1245	8.59583
sp|P33201|MRT4_YEAST	MRT4	Ribosome assembly factor MRT4	3019	51	5.9443	5.89327	6.08617	5.75621	5.74397	5.62501	5.91773	6.03511	5.76888	5.49404	5.05252	5.1997	5.07281	5.07248	5.39834	5.63551	5.36229	4.94169
sp|P33202|UFD4_YEAST	UFD4	Ubiquitin fusion degradation protein 4	1034	65	5.3199	5.03184	5.61078	6.74301	6.41777	6.43801	5.2371	5.46233	5.39343	4.59833	4.61175	5.0425	5.76318	5.85714	6.80627	5.76272	4.75322	5.15073
sp|P33203|PRP40_YEAST	PRP40	Pre-mRNA-processing protein PRP40	1197	26	5.60115	5.84252	5.93264	5.59265	5.26146	5.43861	5.63779	5.81847	5.84092	5.22878	5.41889	5.51007	5.37199	5.35291	5.60347	5.40976	5.49026	5.64768
sp|P33204|ARPC4_YEAST	ARC19	Actin-related protein 2/3 complex subunit 4	467	13	5.34976	5.67033	5.75101	6.16041	6.00187	5.85824	5.76443	5.47638	5.56383	5.46676	5.53231	5.55386	5.6436	5.1434	5.12815	5.38575	5.29172	5.25816
sp|P33296|UBC6_YEAST	UBC6	Ubiquitin-conjugating enzyme E2 6	3779	19	6.03895	6.51614	6.14903	6.64555	6.44564	6.56531	6.33049	5.79903	6.262	5.03633	4.79234	4.56996	5.14042	4.98766	4.71727	4.81216	4.65199	4.53973
sp|P33297|PRS6A_YEAST	RPT5	26S proteasome regulatory subunit 6A	261	101	5.50422	5.75859	5.58135	5.41622	5.37431	5.47636	5.4232	5.69558	5.64581	5.50199	5.45884	5.43436	5.4606	5.53761	5.53511	5.79972	5.61618	5.77994
sp|P33298|PRS6B_YEAST	RPT3	26S proteasome regulatory subunit 6B homolog	400	67	5.28328	5.47546	5.49188	5.94431	5.79355	5.84896	5.46509	5.44347	5.30346	5.31764	5.33795	5.29626	5.84881	5.92107	5.87708	5.45566	5.409	5.48709
sp|P33299|PRS7_YEAST	RPT1	26S proteasome regulatory subunit 7 homolog	25	77	5.58401	5.87797	5.68862	5.32352	5.5	5.55086	5.8389	5.6845	5.47198	5.58821	5.52905	5.52746	5.40878	5.61441	5.42839	5.4368	5.55717	5.3894
sp|P33300|SUR1_YEAST	SUR1	Mannosyl phosphorylinositol ceramide synthase SUR1	2112	20	4.19626	4.2451	4.3453	3.94067	3.99933	3.8923	4.29282	4.19834	3.94356	6.69506	6.36222	6.60791	8.41931	8.45867	7.73806	5.93998	6.56449	6.16061
sp|P33301|XRS2_YEAST	XRS2	DNA repair protein XRS2	3538	1	6.76367	5.74439	4.7483	6.4301	7.11497	7.28347	6.44405	5.85197	6.81588	4.6466	4.02904	5.24517	4.90867	3.85477	5.29701	4.60659	5.5958	4.61954
sp|P33302|PDR5_YEAST	PDR5	Pleiotropic ABC efflux transporter of multiple drugs	447	112	5.16044	5.43629	5.14767	5.60467	5.33048	5.36487	5.48923	5.59173	5.23253	5.76365	5.4149	5.70978	5.95369	5.86579	5.92705	5.74305	5.68896	5.5752
sp|P33306|BCK2_YEAST	BCK2	Protein BCK2	2636	1	6.61374	7.30666	5.93028	6.24865	5.46946	6.51186	3.2875	5.55173	5.73518	4.9891	5.84228	4.87034	4.19252	4.68454	4.88239	5.72944	6.26987	5.88444
sp|P33307|CSE1_YEAST	CSE1	Importin alpha re-exporter	286	71	5.58822	5.55104	5.70478	5.68024	5.56	5.65062	5.73813	5.65928	5.60914	5.58544	5.56778	5.5948	5.24102	5.40114	5.32718	5.44513	5.56368	5.53237
sp|P33308|MED9_YEAST	CSE2	Mediator of RNA polymerase II transcription subunit 9	2744	6	6.41196	6.72271	6.48033	6.95212	6.88557	6.20847	6.14486	4.78837	6.27775	4.87905	4.40404	4.56292	5.24195	5.14498	5.39138	4.62672	4.5098	4.36702
sp|P33309|DOM34_YEAST	DOM34	Protein DOM34	85	46	5.42951	5.46005	5.39651	6.28569	6.04974	5.86107	5.25243	5.54963	5.2793	5.20443	5.15583	5.32415	5.85843	5.88858	5.99832	5.3563	5.2981	5.35194
sp|P33310|MDL1_YEAST	MDL1	ATP-dependent permease MDL1, mitochondrial	142	18	6.01045	5.96828	6.27493	5.46544	5.53101	5.66107	6.20563	6.22909	6.09418	5.25377	5.1542	5.46377	4.63239	4.66965	4.78814	5.57897	5.52704	5.49199
sp|P33311|MDL2_YEAST	MDL2	ATP-dependent permease MDL2, mitochondrial	183	27	6.13746	6.13672	6.5823	5.80419	5.5124	5.27658	5.96784	6.58885	6.6474	4.96985	5.06402	5.37965	4.57375	4.42727	4.82944	5.61662	5.25081	5.23483
sp|P33312|RIB7_YEAST	RIB7	2,5-diamino-6-ribosylamino-4(3H)-pyrimidinone 5'-phosphate reductase	4328	3	5.43746	5.90153	6.26288	5.52867	5.62249	6.08529	5.63143	5.58195	5.75675	4.88003	5.37982	5.54279	5.44943	5.56166	5.62718	5.35733	5.39227	5.00106
sp|P33313|CNS1_YEAST	CNS1	Hsp70/Hsp90 co-chaperone CNS1	39	53	5.75165	6.15527	5.76927	5.00563	5.12117	4.94644	5.98121	6.02795	5.66079	5.89922	5.77989	5.569	5.13289	4.99607	4.84366	6.00388	5.83698	5.519
sp|P33314|BUD2_YEAST	BUD2	Inhibitory regulator protein BUD2/CLA2	2267	28	5.98461	5.78969	5.80729	5.63131	5.77491	5.63954	5.80062	6.06811	5.91835	5.4894	5.40214	5.45884	4.88426	5.30358	5.25161	5.33525	5.14543	5.31505
sp|P33315|TKT2_YEAST	TKL2	Transketolase 2	1046	20	4.83883	4.46163	4.77956	4.80037	4.58083	4.54117	4.60331	4.64418	4.72026	5.49456	6.81403	5.50766	6.90862	8.35635	7.70718	5.73134	5.60561	5.90451
sp|P33317|DUT_YEAST	DUT1	Deoxyuridine 5'-triphosphate nucleotidohydrolase	2988	27	6.19039	6.67391	5.61363	5.2515	5.21273	5.37109	5.85576	6.66799	6.31975	5.54565	4.73747	5.20898	5.00686	4.69123	4.6416	5.90924	5.74321	5.35901
sp|P33322|CBF5_YEAST	CBF5	H/ACA ribonucleoprotein complex subunit CBF5	1112	111	5.78026	6.18163	5.75206	5.4318	5.64416	5.42581	5.83339	5.76524	5.80365	5.98774	5.55418	5.62353	5.11341	5.04585	4.95528	5.47684	5.45454	5.17064
sp|P33324|YKJ1_YEAST	YKL091C	CRAL-TRIO domain-containing protein YKL091C	110	20	4.94437	4.19228	4.47751	4.69073	4.81608	4.97429	4.09366	4.27999	4.56249	5.89321	7.43684	6.29167	6.69655	7.21296	6.76296	5.60316	6.3662	6.70505
sp|P33327|DHE2_YEAST	GDH2	NAD-specific glutamate dehydrogenase	3110	71	4.73968	3.95001	4.3817	7.56184	7.81052	7.71991	4.08161	4.18408	4.86659	4.39059	5.18207	4.74257	7.13995	7.4941	7.41281	4.52501	4.59763	5.21934
sp|P33328|SNC2_YEAST	SNC2	Synaptobrevin homolog 2	394	13	5.66103	5.82303	5.90954	5.16577	5.10139	4.97374	5.46639	5.78793	5.71723	5.5838	5.77669	5.69852	5.18312	4.97757	5.39395	5.96202	5.77743	6.04085
sp|P33329|PPZ2_YEAST	PPZ2	Serine/threonine-protein phosphatase PP-Z2	8	19	5.23108	5.08686	5.49107	5.5514	5.77923	5.65036	5.16819	5.3391	5.27467	5.70832	5.57632	5.59988	5.92571	6.01369	5.83073	5.44011	5.61208	5.72119
sp|P33330|SERC_YEAST	SER1	Phosphoserine aminotransferase	1714	67	5.34317	5.72406	5.52136	6.56492	6.91764	6.86407	5.82303	5.2788	5.49004	5.13848	5.22541	5.04983	5.78445	5.79326	5.14237	4.56077	4.93469	4.84365
sp|P33331|NTF2_YEAST	NTF2	Nuclear transport factor 2	4302	10	9.6532	8.56106	5.36847	5.08778	5.19698	5.03865	6.00406	4.39334	5.36901	5.59964	5.20256	5.1376	4.46038	4.80656	5.3499	5.01536	5.01452	4.74094
sp|P33332|SEC3_YEAST	SEC3	Exocyst complex component SEC3	566	53	5.39022	5.43394	5.62161	6.03178	5.80482	5.90747	5.35109	5.72915	5.42718	5.36993	5.18783	5.41625	5.63794	5.60894	5.94542	5.50995	5.23321	5.39328
sp|P33333|PLSC_YEAST	SLC1	Probable 1-acyl-sn-glycerol-3-phosphate acyltransferase	1363	40	5.32958	5.30927	5.92892	4.87448	4.98521	4.94246	5.81484	5.56281	5.44717	5.81384	6.19368	6.19196	4.90297	5.113	5.21986	5.89163	6.06026	6.41807
sp|P33334|PRP8_YEAST	PRP8	Pre-mRNA-splicing factor 8	665	69	5.94086	5.90968	6.15358	5.72721	5.52884	5.74179	5.87638	6.10518	6.03698	5.19613	5.04026	5.32247	5.05114	5.06134	5.48294	5.47552	5.13825	5.21144
sp|P33336|SKN1_YEAST	SKN1	Beta-glucan synthesis-associated protein SKN1	938	2	6.08948	7.02197	6.71793	7.32336	6.93377	6.76562	5.55622	5.38267	5.65724	4.39311	5.15918	5.10499	4.74911	4.09506	4.86221	4.58589	4.89944	4.70275
sp|P33338|SLA2_YEAST	SLA2	Protein SLA2	285	85	5.33156	5.26955	5.34626	6.44467	6.33662	6.32704	5.33175	5.35545	5.2981	5.15636	4.93295	5.18154	6.01615	6.05483	6.14026	5.20899	5.06483	5.20308
sp|P33339|TFC4_YEAST	TFC4	Transcription factor tau 131 kDa subunit	3207	28	5.3654	5.5251	5.55709	5.98352	6.02382	6.00982	5.52521	5.74994	5.60508	5.23881	4.9519	5.42662	5.49174	5.6152	5.65831	5.55682	5.22454	5.49109
sp|P33399|LHP1_YEAST	LHP1	La protein homolog	3656	43	5.92298	5.87245	5.9043	5.38804	5.1229	5.43087	5.86482	6.11671	5.93594	5.76872	5.27962	5.4438	4.8879	4.84853	5.02387	5.94076	5.71685	5.53094
sp|P33400|PACC_YEAST	RIM101	pH-response transcription factor pacC/RIM101	4019	2	5.79188	5.30725	5.33337	5.42296	5.5716	5.45218	5.90403	5.27539	5.03489	5.51457	5.70569	5.81997	5.68792	6.50321	5.57361	5.16544	5.12078	5.81526
sp|P33401|PGM1_YEAST	PGM1	Phosphoglucomutase 1	890	84	5.24342	5.43748	5.60129	6.71894	6.37348	6.34779	5.55548	5.46908	5.34873	5.25086	4.78519	5.09736	6.1087	6.0121	5.70525	5.02198	5.08661	4.83625
sp|P33411|PRP18_YEAST	PRP18	Pre-mRNA-splicing factor 18	1188	7	6.19817	5.90081	5.72278	5.89158	6.09032	5.69431	6.04928	5.71748	6.08806	5.38276	5.48852	5.36617	5.43101	5.29584	4.39608	4.47859	5.05518	5.75307
sp|P33412|ECT1_YEAST	ECT1	Ethanolamine-phosphate cytidylyltransferase	2572	11	4.98004	5.22854	5.83532	4.67173	5.59229	5.44014	5.94414	5.09898	4.90604	6.48446	5.9862	6.24229	5.48789	5.09161	5.48338	5.95107	5.92973	5.64613
sp|P33416|HSP78_YEAST	HSP78	Heat shock protein 78, mitochondrial	519	262	1.94669	1.79936	1.85413	1.95216	1.89813	1.86669	1.77395	1.76677	1.60751	7.9905	8.42066	8.27461	11.7703	11.9536	10.9408	7.57265	8.26757	8.34391
sp|P33417|IXR1_YEAST	IXR1	Intrastrand cross-link recognition protein	609	14	6.33097	6.15364	6.13418	5.321	5.16	5.16803	6.0976	6.02243	6.02693	5.53791	5.49941	5.58847	4.82213	4.74107	4.66187	5.73336	5.55566	5.44534
sp|P33418|XPOT_YEAST	LOS1	Exportin-T	1753	40	5.79077	5.70211	5.71559	5.23684	5.30405	5.39622	5.89762	5.97439	5.6787	5.74736	5.41915	5.74462	5.0921	5.13949	5.40795	5.76201	5.68375	5.30725
sp|P33419|SPC29_YEAST	SPC29	Spindle pole component 29	3120	8	5.2301	4.98512	5.11199	5.56265	5.55674	5.40781	5.13249	5.27994	4.98106	5.71772	5.70178	5.93754	5.86648	5.84918	6.79737	5.97608	5.31492	5.59105
sp|P33420|NIP80_YEAST	NIP100	Protein NIP100	3681	1	5.4965	4.80209	7.01551	6.28645	5.53252	6.13589	6.32785	5.35044	4.99945	5.7802	5.37602	5.86937	4.73904	5.00801	5.37843	5.78518	5.15665	4.96041
sp|P33421|SDH3_YEAST	SDH3	Succinate dehydrogenase [ubiquinone] cytochrome b subunit, mitochondrial	121	15	6.03148	5.0514	5.72182	6.18873	5.898	5.77459	5.27923	5.4863	6.31124	4.61014	5.8717	5.18149	5.21819	5.40662	5.68782	5.07395	5.26636	5.94097
sp|P33441|MFT1_YEAST	MFT1	THO complex subunit MFT1	241	24	5.55199	5.5735	5.65423	6.38436	6.42682	6.27668	5.39215	5.42617	5.61965	5.18528	5.02348	4.97484	5.88769	5.74292	5.68761	5.25154	5.04723	4.89385
sp|P33442|RS3A1_YEAST	RPS1A	40S ribosomal protein S1-A	1585	43	6.24853	6.67862	6.34684	5.08862	5.6802	5.58357	7.20986	5.91185	5.9018	5.82545	5.60677	5.19629	4.77568	4.62585	4.18742	5.06939	5.35733	4.70595
sp|P33550|KTR2_YEAST	KTR2	Probable mannosyltransferase KTR2	2717	4	5.71874	5.37732	5.89577	5.82501	5.13983	5.4808	5.14404	5.16649	5.61227	5.44768	5.54292	5.71796	5.03943	5.48454	5.78986	5.67149	5.8898	6.05605
sp|P33734|HIS5_YEAST	HIS7	Imidazole glycerol phosphate synthase hisHF	298	100	5.36601	5.49106	5.48058	6.21781	6.24466	6.30547	5.42294	5.40308	5.58022	5.15976	5.00112	5.23879	5.97828	5.77696	5.68394	5.13078	5.26926	5.24927
sp|P33748|MSN2_YEAST	MSN2	Zinc finger protein MSN2	1720	8	5.67071	6.61023	6.64421	5.59605	5.66046	5.75554	6.58211	6.64889	6.44262	5.25536	4.84936	4.70056	4.73415	4.43041	4.65541	5.45608	5.13385	5.17399
sp|P33749|MSN4_YEAST	MSN4	Zinc finger protein MSN4	3870	10	5.4101	5.74289	6.05175	8.562	7.94466	8.76637	5.7891	5.65228	5.76733	4.22918	3.76741	4.12519	5.24611	5.22894	5.9826	3.94509	4.13147	3.65752
sp|P33750|DCA13_YEAST	SOF1	Protein SOF1	2450	44	5.77337	5.86389	6.04393	5.70705	5.90003	5.85408	5.90054	6.10772	5.80814	5.27671	5.10319	5.24067	5.26951	5.38278	5.31963	5.26836	5.1754	5.00501
sp|P33751|PAD1_YEAST	PAD1	Flavin prenyltransferase PAD1, mitochondrial	3456	11	5.43591	5.47379	6.08396	5.11827	4.92048	4.981	5.69967	5.70318	5.44997	6.19279	6.00765	6.13249	4.94829	5.03246	4.99364	5.99652	6.11261	5.71731
sp|P33753|TRM2_YEAST	TRM2	tRNA (uracil(54)-C(5))-methyltransferase	1469	66	5.63591	5.81392	5.49554	5.5703	5.42837	5.59076	5.72346	5.7509	5.6558	5.70261	5.30772	5.40143	5.65842	5.42756	5.38451	5.71031	5.45776	5.28473
sp|P33754|SEC66_YEAST	SEC66	Translocation protein SEC66	2889	37	5.83166	5.94248	5.97414	5.95939	5.70305	5.80277	5.90835	6.0047	5.97854	5.44504	5.00626	5.28452	5.21472	5.18943	5.2808	5.38535	5.0473	5.04151
sp|P33755|NPL4_YEAST	NPL4	Nuclear protein localization protein 4	1971	57	4.87823	4.72358	5.11061	5.93302	5.8043	5.62509	4.83306	4.97339	4.9505	5.22845	5.34542	5.30745	6.66156	6.64517	7.15521	5.68449	5.40863	5.73184
sp|P33759|RT05_YEAST	MRPS5	37S ribosomal protein S5, mitochondrial	3877	28	5.37759	5.34622	5.67293	6.15978	6.06322	6.11632	5.56972	5.561	5.78966	5.14104	5.05198	5.08113	5.82635	5.82185	5.74996	5.27331	5.27696	5.12099
sp|P33760|PEX6_YEAST	PEX6	Peroxisomal ATPase PEX6	3665	12	5.56457	5.59412	6.0995	5.55786	5.55637	5.29991	5.93502	5.7408	5.75391	5.68943	5.36702	5.82761	5.29403	5.0741	5.63114	5.51733	5.14189	5.35538
sp|P33767|OSTB_YEAST	WBP1	Dolichyl-diphosphooligosaccharide--protein glycosyltransferase subunit WBP1	2965	69	5.85663	6.00073	5.87503	5.79204	5.8433	5.80701	6.14177	5.75521	5.84671	5.45904	5.355	5.30816	5.24423	5.17534	4.98197	5.09915	5.34527	5.11341
sp|P33775|PMT1_YEAST	PMT1	Dolichyl-phosphate-mannose--protein mannosyltransferase 1	2867	64	5.904	5.93019	6.14153	5.56572	5.75223	5.5318	6.08639	5.95806	6.0361	5.38526	5.3228	5.30507	4.95207	4.96391	5.10598	5.41591	5.34414	5.29884
sp|P33891|TIP20_YEAST	TIP20	Protein transport protein TIP20	1417	34	5.6044	5.57659	5.84261	5.37249	5.45027	5.44452	5.59194	5.82258	5.72814	5.56797	5.33002	5.49167	5.28681	5.54947	5.89247	5.62969	5.41452	5.40384
sp|P33892|GCN1_YEAST	GCN1	eIF-2-alpha kinase activator GCN1	44	343	5.73151	5.73131	5.73673	5.92917	5.81015	5.72336	5.79787	5.79489	5.661	5.46957	5.27907	5.48633	5.41351	5.32302	5.28195	5.36233	5.32002	5.14821
sp|P33893|GATB_YEAST	PET112	Glutamyl-tRNA(Gln) amidotransferase subunit B, mitochondrial	2928	16	5.36553	5.07837	5.74046	6.34807	6.39099	6.45466	5.21834	5.22568	5.73528	4.85055	5.1186	5.27735	5.89685	5.89994	5.65625	5.15449	5.24645	5.34213
sp|P33894|STE13_YEAST	STE13	Dipeptidyl aminopeptidase A	2510	16	5.22673	5.1718	5.50908	5.54743	5.3744	5.66738	5.32819	5.13055	5.31043	5.61108	5.70975	5.81082	5.54857	5.70068	5.89815	5.87306	5.65082	5.93108
sp|P33895|NUF2_YEAST	NUF2	Kinetochore protein NUF2	2346	20	5.61107	5.72329	5.60777	5.83057	5.97392	5.93336	5.53332	5.68052	5.67637	5.32056	5.12057	5.57891	5.44139	5.17366	5.62485	5.49408	5.39287	5.28293
sp|P34072|MKS1_YEAST	MKS1	Negative regulator of RAS-cAMP pathway	3009	3	5.46066	5.73299	5.9924	5.82242	5.64361	5.43099	5.58392	5.54411	5.63171	5.38531	5.45624	5.42889	5.54477	5.516	5.60364	5.59361	5.2454	5.38332
sp|P34077|NIC96_YEAST	NIC96	Nucleoporin NIC96	925	78	5.84261	5.8181	5.908	5.91026	5.76326	5.73684	5.83615	5.7449	5.80132	5.43102	5.24777	5.33016	5.31613	5.08616	5.27375	5.4184	5.30237	5.23281
sp|P34078|LTV1_YEAST	LTV1	Protein LTV1	919	41	5.32766	5.4048	5.70672	6.35394	6.07262	6.21902	5.41458	5.4091	5.54848	5.27529	4.95457	5.02812	6.0624	5.77684	5.85546	5.25043	5.1716	5.16837
sp|P34087|RPB7_YEAST	RPB7	DNA-directed RNA polymerase II subunit RPB7	1973	11	5.60935	6.02764	5.61967	5.55261	6.84212	6.55957	6.68562	4.91472	5.41538	5.40727	6.2166	5.12289	5.70098	5.23829	4.32276	4.48123	5.3956	4.88771
sp|P34110|VPS35_YEAST	VPS35	Vacuolar protein sorting-associated protein 35	1751	42	5.00188	4.92646	4.64587	4.96568	4.98199	4.9812	4.74172	5.24511	5.0669	6.25772	6.44311	6.2629	5.99487	6.07971	6.00664	6.07546	6.10582	6.21696
sp|P34111|TFC3_YEAST	TFC3	Transcription factor tau 138 kDa subunit	3434	17	5.42486	5.72494	5.77914	6.45744	6.25557	6.25415	5.77345	5.6881	5.65732	5.04885	4.90957	4.96208	5.57827	5.42376	5.8675	5.14057	5.15871	4.89572
sp|P34160|NCBP1_YEAST	STO1	Nuclear cap-binding protein complex subunit 1	625	100	5.62738	5.73435	5.92337	5.77668	5.72244	5.66356	5.84606	5.6821	5.7375	5.44012	5.47711	5.46232	5.33602	5.39337	5.1857	5.23093	5.41986	5.34113
sp|P34162|MED20_YEAST	SRB2	Mediator of RNA polymerase II transcription subunit 20	1840	19	5.68886	5.9468	5.85991	5.64441	5.5843	5.66157	5.97861	5.87304	5.75558	5.52291	5.20429	5.38027	5.17064	5.03362	5.18053	5.54698	5.57096	5.39673
sp|P34163|TGL1_YEAST	TGL1	Sterol esterase TGL1	3601	41	5.34584	5.49148	5.49062	5.81149	6.05657	5.77085	5.47906	5.23597	5.31427	5.52773	5.69451	5.63806	5.60218	5.69811	5.55668	5.25009	5.47188	5.56461
sp|P34164|SIP2_YEAST	SIP2	SNF1 protein kinase subunit beta-2	1400	1	4.82296	5.10923	4.65253	4.6192	4.3226	6.35838	4.77019	6.29799	5.33689	4.68963	5.33491	5.49113	5.29177	7.07296	5.80466	6.11124	5.82111	8.09262
sp|P34167|IF4B_YEAST	TIF3	Eukaryotic translation initiation factor 4B	384	112	6.12	6.48847	6.23089	5.45323	5.60547	5.71773	6.25906	5.99372	5.9233	5.53853	5.24784	5.27341	4.96882	4.79186	4.59287	5.36141	5.41252	5.02089
sp|P34216|EDE1_YEAST	EDE1	EH domain-containing and endocytosis protein 1	1510	132	5.40561	5.78314	5.64137	5.86399	5.77094	5.82566	5.62401	5.58029	5.75696	5.30834	5.32509	5.40548	5.46313	5.40488	5.47308	5.31418	5.53651	5.51733
sp|P34217|PIN4_YEAST	PIN4	RNA-binding protein PIN4	3344	17	4.96563	5.21362	5.3817	4.51807	4.46044	4.62582	5.13793	5.07861	5.09244	6.52741	6.40483	6.18763	5.77207	5.79627	6.26037	6.15263	6.32416	6.10035
sp|P34218|SAS3_YEAST	SAS3	Histone acetyltransferase SAS3	3639	6	5.96631	5.83228	5.99358	5.6032	5.17131	6.4391	6.47701	6.43254	5.15987	5.24167	4.95773	4.56411	5.51372	5.43649	5.38939	5.49556	5.07598	5.25016
sp|P34219|TOD6_YEAST	TOD6	Transcriptional regulatory protein TOD6	1941	19	6.61528	6.34017	6.74271	5.702	5.56868	5.63128	6.7147	6.61478	6.50173	5.24162	4.67517	4.93326	4.53295	4.47859	4.75678	5.28744	4.88381	4.77907
sp|P34220|YBF5_YEAST	YBL055C	Deoxyribonuclease Tat-D	1685	29	5.69404	5.66165	5.55188	5.97588	5.97578	5.86446	5.49014	5.74407	5.69665	5.38893	5.1916	5.32256	5.53463	5.23659	5.53429	5.45248	5.30297	5.38139
sp|P34221|PP2C3_YEAST	PTC3	Protein phosphatase 2C homolog 3	983	18	5.46556	5.09644	5.91722	5.45292	5.04401	5.17298	5.25749	5.63621	5.90487	5.37449	5.45136	5.66945	5.03325	5.333	5.96307	6.40355	5.58759	6.23654
sp|P34222|PTH2_YEAST	PTH2	Peptidyl-tRNA hydrolase 2	1075	18	5.46396	5.45447	5.8637	5.98544	5.70113	5.72852	5.45511	5.53468	5.16855	5.56582	5.37376	5.65903	5.43363	5.33073	5.56998	5.68721	5.53884	5.48545
sp|P34223|UBX1_YEAST	SHP1	UBX domain-containing protein 1	1040	53	5.2308	5.47927	5.29626	5.37009	5.47568	5.55496	5.36445	5.42708	5.37892	5.91708	5.65185	5.45579	6.0575	5.91522	5.54567	5.4723	5.72833	5.67874
sp|P34224|YBF9_YEAST	YBL059W	Uncharacterized protein YBL059W	1496	6	5.60204	5.96647	5.76146	7.05855	6.93247	7.02789	5.80924	6.25166	6.0799	4.33434	4.75495	4.15388	5.20975	5.45087	5.85804	5.00109	4.16672	4.58068
sp|P34225|YEL1_YEAST	YEL1	Guanine-nucleotide exchange factor YEL1	1394	6	5.51128	5.26612	5.85687	5.34613	4.80864	5.31109	5.29999	5.98643	5.48601	5.18432	4.87979	5.71112	5.39309	5.62204	6.95183	6.64467	5.53848	5.20212
sp|P34226|SKT5_YEAST	SKT5	Protein SKT5	114	46	5.53437	5.67382	5.78247	6.19744	5.88303	5.88049	5.61798	5.68174	5.78037	5.1814	5.28219	5.08766	5.47864	5.45343	5.64745	5.31243	5.21967	5.3054
sp|P34227|PRX1_YEAST	PRX1	Peroxiredoxin PRX1, mitochondrial	3188	43	6.50547	3.8904	3.84023	4.639	4.71156	4.83032	3.34529	3.8326	5.4557	5.03433	8.86144	6.22589	6.05473	6.51101	6.55842	5.48175	5.93044	8.29142
sp|P34228|SEF1_YEAST	SEF1	Putative transcription factor SEF1	589	10	6.41063	5.93991	5.75773	5.77462	5.51884	5.82126	6.42282	6.30502	6.14992	4.88108	5.07417	5.07761	4.90584	5.16535	5.08452	5.24465	5.17369	5.2923
sp|P34232|MTR2_YEAST	MTR2	mRNA transport regulator MTR2	4036	6	5.00188	5.08606	5.55835	5.46298	5.69116	5.59416	5.40691	5.23463	5.51006	5.83205	6.03824	5.57853	6.17325	5.76234	5.4284	5.26079	5.76427	5.61594
sp|P34233|ASH1_YEAST	ASH1	Transcriptional regulatory protein ASH1	2895	3	5.97154	6.63661	7.00296	6.75395	7.38639	6.76778	6.69831	6.50669	7.08755	4.19814	4.18412	3.81374	3.76514	4.54947	5.3658	4.66597	4.32319	4.32265
sp|P34234|LOT5_YEAST	LOT5	Protein LOT5	3655	3	5.35371	5.97165	5.98414	6.81093	6.08343	5.95986	6.07952	5.60029	5.37289	4.96129	4.94942	4.92492	5.64767	5.36752	5.95888	5.37502	4.68132	4.91752
sp|P34237|CASP_YEAST	COY1	Protein CASP	3203	42	5.7597	5.66139	6.03619	6.15739	6.02469	5.8084	5.70189	5.87148	5.7101	4.98672	4.99833	5.07225	5.29058	5.27322	5.71745	5.74286	5.05236	5.13501
sp|P34239|LST4_YEAST	LST4	Protein LST4	3503	9	5.67353	5.85801	5.95553	6.96354	6.11861	6.14923	5.56598	6.17699	6.18339	4.7108	4.16725	4.87067	4.98166	4.58266	5.9565	5.89797	4.98452	5.20315
sp|P34240|ZRT3_YEAST	ZRT3	Zinc-regulated transporter 3	2063	5	5.19445	5.46186	5.09257	5.20262	4.9116	4.98776	5.07841	5.06485	4.92475	6.12645	6.27694	6.30762	6.13749	5.81493	5.34016	5.80812	6.12816	6.14125
sp|P34241|URB1_YEAST	URB1	Nucleolar pre-ribosomal-associated protein 1	168	112	5.87429	5.81389	5.84812	6.45675	6.08771	6.03201	5.8819	5.9043	5.73096	5.12099	4.90532	5.22641	5.39614	5.28754	5.34155	5.2161	4.98722	4.8888
sp|P34243|HCS1_YEAST	HCS1	DNA polymerase alpha-associated DNA helicase A	3565	15	5.75913	5.81207	5.99881	5.9513	5.68661	5.76101	5.793	6.1096	5.81151	5.49663	5.09303	5.30445	5.15814	5.08079	5.31067	5.45271	5.13961	5.28094
sp|P34244|HSL1_YEAST	HSL1	Probable serine/threonine-protein kinase HSL1	157	30	4.86998	5.03841	5.4318	7.72515	7.50824	7.35489	5.06286	5.00101	4.94171	4.70484	4.66315	4.54393	6.67788	6.36112	6.25282	4.68266	4.63671	4.54283
sp|P34246|MTC2_YEAST	MTC2	Maintenance of telomere capping protein 2	1032	5	6.06915	5.97366	5.68784	6.15375	6.16155	5.99555	6.39268	6.08088	5.48093	5.63393	5.18563	4.99668	5.24703	5.11998	5.2464	4.79702	4.86261	4.91473
sp|P34247|UTP11_YEAST	UTP11	U3 small nucleolar RNA-associated protein 11	2775	19	5.29414	5.52406	5.57865	7.02094	6.81171	6.61189	5.30975	5.42144	5.34458	4.87982	4.48113	4.74429	6.30675	5.89896	6.33447	4.99281	4.7416	4.70303
sp|P34248|YKK0_YEAST	YKL100C	Probable intramembrane protease YKL100C	3195	15	5.1024	5.1538	5.58017	5.79817	5.81234	5.84578	5.41452	5.35496	5.4781	5.10353	5.62808	5.52499	5.72839	5.89754	6.0288	5.3912	5.59806	5.55917
sp|P34250|SEG2_YEAST	SEG2	Eisosome protein SEG2	883	16	5.15354	5.36342	5.87973	5.69799	5.7575	5.62472	5.46887	5.18911	5.53378	5.72559	5.7072	5.65771	5.37227	5.53029	5.41211	5.49573	5.51782	5.91263
sp|P34251|YKK7_YEAST	YKL107W	Uncharacterized oxidoreductase YKL107W	4520	2	5.20276	4.72662	4.9005	4.6271	4.5223	4.95277	4.47451	5.42492	4.40687	5.98266	6.72782	6.58173	6.16721	6.35311	5.47058	6.15336	6.11327	7.21193
sp|P34252|SLD2_YEAST	SLD2	DNA replication regulator SLD2	4457	2	4.59998	4.8811	5.35268	6.48414	5.42013	5.79157	4.60516	4.72499	4.92105	5.64921	4.56857	5.16132	7.26864	6.99187	6.56752	5.33998	5.51923	6.15285
sp|P34253|KTI12_YEAST	KTI12	Protein KTI12	3930	28	5.27259	5.46897	5.29982	5.29094	5.11692	5.01287	5.23684	5.60148	5.38805	5.7746	4.97863	5.76217	5.57574	5.44708	6.62309	6.69788	5.70465	5.74769
sp|P34730|BMH2_YEAST	BMH2	Protein BMH2	1829	12	6.42023	6.1104	6.22209	4.84688	5.1794	4.89509	5.5331	5.15267	5.56063	5.80057	5.63201	5.89943	4.69181	4.94064	5.15397	5.88003	5.91337	6.16769
sp|P34756|FAB1_YEAST	FAB1	1-phosphatidylinositol 3-phosphate 5-kinase FAB1	1431	3	4.85631	5.71994	6.4463	4.82351	4.43818	5.12478	4.42699	5.72794	6.61381	5.191	4.04242	5.12552	4.69423	4.86828	8.98088	8.20622	5.42318	5.29053
sp|P34758|SCD5_YEAST	SCD5	Protein SCD5	997	6	6.3933	6.4842	6.2244	5.82269	5.82045	6.15501	6.37032	6.3284	6.32952	5.50825	5.15162	4.69819	4.80873	5.12858	4.6134	4.47799	5.02278	4.66216
sp|P34760|TSA1_YEAST	TSA1	Peroxiredoxin TSA1	2419	127	4.31263	4.56254	4.43892	3.91356	3.81948	3.80989	4.31884	4.64842	4.50543	6.21009	7.57307	7.21819	5.80288	5.83956	6.16723	7.15725	7.19085	8.51118
sp|P34761|WHI3_YEAST	WHI3	Protein WHI3	1124	18	5.93779	5.97849	5.90442	5.3517	5.51809	5.42342	6.12664	6.22222	5.95428	5.4425	5.25217	5.45303	5.11712	4.89639	5.00761	5.62681	5.48291	5.30443
sp|P34909|NOT4_YEAST	MOT2	General negative regulator of transcription subunit 4	2758	35	5.59752	5.63229	5.8487	6.24172	6.0811	6.44355	5.73375	5.44696	5.60565	4.95953	4.9418	4.9583	6.0007	5.91498	5.71036	4.98973	4.89136	5.002
sp|P35056|PEX5_YEAST	PEX5	Peroxisomal targeting signal receptor	2088	39	5.07765	5.52783	5.17069	5.72062	5.80909	5.6378	5.3883	5.32546	5.06133	5.50771	5.18297	5.409	6.58736	6.31224	6.21284	5.39592	5.50215	5.17104
sp|P35127|UBL1_YEAST	YUH1	Ubiquitin carboxyl-terminal hydrolase YUH1	1096	16	4.94866	5.45858	5.45995	6.00196	6.32568	6.19073	5.2997	5.05657	5.71121	5.19041	5.28619	5.19883	6.04947	5.82984	5.6527	5.46793	5.24712	5.62448
sp|P35169|TOR1_YEAST	TOR1	Serine/threonine-protein kinase TOR1	158	78	5.62558	5.49376	6.13394	5.85643	5.6643	5.80645	6.01285	5.83969	5.73085	5.17336	5.11931	5.5214	5.14178	5.24156	5.6631	5.45129	5.21757	5.30677
sp|P35172|TREB_YEAST	NTH2	Probable trehalase	693	8	4.49205	4.25813	7.72299	4.56477	5.17662	5.31584	6.54849	4.97748	4.44227	5.57275	6.5188	5.62807	5.14196	5.93192	5.85037	5.95461	5.9198	5.98306
sp|P35176|CYPD_YEAST	CPR5	Peptidyl-prolyl cis-trans isomerase D	475	39	5.87696	6.02491	5.97577	5.06899	5.52519	5.19389	5.7135	5.89437	5.87398	5.63466	5.62245	5.39646	5.00535	4.97505	5.12034	5.63761	5.69539	5.7651
sp|P35177|SPT7_YEAST	SPT7	Transcriptional activator SPT7	404	37	5.66913	5.61096	5.75023	6.12376	5.57435	5.71121	5.41336	5.83282	5.6914	5.19276	5.04004	5.16177	5.43953	5.50047	5.89629	5.70244	5.28907	5.40042
sp|P35178|RRP1_YEAST	RRP1	Ribosomal RNA-processing protein 1	2718	32	5.51587	5.42582	5.64185	6.14393	5.92003	6.09501	5.5908	5.51045	5.35215	4.83922	4.62998	4.8107	5.62409	5.54766	8.59593	5.09914	4.86984	4.78756
sp|P35179|SC61G_YEAST	SSS1	Protein transport protein SSS1	3186	16	6.29916	6.30248	6.37323	5.25799	5.066	4.99764	6.34254	6.26784	6.0708	5.69735	5.36591	5.54459	4.51596	4.51901	4.75871	5.77323	5.44064	5.40691
sp|P35180|TOM20_YEAST	TOM20	Mitochondrial import receptor subunit TOM20	1350	29	5.52049	5.8188	5.95535	5.6524	5.70143	5.69557	5.94344	5.97322	5.64898	5.44289	4.9023	5.25888	5.26725	5.19958	5.5009	5.93635	5.42074	5.16141
sp|P35181|AP1S1_YEAST	APS1	AP-1 complex subunit sigma-1	4310	4	3.47299	3.71877	2.81085	3.30567	3.24488	3.3905	2.7128	3.56845	2.86503	8.83519	8.72201	8.38558	6.78091	7.31605	7.57919	7.90404	7.60415	7.78295
sp|P35182|PP2C1_YEAST	PTC1	Protein phosphatase 2C homolog 1	2540	11	5.57822	5.70948	5.98008	5.81079	5.42285	5.48275	5.45794	6.07289	5.69727	5.08118	5.09502	5.46862	4.98491	5.22825	5.8889	6.25707	5.19915	5.58462
sp|P35183|AST1_YEAST	AST1	Protein AST1	3062	27	5.41298	5.64665	5.66113	6.30609	6.02372	6.06687	5.32002	5.53339	5.41547	5.33155	4.94863	5.28544	5.60605	5.79709	5.9003	5.40176	5.19605	5.1468
sp|P35184|SQT1_YEAST	SQT1	Ribosome assembly protein SQT1	3713	26	5.89271	5.8125	5.98527	5.64179	5.69473	5.89069	5.91602	6.14757	6.28191	5.33549	5.18749	5.07226	5.07423	5.09259	5.26111	5.36039	5.13965	5.2136
sp|P35187|SGS1_YEAST	SGS1	ATP-dependent helicase SGS1	3572	8	5.55206	5.65059	6.50509	5.5296	5.47829	5.53778	6.29285	6.46339	6.39996	5.27412	5.1019	5.35555	4.90324	4.40055	4.97572	5.74455	5.4775	5.35726
sp|P35189|TAF14_YEAST	TAF14	Transcription initiation factor TFIID subunit 14	3229	37	5.38644	5.50492	5.68154	6.32723	6.10993	6.28119	5.48489	5.71558	5.72274	5.15395	4.98286	5.1123	5.73601	5.64229	5.68131	5.27925	5.08134	5.11621
sp|P35191|MDJ1_YEAST	MDJ1	DnaJ homolog 1, mitochondrial	2167	57	3.75434	3.85653	3.89268	4.41336	4.32478	4.35589	3.84707	4.05408	3.9078	6.68799	6.69233	6.81554	7.39736	7.50232	7.46722	6.91885	6.95182	7.16004
sp|P35192|MAC1_YEAST	MAC1	Metal-binding activator 1	2538	5	5.03523	5.11036	5.38929	5.7363	5.4858	5.71499	5.49074	5.21524	5.29966	5.43483	5.53003	5.78132	5.7133	6.15621	6.0762	5.71598	5.46188	5.65263
sp|P35193|ATG19_YEAST	ATG19	Autophagy-related protein 19	849	19	4.97625	4.88313	4.78163	6.43287	6.61372	6.47126	4.55653	4.54361	4.90362	5.04842	5.30389	5.28785	6.61199	6.7831	6.62189	5.07552	5.33202	5.77271
sp|P35194|UTP20_YEAST	UTP20	U3 small nucleolar RNA-associated protein 20	1001	227	6.10401	6.14867	6.0919	5.77456	5.68664	5.61245	6.20008	6.13508	6.01638	5.36556	5.25712	5.35637	4.98034	4.87079	4.85844	5.24163	5.20933	5.09065
sp|P35196|RER2_YEAST	RER2	Dehydrodolichyl diphosphate synthase complex subunit RER2	3111	13	5.81446	5.72676	5.83552	5.59427	5.2699	5.28005	6.15274	5.73919	5.39142	5.62719	5.69388	5.69716	5.05843	5.23126	5.32876	5.47768	5.63294	5.44838
sp|P35197|GCS1_YEAST	GCS1	ADP-ribosylation factor GTPase-activating protein GCS1	31	63	5.82385	6.09647	5.89767	5.91589	5.90374	6.01066	6.06141	5.71658	5.90819	5.2995	5.00595	5.09845	5.37082	5.22535	5.06211	5.34569	5.24232	5.01534
sp|P35198|MTH1_YEAST	MTH1	Protein MTH1	3282	2	3.84328	3.3145	3.40508	3.4959	3.75069	3.4048	2.90774	3.58482	3.08406	6.79978	7.8415	7.75405	8.73642	7.75998	7.6181	7.0809	7.76056	7.85787
sp|P35200|UPS2_YEAST	UPS2	Protein UPS2, mitochondrial	4495	2	5.65426	5.84911	5.16915	5.0673	5.22679	5.29391	5.24196	5.23336	5.68051	5.52249	5.00803	5.64137	6.03554	6.31094	6.16227	5.64875	6.09938	5.15489
sp|P35201|CENPC_YEAST	MIF2	Inner kinetochore subunit MIF2	2201	7	5.38433	5.47608	5.33558	5.49404	5.6632	4.99977	5.2168	5.30814	5.10507	5.65411	5.39563	5.47218	6.04291	6.423	6.32556	5.57024	5.55145	5.58192
sp|P35202|THI80_YEAST	THI80	Thiamine pyrophosphokinase	2065	23	5.7199	5.73533	5.73289	5.56147	5.6511	5.60661	5.85814	6.13835	5.68308	5.48934	5.42526	5.40765	5.25762	5.28285	5.19369	5.46213	5.45934	5.33523
sp|P35203|CBF3C_YEAST	CTF13	Centromere DNA-binding protein complex CBF3 subunit C	3624	3	5.92807	6.56267	6.11578	5.8908	5.65028	4.57423	6.25077	6.40128	6.3661	5.25506	5.72783	5.51333	5.33213	5.24505	4.45255	4.7805	4.99845	4.95512
sp|P35206|CSG2_YEAST	CSG2	Mannosyl phosphorylinositol ceramide synthase regulatory protein CSG2	1784	13	5.23491	5.03363	5.43208	6.50442	6.51853	6.30238	5.33411	5.53665	5.61786	5.15729	5.34312	5.04628	5.72315	6.09817	6.14468	4.97611	5.13965	4.85698
sp|P35207|SKI2_YEAST	SKI2	Antiviral helicase SKI2	2437	98	5.22957	5.16243	5.26679	6.76526	6.47415	6.4285	5.29674	5.25991	5.19604	5.00968	4.89806	5.03574	6.30448	6.22271	6.27005	5.12524	5.02661	5.02802
sp|P35208|SPT10_YEAST	SPT10	Protein SPT10	3167	8	5.79461	6.16892	5.7109	5.99086	6.0735	6.07091	6.0978	5.81166	5.65658	5.45909	4.79823	5.26201	5.1668	5.27746	4.87824	5.30733	5.51664	4.95846
sp|P35210|SPT23_YEAST	SPT23	Protein SPT23	982	12	5.21238	4.97337	5.28028	5.25485	5.23597	5.33004	5.09132	5.07188	5.29408	5.38788	5.3541	5.65759	6.12273	6.29854	7.04723	5.6195	5.74575	6.02251
sp|P35688|LRG1_YEAST	LRG1	Rho-GTPase-activating protein LRG1	2520	16	5.72153	6.08471	6.21618	5.67864	5.53605	5.19344	5.88907	6.1556	6.1775	5.50255	5.13491	5.64019	5.13465	4.7622	4.95178	5.75016	5.34722	5.12362
sp|P35691|TCTP_YEAST	TMA19	Translationally-controlled tumor protein homolog	2492	70	5.88825	6.37555	5.9961	5.03384	5.30835	5.41933	6.48226	6.01808	6.44195	5.96668	5.66589	5.44327	4.73082	4.54649	4.19719	5.51582	5.72577	5.24437
sp|P35718|RPC8_YEAST	RPC25	DNA-directed RNA polymerase III subunit RPC8	1630	3	5.81016	5.22074	5.96335	5.88013	6.24678	5.18068	6.44265	6.39963	5.87509	5.04634	4.07734	4.95271	5.01064	5.73627	6.09727	5.25031	5.36711	5.44279
sp|P35719|MRP8_YEAST	MRP8	Uncharacterized protein MRP8	2189	48	5.21267	5.17821	4.64078	5.06772	5.15642	4.80957	4.50655	3.75666	4.65658	6.20063	6.30468	5.89386	6.14185	6.62904	7.28082	6.22607	6.36644	5.97143
sp|P35723|YET1_YEAST	YET1	Endoplasmic reticulum transmembrane protein 1	2836	26	4.79796	4.65464	4.93678	5.22792	5.55067	5.56045	4.73597	4.62799	4.73178	5.5687	6.26262	6.19904	6.25403	6.40274	6.31842	5.63141	6.12269	6.4162
sp|P35724|MNR2_YEAST	MNR2	Manganese resistance protein MNR2	593	15	5.82484	5.74575	5.87533	5.93492	5.53805	5.82558	5.88579	5.35302	5.95186	5.40193	5.8771	5.43776	5.37668	5.6953	4.91997	4.89757	5.21344	5.24511
sp|P35725|YKG3_YEAST	YKL063C	Uncharacterized protein YKL063C	3346	9	5.7078	5.61675	5.76354	6.05978	6.05194	6.04338	5.72986	6.03778	5.87426	4.99187	5.24478	5.31312	5.19304	5.273	5.48748	5.18239	5.12024	5.309
sp|P35727|BLI1_YEAST	BLI1	Biogenesis of lysosome-related organelles complex 1 subunit BLI1	3256	5	5.24197	5.16761	5.19913	5.43493	5.41063	5.62272	5.08768	5.05922	5.14032	6.06232	6.07088	5.47949	5.73639	5.5485	5.89995	6.09313	5.76949	5.97567
sp|P35728|MPE1_YEAST	MPE1	Protein MPE1	2507	18	5.8656	5.74333	6.09942	6.26475	6.00082	6.08533	5.73336	6.14124	5.5231	4.97461	4.85101	5.04226	5.20841	5.15197	5.58535	5.36822	5.13766	5.22356
sp|P35729|NU120_YEAST	NUP120	Nucleoporin NUP120	1653	50	5.47219	5.50176	5.49012	5.31467	5.25808	5.32765	5.30815	5.65501	5.51682	5.77626	5.74669	5.89947	5.25057	5.38479	5.85057	5.88269	5.65462	5.70989
sp|P35732|DEF1_YEAST	DEF1	RNA polymerase II degradation factor 1	3101	52	5.44913	5.99611	5.60603	5.54237	6.42902	6.56448	6.73697	5.09593	5.53421	5.56056	6.01794	5.18097	5.58131	5.50346	4.41118	4.45756	5.40159	4.93116
sp|P35734|ASK1_YEAST	ASK1	DASH complex subunit ASK1	3399	3	5.8765	5.87283	6.0411	5.51003	6.17346	5.39224	6.33113	5.91106	6.64865	4.70159	4.69091	5.13788	5.57541	5.2254	5.55221	5.24063	5.01699	5.10198
sp|P35735|SFK1_YEAST	SFK1	Protein SFK1	2750	8	5.47503	5.38017	5.66295	6.29515	6.59116	6.34952	5.61073	5.15913	5.61234	4.59415	5.56077	5.25557	5.83816	5.6245	5.62807	5.00853	5.03215	5.3219
sp|P35817|BDF1_YEAST	BDF1	Bromodomain-containing factor 1	1332	44	5.65046	5.68732	5.83411	5.30481	5.29414	5.30325	6.02007	5.84813	5.8382	5.74492	5.48036	5.68182	5.1357	5.04387	5.12181	5.73733	5.62535	5.64836
sp|P35844|KES1_YEAST	KES1	Oxysterol-binding protein homolog 4	1370	91	5.91096	5.84322	5.92137	5.20722	5.15037	5.23725	6.05429	6.02303	5.94413	5.72872	5.59702	5.76752	4.83045	4.82868	5.04184	5.78452	5.63376	5.49564
sp|P35845|OSH1_YEAST	SWH1	Oxysterol-binding protein homolog 1	1380	58	5.39433	5.42117	5.59588	6.35625	6.04978	6.10748	5.4509	5.63592	5.60751	5.0671	4.90673	5.16468	5.55503	5.71701	6.0475	5.50752	5.17465	5.24056
sp|P35996|RM38_YEAST	MRPL38	54S ribosomal protein L38, mitochondrial	3742	18	4.38443	4.2752	3.11636	3.84625	4.33683	3.94501	3.6296	4.53556	4.19073	7.09783	7.12761	6.89117	7.33188	7.54817	6.73323	6.67935	7.25623	7.07455
sp|P35999|PMIP_YEAST	2022-10-01	Mitochondrial intermediate peptidase	998	15	5.06622	5.50192	5.08013	5.48545	5.61714	5.362	5.32196	5.50521	5.3071	5.70876	5.4141	5.56768	6.01097	6.10387	6.16999	5.47712	5.48395	5.81641
sp|P36000|AP1B1_YEAST	APL2	AP-1 complex subunit beta-1	1053	54	5.81331	5.61812	5.66078	5.62542	5.59621	5.63234	5.72231	5.6401	5.53294	5.31651	5.44534	5.64144	5.31436	5.40136	5.52693	5.59242	5.41869	5.50142
sp|P36002|PTK1_YEAST	PTK1	Serine/threonine-protein kinase PTK1/STK1	2615	1	3.98972	3.92947	2.06313	2.09019	2.50144	3.41022	2.93166	4.4334	2.38933	8.76732	6.39422	8.2676	7.60822	9.90199	8.59424	6.78192	7.49169	8.45422
sp|P36003|NNK1_YEAST	NNK1	Nitrogen network kinase 1	4047	1	4.70814	4.77948	5.87942	5.19769	5.11552	6.51861	5.8128	3.99123	3.92535	6.41531	7.76963	5.44043	5.86572	5.15039	6.82821	6.22019	5.57024	4.81165
sp|P36004|KKQ8_YEAST	KKQ8	Probable serine/threonine-protein kinase KKQ8	4115	1	5.87829	5.53327	5.15061	5.88464	6.38126	5.05176	5.42597	6.67168	6.6207	5.74995	5.13566	5.77673	4.70002	4.69922	6.097	5.47577	4.97946	4.78802
sp|P36005|KDX1_YEAST	KDX1	Serine/threonine-protein kinase KDX1	3907	1	6.33	4.26045	3.81071	7.25395	6.66219	7.1266	4.69431	5.3382	7.93266	4.74275	3.55347	3.86634	6.18585	6.08261	8.71979	5.02565	3.00861	5.40586
sp|P36006|MYO3_YEAST	MYO3	Myosin-3	565	68	4.42799	4.3231	4.43683	7.15183	7.22917	7.12373	4.43125	4.26703	4.43194	4.97663	5.18417	5.12966	7.45089	7.5524	6.94008	4.60497	5.10639	5.23194
sp|P36007|LTHAD_YEAST	SRY1	L-threo-3-hydroxyaspartate ammonia-lyase	3361	19	4.91326	4.57179	4.95597	5.52221	5.46768	5.24215	4.396	4.98191	4.96078	5.34032	6.03544	5.70614	6.50235	6.78746	6.97474	5.64538	5.65571	6.34071
sp|P36008|EF1G2_YEAST	TEF4	Elongation factor 1-gamma 2	1351	189	5.51432	5.60825	5.60182	5.47097	5.41994	5.47193	5.86716	5.63365	5.50979	5.85929	5.39879	5.60183	5.50329	5.37098	5.1987	6.02742	5.63231	5.30957
sp|P36009|DHR2_YEAST	DHR2	Probable ATP-dependent RNA helicase DHR2	1589	35	5.85715	5.89669	5.90941	5.4657	5.45201	5.44805	5.795	5.99071	5.68162	5.6307	5.28807	5.37496	5.22725	5.06256	5.38699	5.69744	5.43024	5.40545
sp|P36010|NDK_YEAST	YNK1	Nucleoside diphosphate kinase	3118	34	5.93226	5.19668	5.41608	5.47695	5.62037	5.55854	5.15867	5.33915	5.88647	5.36991	6.31706	5.56936	5.14179	5.45635	5.1549	5.37643	5.65824	6.37076
sp|P36012|CENPA_YEAST	CSE4	Histone H3-like centromeric protein CSE4	1328	7	4.80148	5.01602	5.25717	6.05289	5.51059	5.66642	4.8429	5.03084	4.71264	4.90789	5.45243	5.11432	7.09032	6.94201	7.00691	5.25401	5.71424	5.62691
sp|P36013|MAOM_YEAST	MAE1	NAD-dependent malic enzyme, mitochondrial	1646	91	5.92477	5.85995	5.77364	5.76329	6.08025	5.88804	5.68814	5.67525	5.6791	5.53805	4.98453	5.53957	5.634	5.42432	5.26994	5.22346	5.22283	4.83089
sp|P36014|GPX1_YEAST	GPX1	Glutathione peroxidase-like peroxiredoxin 1	4546	1	6.35134	2.47608	3.46574	2.97196	3.30749	3.46263	2.4073	2.45334	5.17753	4.17108	11.8017	6.41572	8.59346	8.33391	7.60991	5.38436	6.15707	9.45934
sp|P36015|YKT6_YEAST	YKT6	Synaptobrevin homolog YKT6	1170	51	5.75764	5.98122	5.86001	5.16095	5.18942	5.18972	5.85066	5.87911	5.84309	5.60681	5.64205	5.64671	5.08842	5.02706	5.05247	5.68436	5.78455	5.75574
sp|P36016|LHS1_YEAST	LHS1	Heat shock protein 70 homolog LHS1	1104	88	5.12406	5.19916	5.21148	4.58671	4.47298	4.497	5.24964	5.10285	4.93713	6.06726	6.78499	6.55657	5.38345	5.63736	5.51134	6.07941	6.55759	7.041
sp|P36017|VPS21_YEAST	VPS21	Vacuolar protein sorting-associated protein 21	1079	48	5.19321	5.02066	5.29431	5.38287	5.3306	5.32701	5.10082	5.08331	5.00145	5.66623	6.23854	5.96669	6.0124	6.05556	5.92859	5.42109	5.875	6.10165
sp|P36018|YPT52_YEAST	YPT52	GTP-binding protein YPT52	1079	35	5.20171	5.20796	5.19877	5.49139	5.63878	5.44027	5.10779	5.17886	5.26743	5.51584	5.61778	5.4353	6.17225	6.17627	6.19771	5.56265	5.78828	5.80096
sp|P36019|YPT53_YEAST	YPT53	GTP-binding protein YPT53	1079	8	3.40321	3.38305	3.2495	3.20946	3.17461	3.23955	3.03124	3.45746	3.06861	6.52226	7.88107	7.57141	8.56016	8.83624	8.90155	7.12572	7.59489	7.79002
sp|P36022|DYHC_YEAST	DYN1	Dynein heavy chain, cytoplasmic	3567	29	5.84377	5.84216	5.72689	6.45363	5.72878	5.91681	5.39608	5.89757	5.59286	5.08524	4.55522	5.36608	5.27581	5.4717	5.83221	5.68823	5.06958	5.25737
sp|P36023|OAF3_YEAST	OAF3	Oleate activated transcription factor 3	3632	3	5.14266	5.35798	6.2021	6.63446	4.21812	4.79623	6.79094	6.4211	5.88407	4.95229	5.55813	5.80798	4.25809	5.30491	5.53362	6.04188	5.56381	5.53164
sp|P36024|SIS2_YEAST	SIS2	Phosphopantothenoylcysteine decarboxylase subunit SIS2	1590	26	6.08832	6.23226	6.07955	5.63484	5.46808	5.42671	6.26216	6.24097	6.0964	5.39944	5.24134	5.41408	4.7918	4.76722	4.62651	5.4811	5.39799	5.35121
sp|P36026|UBP11_YEAST	UBP11	Ubiquitin carboxyl-terminal hydrolase 11	3112	3	6.00114	6.04673	6.23898	6.05317	6.14504	5.53522	5.97257	6.33167	5.81765	4.88067	5.28606	4.77484	5.17195	4.85446	5.3133	5.34021	5.13703	5.0993
sp|P36027|MID2_YEAST	MID2	Cell wall integrity sensor MID2	3724	6	5.40722	5.61223	5.61611	5.41937	5.34662	5.11523	5.51014	5.90349	5.9453	5.63367	6.07399	5.83117	5.0914	4.96639	5.64596	5.70274	5.54951	5.62948
sp|P36029|TPO5_YEAST	TPO5	Polyamine transporter TPO5	1559	12	5.40143	5.3905	6.0219	6.06317	5.8786	6.06916	6.01246	6.04453	5.93353	4.93164	5.13507	5.39584	5.21656	5.30076	5.81317	5.22184	5.13052	5.03932
sp|P36034|COS9_YEAST	COS9	Protein COS9	4448	2	5.84677	5.62611	6.12357	6.42889	6.01672	5.51892	5.30293	5.97089	5.99022	5.25199	5.34958	5.24469	4.9621	5.21719	5.57101	5.43037	4.81936	5.32867
sp|P36036|YRA2_YEAST	YRA2	RNA annealing protein YRA2	3123	19	5.85486	6.02855	5.98225	5.50669	5.56506	5.37904	5.9998	6.22618	6.09215	5.40982	5.28178	5.35787	5.06403	4.91427	5.16923	5.60775	5.28659	5.27407
sp|P36037|DOA1_YEAST	DOA1	Protein DOA1	2793	56	5.63218	5.5547	5.63096	5.76314	5.51426	5.71931	5.40814	5.62897	5.78356	5.42824	5.54085	5.51284	5.48366	5.37152	5.50712	5.30849	5.52027	5.69178
sp|P36038|CBT1_YEAST	CBT1	Cytochrome b termination protein 1	3154	2	6.29695	4.30532	5.83307	6.16592	5.72836	5.96539	4.6411	4.89894	4.64509	6.76881	5.90165	4.83891	5.90151	5.87288	5.74618	6.04262	4.94424	5.50308
sp|P36039|EMC3_YEAST	EMC3	ER membrane protein complex subunit 3	4322	4	6.20724	5.95094	6.25309	6.0552	4.79864	5.94718	6.46611	7.32005	6.29	4.76262	5.83333	5.21473	4.03289	4.40512	5.80281	5.30717	4.4653	4.88758
sp|P36040|POC2_YEAST	ADD66	Proteasome assembly chaperone 2	3716	22	5.75652	5.70163	5.43371	5.82609	5.78353	5.79188	5.7013	5.69289	5.56807	5.43489	5.38664	5.3974	5.44142	5.69696	5.35653	5.33094	5.18802	5.51156
sp|P36041|EAP1_YEAST	EAP1	Protein EAP1	3126	50	5.47447	5.54454	5.69614	5.73694	5.84016	5.85678	5.63759	5.3684	5.51794	5.40237	5.52975	5.37518	5.65608	5.62364	5.57104	5.27221	5.41246	5.48429
sp|P36044|MNN4_YEAST	MNN4	Protein MNN4	2735	9	4.94698	4.63135	4.69685	4.21041	4.24103	4.34951	4.40285	4.55095	4.56885	5.88152	7.32933	6.15316	6.11463	6.72485	6.84583	6.38287	6.6394	7.32962
sp|P36046|MIA40_YEAST	MIA40	Mitochondrial intermembrane space import and assembly protein 40	572	49	5.06656	4.91386	5.33294	5.15058	5.38637	5.34837	5.22185	4.99077	5.51379	5.58456	6.20597	5.78601	5.74812	5.80033	6.06083	5.64903	5.87843	6.36162
sp|P36047|SDS22_YEAST	SDS22	Protein phosphatase 1 regulatory subunit SDS22	3967	41	4.94965	4.86843	4.61648	5.21338	5.22818	5.23279	4.4892	4.65802	4.93469	5.69062	6.06101	5.79235	6.55967	6.67266	6.91764	5.96714	5.91003	6.23804
sp|P36048|SN114_YEAST	SNU114	Pre-mRNA-splicing factor SNU114	2976	51	5.62095	5.56985	5.82849	5.78227	5.7733	5.65745	5.69304	5.66505	5.65682	5.25818	5.47348	5.52908	5.52378	5.50686	5.46155	5.33104	5.32879	5.34002
sp|P36049|EBP2_YEAST	EBP2	rRNA-processing protein EBP2	2558	63	5.81932	5.8356	5.81951	6.20812	6.40869	6.24015	6.08694	5.62509	5.76084	5.30592	5.26357	5.05047	5.60067	5.32911	4.91453	4.8697	5.04467	4.8171
sp|P36051|MCD4_YEAST	MCD4	GPI ethanolamine phosphate transferase 1	433	29	5.20384	5.09749	5.40612	4.95478	4.85617	4.97783	5.24896	5.2318	5.11181	6.24069	6.91922	6.44553	5.03288	5.55497	5.42159	5.74784	6.13562	6.41285
sp|P36053|ELF1_YEAST	ELF1	Transcription elongation factor 1	3646	11	3.65813	3.72769	2.62274	3.31823	3.53384	3.51	3.28582	3.72041	3.7754	8.61222	8.67663	8.21634	7.5294	7.50359	5.70837	6.71115	8.21669	7.67336
sp|P36054|RCN1_YEAST	RCN1	Calcipressin-like protein	2035	14	4.0787	3.90024	4.24336	4.91878	4.76295	4.53774	4.1531	4.12297	4.18458	5.18905	5.31642	5.549	10.3124	9.799	9.28003	4.76268	5.28493	5.60404
sp|P36056|RT22_YEAST	RSM22	Probable S-adenosyl-L-methionine-dependent RNA methyltransferase RSM22, mitochondrial	2091	32	5.65055	5.74802	5.80833	6.25071	6.10883	6.11603	5.79764	5.74308	5.8539	5.0696	5.01994	5.04557	5.43956	5.3129	5.47004	5.2954	5.19458	5.07532
sp|P36057|SRPB_YEAST	SRP102	Signal recognition particle receptor subunit beta	2123	18	5.94079	6.12317	6.45172	5.58798	5.34198	5.50632	6.03991	6.35843	6.06366	5.39858	4.95762	5.27555	4.93151	4.71525	5.1179	5.71728	5.27394	5.1984
sp|P36059|NNRD_YEAST	NNR2	ATP-dependent (S)-NAD(P)H-hydrate dehydratase	1414	25	4.82383	4.5412	4.48052	5.54731	5.63045	5.66227	4.11077	4.36097	4.64749	5.33883	6.66135	5.93966	6.42987	6.81173	6.98426	5.5942	5.9215	6.51379
sp|P36060|MCR1_YEAST	MCR1	NADH-cytochrome b5 reductase 2	2359	66	5.62065	4.77322	4.9242	6.93777	7.37682	7.31072	4.7632	4.68163	5.63694	4.66254	5.57274	4.7492	6.33188	6.3575	5.7571	4.52786	4.83194	5.18409
sp|P36062|AVT3_YEAST	AVT3	Vacuolar amino acid transporter 3	1924	17	5.1484	5.28701	5.47836	5.98796	5.39362	5.45323	4.94191	5.61704	4.95152	5.3474	5.34263	5.58623	5.4695	5.55542	7.20267	6.40674	5.22848	5.60187
sp|P36064|COXM1_YEAST	CMC1	COX assembly mitochondrial protein	4260	3	6.66083	5.97937	6.969	6.98131	7.02933	7.37636	5.32465	6.32027	6.15302	4.42257	4.3	4.41729	4.71922	4.63049	5.13313	4.84274	4.13767	4.60275
sp|P36066|MGR3L_YEAST	YKL133C	Protein MRG3-like	3650	2	5.81373	5.08238	5.7197	5.81372	6.40027	5.75677	5.64999	5.75355	5.70115	4.55427	5.64542	6.11664	5.2595	5.12479	5.37286	5.73396	5.4342	5.06709
sp|P36068|SHE2_YEAST	SHE2	SWI5-dependent HO expression protein 2	3696	16	5.33288	5.57421	5.36294	6.14136	6.13747	5.8949	5.16519	5.28898	5.34346	5.65038	5.59107	5.45598	5.79164	6.19384	5.54606	5.07512	5.21432	5.2402
sp|P36069|PMU1_YEAST	PMU1	Probable phosphoglycerate mutase PMU1	1943	16	5.4622	6.08088	5.78779	6.0302	5.85829	6.08415	6.02926	5.51132	5.66059	5.61362	5.16134	5.19909	5.4173	5.64269	4.95413	5.10216	5.2004	5.20458
sp|P36070|RRN3_YEAST	RRN3	RNA polymerase I-specific transcription initiation factor RRN3	4300	3	5.63311	5.31772	5.96162	5.67284	5.4525	5.96827	5.61519	6.81936	6.03453	4.89703	4.92232	5.86827	4.98322	4.89738	6.34184	5.37545	4.8975	5.34186
sp|P36075|CUE2_YEAST	CUE2	Ubiquitin-binding protein CUE2	1038	7	5.50447	6.38433	5.73127	5.38825	5.55959	5.33669	6.08063	5.38119	5.95228	5.25922	5.47149	5.42321	5.57483	4.93894	5.43869	5.90256	5.29844	5.37393
sp|P36076|CAB3_YEAST	CAB3	Coenzyme A biosynthesis protein 3	1638	29	5.33668	5.34507	5.35426	5.90836	5.68832	5.73421	5.59653	5.16137	5.42055	5.38586	5.5232	5.60444	5.49236	5.80799	6.10681	5.56384	5.24283	5.72733
sp|P36077|SRX1_YEAST	SRX1	Sulfiredoxin	3458	7	2.57448	2.29111	2.45824	2.87093	2.76759	2.88005	2.2048	2.43468	2.31357	4.87777	8.79514	6.95108	10.6563	11.8324	11.5431	5.81242	6.75799	9.97835
sp|P36080|RRP14_YEAST	RRP14	Ribosomal RNA-processing protein 14	1398	33	5.59216	5.46476	5.64031	7.18114	6.95874	6.95551	5.54319	5.44081	5.39144	4.72877	4.37521	4.65709	6.12142	5.92221	5.9947	4.86384	4.59813	4.57056
sp|P36081|PSG1_YEAST	PSG1	PMA1 stabilization in the Golgi protein 1	905	24	6.01404	6.12711	5.86564	5.85565	5.67904	5.52999	5.96256	6.04676	5.73212	5.42315	5.3134	5.451	5.21635	5.07264	5.10024	5.14936	5.3581	5.10284
sp|P36083|YKH5_YEAST	YKL075C	Uncharacterized protein YKL075C	3732	7	5.69728	5.84338	5.73762	5.74065	5.65231	5.85449	5.77486	5.24265	5.29256	5.43574	5.47716	5.25915	6.16966	5.47102	5.51246	5.38244	5.26569	5.19087
sp|P36084|MUD2_YEAST	MUD2	Splicing factor MUD2	2333	27	5.19251	5.34012	5.66481	5.3536	5.31201	5.68143	5.09034	5.09826	5.23517	5.67585	5.61812	5.65966	5.49779	5.73504	6.18594	5.86274	5.79549	6.00112
sp|P36085|STB6_YEAST	STB6	Protein STB6	3748	4	5.79386	5.77002	6.85482	6.3131	6.27146	6.3415	5.47142	6.30589	6.30742	4.36495	4.58253	5.02865	4.99276	4.69896	5.5784	5.30276	4.80056	5.22093
sp|P36088|FRMSR_YEAST	YKL069W	Free methionine-R-sulfoxide reductase	3457	12	4.932	4.84089	4.25383	4.97622	5.18044	5.1492	4.61539	5.37019	5.13005	6.00482	6.13979	6.06749	6.11802	6.44574	6.24	6.11704	6.0588	6.3601
sp|P36090|ANR2_YEAST	ANR2	Uncharacterized protein ANR2	1719	27	5.43558	5.45744	5.43008	6.08972	6.07824	6.20317	5.49417	5.26766	5.58399	5.1983	5.36215	5.40971	5.76618	5.83793	5.73048	5.23233	5.12674	5.29614
sp|P36091|DCW1_YEAST	DCW1	Mannan endo-1,6-alpha-mannosidase DCW1	3628	6	4.65645	4.62602	3.74692	4.24702	4.23736	3.96048	4.16183	4.6397	4.19697	7.17884	7.33721	7.0767	6.01378	6.80092	6.59908	6.86854	6.57504	7.07716
sp|P36093|PHD1_YEAST	PHD1	Putative transcription factor PHD1	392	1	5.42939	4.66785	5.86223	5.80479	5.65151	4.83301	4.50134	4.69992	6.51961	5.90746	5.40348	6.18212	5.60488	4.86615	4.57566	6.27329	6.433	6.78432
sp|P36094|SPC42_YEAST	SPC42	Spindle pole body component SPC42	2743	25	5.51704	5.74586	5.88947	5.81959	5.68288	5.85108	5.64298	5.67116	5.67559	5.24727	4.92985	5.01709	5.74929	5.43338	5.89048	5.50287	5.44141	5.29272
sp|P36095|VPS24_YEAST	VPS24	Vacuolar protein-sorting-associated protein 24	1105	16	5.40008	5.52376	5.68863	5.8215	5.60109	5.71701	5.51049	5.56534	5.33117	5.26057	5.03996	5.319	5.96107	5.85612	6.04811	5.53152	5.31518	5.50942
sp|P36096|TUL1_YEAST	TUL1	Transmembrane E3 ubiquitin-protein ligase 1	3943	5	5.78917	5.72049	5.92104	6.42398	6.29111	6.33433	5.84085	5.91587	5.88653	4.78921	5.02494	5.05568	4.77716	5.09742	5.82649	5.29592	4.66967	5.34014
sp|P36097|TTI1_YEAST	TTI1	TEL2-interacting protein 1	3707	4	5.10808	5.55476	5.96489	5.39025	5.19333	5.39644	5.38348	5.40052	5.6058	6.00162	5.55737	6.05287	4.87326	5.33912	5.68876	5.97073	5.84294	5.67579
sp|P36100|T2EA_YEAST	TFA1	Transcription initiation factor IIE subunit alpha	3329	22	5.58703	5.54856	5.54964	5.14686	5.27909	5.49455	5.74901	5.42392	5.46982	5.87076	6.14704	5.82749	5.39721	5.41402	4.85759	5.77322	5.80659	5.65758
sp|P36101|TCD2_YEAST	TCD2	tRNA threonylcarbamoyladenosine dehydratase 2	2944	36	5.5818	5.53221	5.6528	5.9169	6.16515	5.89235	5.60461	5.48137	5.56464	5.41812	5.42596	5.26141	5.70461	5.62647	5.32026	5.17955	5.39336	5.27842
sp|P36102|PAN3_YEAST	PAN3	PAN2-PAN3 deadenylation complex subunit PAN3	2491	29	5.85322	5.75485	5.97489	6.24281	5.95205	5.98161	5.73125	5.84273	5.86714	5.12519	5.35049	5.18332	5.09692	5.1675	5.27213	5.33279	5.06129	5.20983
sp|P36103|YKC3_YEAST	YKL023W	Uncharacterized protein YKL023W	3115	11	5.05231	4.85345	5.18992	6.63733	6.32225	6.31195	5.02327	5.2762	5.12041	5.05052	5.12995	5.42053	6.04198	6.11956	6.58403	5.22663	5.11565	5.52405
sp|P36104|SWD2_YEAST	SWD2	COMPASS component SWD2	3156	18	5.70376	5.67198	5.8822	6.30655	5.91194	6.06908	5.88183	6.09254	5.99587	5.23001	5.08031	4.94951	5.33527	5.3058	5.24734	5.30029	4.90775	5.12798
sp|P36105|RL14A_YEAST	RPL14A	60S ribosomal protein L14-A	159	104	6.34414	6.66886	6.52208	5.34558	5.49512	5.47559	6.90824	6.5589	6.20319	5.7244	5.08782	5.24131	4.50447	4.39241	4.05549	5.29684	5.37195	4.8036
sp|P36106|BYE1_YEAST	BYE1	Transcription factor BYE1	1021	21	5.452	5.50991	5.72989	6.08514	6.05433	6.00528	5.86451	5.57116	5.57255	5.24635	5.07172	5.24882	5.58086	5.6115	5.78805	5.2855	5.05784	5.26459
sp|P36107|AUR1_YEAST	AUR1	Inositol phosphorylceramide synthase catalytic subunit AUR1	4470	5	6.021	6.44228	6.63764	5.31913	5.24497	5.1818	6.44529	6.91187	6.7672	5.26433	4.7023	5.28394	4.5913	4.5327	4.88791	5.53974	5.1561	5.07049
sp|P36108|DID4_YEAST	DID4	DOA4-independent degradation protein 4	1637	9	5.91712	6.18618	5.94978	6.10406	5.8759	5.88055	5.66395	5.80693	5.74963	5.21153	5.11046	4.98774	5.47547	5.26508	5.27753	5.43279	5.42314	4.68217
sp|P36110|PRY2_YEAST	PRY2	Protein PRY2	115	2	4.14084	5.17023	4.97902	6.47866	7.56682	4.55732	5.77952	6.24478	6.14961	6.35554	4.59674	5.30996	5.89456	5.90578	5.27053	4.27371	5.6392	5.68718
sp|P36112|MIC60_YEAST	MIC60	MICOS complex subunit MIC60	1450	46	6.11383	5.74897	5.7679	6.31746	6.51474	6.34764	5.83017	5.86961	6.47974	4.78264	5.14175	4.80959	4.91049	5.17751	5.24397	4.81229	4.83363	5.29808
sp|P36114|YKR18_YEAST	YKR018C	IML2-like protein YKR018C	471	75	5.56674	5.76798	5.63669	5.61701	5.52852	5.51095	5.79272	5.70856	5.67415	5.5178	5.45593	5.55063	5.37304	5.29769	5.31065	5.54427	5.59319	5.55347
sp|P36115|IRS4_YEAST	IRS4	Increased rDNA silencing protein 4	4545	1	5.15767	6.47099	5.88	5.79479	5.42804	6.85102	6.11409	5.61612	5.83302	4.86973	5.52032	5.23323	5.01273	4.97308	4.87452	5.52764	5.40149	5.44155
sp|P36116|VPS51_YEAST	VPS51	Vacuolar protein sorting-associated protein 51	3236	3	6.05239	6.57689	6.6126	7.047	5.70579	6.25924	5.08414	5.08977	5.60975	5.80698	5.03116	4.45442	4.78928	4.85562	5.48084	5.66607	4.89321	4.98485
sp|P36117|ALY1_YEAST	ALY1	Arrestin-related trafficking adapter 6	2381	15	5.99906	6.07044	6.20289	5.72753	5.4331	5.41526	5.95879	6.06608	5.73861	5.38336	5.11899	5.41954	4.94276	4.97296	5.06508	5.48701	5.4615	5.53704
sp|P36118|NTR2_YEAST	NTR2	Pre-mRNA-splicing factor NTR2	1035	2	4.99295	5.16287	5.17419	6.30164	4.83684	5.46279	5.21018	5.12913	5.11798	5.62489	5.71377	5.49389	6.26909	5.05652	6.39144	6.03374	6.02987	5.9982
sp|P36119|YK03_YEAST	YKR023W	Uncharacterized protein YKR023W	496	18	5.71731	6.10253	5.93841	7.06213	6.68061	6.74237	6.27321	6.23831	6.26222	4.4597	4.32561	4.48972	5.42199	5.42649	5.48555	4.44429	4.44899	4.48056
sp|P36120|DBP7_YEAST	DBP7	ATP-dependent RNA helicase DBP7	1391	55	6.07629	5.92888	6.11562	5.59691	5.48131	5.53052	5.89854	6.08487	5.99229	5.47157	5.23373	5.37144	4.97924	5.00055	5.13077	5.64605	5.24727	5.21413
sp|P36121|RPC5_YEAST	RPC37	DNA-directed RNA polymerase III subunit RPC5	440	27	5.56933	5.92161	7.22377	5.74462	6.48802	6.49806	7.05138	5.91404	5.57959	5.06563	5.04864	4.6994	5.01055	4.86432	4.76011	5.06517	4.84778	4.64797
sp|P36122|BCH2_YEAST	BCH2	Protein BCH2	2317	14	5.4219	5.73126	5.24722	5.32716	5.17131	5.34586	5.61803	5.41427	5.77034	5.72219	5.85687	5.85601	5.20428	5.65981	5.57625	5.62971	5.71891	5.72864
sp|P36123|SA190_YEAST	SAP190	SIT4-associating protein SAP190	731	46	6.1533	6.25007	6.31955	5.51376	5.35001	5.46624	6.38688	6.28383	6.13467	5.27844	5.13471	5.2522	4.76948	4.67773	4.94678	5.5179	5.35551	5.20894
sp|P36124|SET3_YEAST	SET3	SET domain-containing protein 3	1557	11	5.79493	5.75972	6.1303	6.69535	6.13546	6.12717	6.02461	5.94021	6.18476	4.71392	4.61655	5.01372	5.31117	5.14184	5.33417	5.15297	4.9579	4.96526
sp|P36125|GMH1_YEAST	GMH1	Protein GMH1	4411	2	6.39404	5.10047	4.8815	6.0853	7.08279	5.04986	5.14896	6.16345	4.98846	5.76276	4.02974	6.94863	5.18038	4.09236	6.35084	5.56877	5.56583	5.60585
sp|P36126|SPO14_YEAST	SPO14	Phospholipase D1	305	30	5.55117	5.63945	5.72921	6.13414	6.02511	5.86564	5.59096	5.77624	5.66153	5.18756	5.18513	5.2791	5.40385	5.51454	5.37225	5.34887	5.29137	5.44387
sp|P36130|CAF4_YEAST	CAF4	CCR4-associated factor 4	2297	21	6.17153	6.32108	6.20059	5.19258	5.1282	5.14554	5.82908	6.62165	6.19381	5.46641	5.17844	5.4533	4.51412	4.6078	5.14468	5.9757	5.39957	5.45593
sp|P36131|SPC34_YEAST	SPC34	DASH complex subunit SPC34	2179	16	5.41529	5.43796	5.271	5.67802	5.31664	5.52194	5.13505	5.53729	5.01897	5.51384	5.61303	5.80613	6.03664	5.96675	5.95294	5.73556	5.60102	5.44193
sp|P36132|KAE1_YEAST	KAE1	tRNA N6-adenosine threonylcarbamoyltransferase	2384	22	5.62084	5.57071	5.96484	6.05017	5.83189	5.52772	5.76052	6.04981	5.80615	5.20331	5.02494	5.51353	5.26648	5.41914	5.57268	5.3354	5.26001	5.22183
sp|P36135|UTH1_YEAST	UTH1	Probable secreted beta-glucosidase UTH1	3031	20	3.54523	3.59132	2.99756	3.54672	3.77409	3.73755	2.88173	3.42007	3.21407	7.33759	8.46441	8.1494	7.37439	7.46462	7.41427	7.1573	7.64009	8.28958
sp|P36136|SHB17_YEAST	SHB17	Sedoheptulose 1,7-bisphosphatase	2040	51	5.27226	5.31433	5.16918	5.18106	5.19468	5.09693	5.06208	5.5424	5.42329	5.98055	5.65164	5.94051	5.96786	5.73928	5.68111	5.93451	5.95576	5.89255
sp|P36139|PET10_YEAST	PET10	Protein PET10	1102	72	5.12103	5.1106	5.19211	4.56834	4.72097	4.67547	5.16863	5.1345	5.00316	6.14617	6.51565	6.74306	5.17317	5.43693	5.4048	6.23897	6.63883	7.00761
sp|P36141|FMP46_YEAST	FMP46	Putative redox protein FMP46, mitochondrial	3026	12	5.91089	5.06226	5.2389	5.84308	5.89699	5.90166	4.8538	5.37013	5.79609	4.97935	6.27986	5.30924	5.37859	5.71367	5.47482	5.37378	5.39505	6.22181
sp|P36143|GLG1_YEAST	GLG1	Glycogenin-1	4350	3	7.98671	3.02365	5.49514	5.01161	4.40043	4.67674	3.86097	3.9756	7.45266	4.30729	8.36262	6.13342	4.14684	4.28582	6.31013	4.97997	6.27421	9.3162
sp|P36144|RL1D1_YEAST	UTP30	Ribosome biogenesis protein UTP30	1229	9	5.50265	5.46437	6.5882	5.54442	7.72818	5.27495	5.36742	5.88091	5.38456	5.56515	4.98581	5.28563	5.28292	5.3417	5.28802	5.59632	5.25043	4.66836
sp|P36145|T2EB_YEAST	TFA2	Transcription initiation factor IIE subunit beta	2452	26	5.80347	5.88937	6.08604	5.66728	5.59452	5.81576	5.96504	5.73998	5.9335	5.40703	5.13058	5.40799	5.41708	5.03804	5.12273	5.41775	5.27817	5.28566
sp|P36146|LAS1_YEAST	LAS1	Protein LAS1	431	7	5.78292	6.14182	6.15276	5.77475	5.42538	5.83814	6.35779	6.36118	6.16869	5.22481	5.15179	5.39617	4.75682	4.68433	4.88654	5.69594	5.02197	5.17819
sp|P36147|PAM17_YEAST	PAM17	Presequence translocated-associated motor subunit PAM17, mitochondrial	2175	6	5.84912	6.13113	5.91296	7.20212	7.04128	6.75925	5.78251	5.87847	6.23044	4.90631	4.91624	4.5031	5.21408	5.43643	4.47931	4.46823	4.488	4.80101
sp|P36148|GPT2_YEAST	GPT2	Glycerol-3-phosphate O-acyltransferase 2	1921	33	5.71413	5.13875	5.48651	5.67123	5.85539	5.59962	5.2413	5.12922	5.92218	5.2213	6.18309	5.48236	5.4875	5.62705	5.45722	5.16919	5.64679	5.96716
sp|P36149|BET3_YEAST	BET3	Trafficking protein particle complex subunit BET3	1390	11	5.51076	5.46138	5.57806	5.9275	5.84814	5.83104	5.8232	5.51219	5.50331	5.38112	5.32607	5.62201	5.57563	5.4336	5.57409	5.2838	5.33759	5.47051
sp|P36150|SUMT_YEAST	MET1	Uroporphyrinogen-III C-methyltransferase	2612	3	6.45977	4.97919	6.20869	4.58977	4.64213	4.59658	4.94021	5.5037	6.37547	5.08318	6.5377	6.75323	4.52632	4.41103	5.18305	6.49795	5.92871	6.78334
sp|P36151|YK50_YEAST	YKR070W	Uncharacterized protein YKR070W	2471	19	5.82536	5.8448	6.04999	5.94102	5.74676	5.83241	5.88728	5.70861	5.81304	5.36817	5.17227	5.32601	5.13616	5.08371	5.22077	5.53062	5.30527	5.20776
sp|P36152|DRE2_YEAST	DRE2	Fe-S cluster assembly protein DRE2	1673	35	5.98076	6.30278	6.32308	5.94344	5.98965	6.0315	6.12334	6.27784	6.30711	5.64225	4.6579	5.09522	4.78267	4.58439	4.75915	5.48558	5.05517	4.65817
sp|P36154|AIM29_YEAST	AIM29	Altered inheritance rate of mitochondria protein 29	2592	15	5.52243	5.75988	5.79732	5.796	5.73267	5.68879	5.35831	5.78088	5.84266	5.36368	5.35899	5.46389	5.39806	5.54189	5.28901	5.45818	5.50336	5.344
sp|P36156|GTO2_YEAST	ECM4	Glutathione S-transferase omega-like 2	601	35	7.44845	4.58182	4.76974	5.62375	5.5567	5.58481	4.30631	4.69995	6.93815	4.59115	7.84609	5.40185	4.99646	5.3396	5.30589	4.62349	5.00706	7.37873
sp|P36157|MSA2_YEAST	MSA2	Putative transcriptional activator MSA2	1809	2	5.41088	5.09105	5.26248	5.65408	5.30795	5.56626	6.55002	6.06429	5.42137	5.52994	5.52205	4.81297	5.42819	6.45633	5.59625	6.02948	5.57302	4.72341
sp|P36158|YK58_YEAST	YKR078W	Uncharacterized protein YKR078W	1506	10	5.55629	5.34731	5.96494	5.87674	5.7351	5.60239	5.72585	5.9248	5.60794	5.46957	5.81331	5.26085	5.38336	5.37623	5.60285	5.35243	5.21249	5.18753
sp|P36159|RNZ_YEAST	TRZ1	Ribonuclease Z	723	38	5.40126	5.72392	5.78165	5.86068	5.84763	5.97209	5.68915	5.91494	5.52724	5.40894	5.0179	5.25031	5.31298	5.27795	5.71696	5.818	5.36346	5.11495
sp|P36160|RPF2_YEAST	RPF2	Ribosome biogenesis protein RPF2	3987	51	6.09248	6.03468	6.06751	5.59099	5.6172	5.64537	6.4385	5.88431	5.87131	5.68281	5.45969	5.47964	4.9853	5.06044	4.58299	5.19782	5.21337	5.09558
sp|P36161|NU133_YEAST	NUP133	Nucleoporin NUP133	1110	82	5.349	5.31345	5.4366	6.76716	6.69936	6.71031	5.35386	5.20863	5.44372	5.07329	5.0129	5.01757	6.13302	6.00053	5.73124	4.89636	4.92004	4.93295
sp|P36162|DAD2_YEAST	DAD2	DASH complex subunit DAD2	4104	2	6.47273	5.8523	5.85169	5.69048	5.28578	5.50245	6.3293	5.73342	6.3959	5.52812	4.43463	5.50188	5.02247	5.27039	5.1897	5.68831	5.00786	5.24257
sp|P36163|OMA1_YEAST	OMA1	Mitochondrial metalloendopeptidase OMA1	2751	7	6.01048	5.73175	6.0148	5.72558	5.16676	4.99972	5.46504	6.38078	5.95238	5.13111	5.30721	5.63373	4.89511	4.81833	5.47136	5.94736	5.71212	5.63637
sp|P36164|TVP38_YEAST	TVP38	Golgi apparatus membrane protein TVP38	4353	6	5.84437	5.91579	6.29076	5.45656	5.45172	5.93561	5.7106	6.22615	5.37909	5.71117	5.59853	6.19305	4.60576	5.01717	5.25345	5.35424	5.0819	4.97409
sp|P36165|TGL4_YEAST	TGL4	Triacylglycerol lipase 4	1548	16	5.35737	5.44205	5.58837	5.70135	5.59425	5.65134	5.36601	5.69385	5.49825	5.32011	5.27348	5.58689	5.75403	5.89816	6.01395	5.63988	5.26118	5.35948
sp|P36166|PXL1_YEAST	PXL1	Paxillin-like protein 1	3164	20	5.19798	5.53761	5.64116	5.85477	6.00516	5.77617	5.63034	5.4778	5.33572	5.11334	5.44805	5.22113	5.64535	5.86898	6.07591	5.4834	5.37791	5.30922
sp|P36167|SRL3_YEAST	SRL3	Protein SRL3	3192	4	4.80972	5.44745	5.53297	6.59235	6.24938	6.2271	5.02976	5.72844	5.34042	3.90943	4.70159	4.65881	6.34648	6.74883	7.49945	4.99638	4.71351	5.46794
sp|P36168|ESL2_YEAST	ESL2	EST/SMG-like protein 2	2974	8	5.82721	6.20332	5.99802	5.94228	6.20077	5.94772	6.78122	5.74141	5.89726	5.46937	5.24307	5.55227	4.92446	4.95065	4.2278	4.68884	5.23464	5.1697
sp|P36169|SKG1_YEAST	SKG1	Suppressor of lethality of KEX2 GAS1 double null mutant protein 1	1107	18	5.84831	5.90394	5.81783	5.60434	5.58788	5.65543	5.52618	5.33608	5.85748	5.48003	5.6075	5.64202	5.21651	5.39532	5.14211	5.3735	5.33693	5.66863
sp|P36224|JNM1_YEAST	JNM1	Nuclear migration protein JNM1	3227	4	6.08728	5.65409	5.96438	4.74044	5.0413	5.05912	6.07194	6.22708	6.05182	6.27199	5.4956	5.1988	5.17767	5.14343	5.21482	5.51425	5.49933	5.58664
sp|P36421|SYYC_YEAST	TYS1	Tyrosine--tRNA ligase, cytoplasmic	740	98	6.03868	5.98598	6.11979	5.66329	5.5525	5.59988	5.89682	6.01042	5.95681	5.4015	5.33444	5.46959	4.96007	4.91795	5.02729	5.48147	5.33657	5.24696
sp|P36516|RM03_YEAST	MRPL3	54S ribosomal protein L3, mitochondrial	232	44	5.81094	5.79136	6.06718	6.38345	6.2403	6.33752	5.81291	5.75019	6.09778	5.0507	4.8934	4.90193	5.28365	5.28552	5.28836	5.09349	5.00722	4.90409
sp|P36517|RM04_YEAST	MRPL4	54S ribosomal protein L4, mitochondrial	2524	16	5.2842	5.47747	5.83777	5.93641	5.67713	5.86177	5.61843	5.48045	5.5607	5.3298	5.29144	5.21107	5.40221	5.4304	6.19344	5.71147	5.21561	5.48022
sp|P36519|RM07_YEAST	MRPL7	54S ribosomal protein L7, mitochondrial	1636	28	5.33842	4.97962	5.10673	6.26264	6.56387	6.67919	5.36374	4.90414	5.17039	5.56034	5.26659	5.29278	6.29713	6.43645	5.49339	4.9187	5.23851	5.12738
sp|P36520|RM10_YEAST	MRPL10	54S ribosomal protein L10, mitochondrial	898	32	6.07166	5.86834	6.09337	6.56129	6.34492	6.58722	6.15748	5.95206	6.18608	4.89523	4.91684	4.85407	4.89253	4.91841	4.93636	4.83879	4.88357	5.04177
sp|P36521|RM11_YEAST	MRPL11	54S ribosomal protein L11, mitochondrial	3082	24	5.64342	5.57338	6.25767	6.46668	6.39832	6.50686	5.61443	5.9995	5.96821	4.8887	4.73694	4.89185	5.13259	5.28785	5.55542	5.29431	4.90836	4.87552
sp|P36523|RM15_YEAST	MRPL15	54S ribosomal protein L15, mitochondrial	2733	36	5.27695	5.25623	5.06979	5.71457	5.87957	5.61814	5.03474	5.33768	5.51339	5.6088	5.50278	5.44052	5.93871	6.07852	6.05602	5.70859	5.44841	5.51661
sp|P36525|RM24_YEAST	MRPL24	54S ribosomal protein L24, mitochondrial	3176	30	5.94049	6.08229	6.32903	6.71127	6.76147	6.79574	6.20717	6.10394	6.42227	4.69827	4.65978	4.57895	4.76038	4.89454	4.88532	4.63059	4.78315	4.75536
sp|P36526|RM27_YEAST	MRPL27	54S ribosomal protein L27, mitochondrial	2406	14	5.15064	5.33916	5.28591	5.33334	5.59317	5.69845	5.28232	5.29295	5.50548	5.56662	5.47999	5.88479	6.13242	6.04175	5.29761	5.56612	5.6277	5.92159
sp|P36527|RM28_YEAST	MRPL28	54S ribosomal protein L28, mitochondrial	4177	11	5.78889	5.76657	5.98359	6.69019	6.94114	6.801	5.72939	5.72299	6.09419	4.81283	4.93174	4.58878	5.4456	5.36634	5.41057	4.71189	4.46717	4.74714
sp|P36528|RM17_YEAST	MRPL17	54S ribosomal protein L17, mitochondrial	2260	38	5.70918	5.63719	5.75415	6.42947	6.57444	6.68588	5.79634	5.76916	5.95222	4.90522	4.74165	4.74641	5.54874	5.5304	5.49619	5.01541	4.89338	4.81457
sp|P36531|RM36_YEAST	MRPL36	54S ribosomal protein L36, mitochondrial	649	16	5.76574	5.60639	6.08169	6.97069	6.76205	6.59033	5.9719	6.06953	5.99643	4.74825	4.86584	4.65865	5.01222	5.10767	5.29117	4.94125	4.68184	4.87835
sp|P36532|RM37_YEAST	MRPL37	54S ribosomal protein L37, mitochondrial	2163	9	6.14548	6.02441	6.25672	5.98242	5.79442	5.81111	5.98312	6.44099	6.5116	4.73656	4.81585	4.91684	4.68016	4.68618	5.70354	5.41769	4.98231	5.1106
sp|P36533|RM39_YEAST	MRPL39	54S ribosomal protein L39, mitochondrial	3739	3	6.33455	6.32573	5.8996	6.09538	6.60029	6.69469	6.52153	5.82383	6.29415	5.00257	5.18835	4.9652	5.02942	5.34835	3.82066	3.88032	5.23971	4.93568
sp|P36534|RM40_YEAST	MRPL40	54S ribosomal protein L40, mitochondrial	3400	32	5.63346	5.69258	5.98591	6.56009	6.42469	6.55978	5.70559	5.79045	5.9163	4.96059	4.79065	4.7942	5.44758	5.5105	5.3829	5.02222	4.95357	4.86892
sp|P36775|LONM_YEAST	PIM1	Lon protease homolog, mitochondrial	156	103	5.64175	5.6954	5.73927	5.37429	5.31965	5.3459	5.75622	5.85136	5.94077	5.46995	5.63468	5.49251	5.18356	5.23072	5.30343	5.61377	5.61312	5.79364
sp|P36973|APT2_YEAST	APT2	Adenine phosphoribosyltransferase 2	3971	9	6.4172	6.20433	5.41342	5.4959	5.50986	5.57726	5.99521	6.18121	6.17255	5.71692	5.24437	5.12154	4.88868	5.2193	4.98308	5.36148	5.43438	5.06331
sp|P37012|PGM2_YEAST	PGM2	Phosphoglucomutase 2	890	111	5.93172	2.62193	2.61234	2.41315	2.65453	2.6375	2.52279	2.79615	4.06312	6.04197	10.5916	7.50341	8.19053	8.91344	8.16872	5.82571	6.99801	9.51335
sp|P37020|GEF1_YEAST	GEF1	Anion/proton exchange transporter GEF1	1667	23	5.15862	5.10177	5.458	5.91601	5.64131	5.9569	5.16005	5.74859	5.23798	5.42814	4.93493	5.46051	6.00823	5.78274	6.43146	5.98718	5.33396	5.25361
sp|P37254|ADCS_YEAST	ABZ1	Aminodeoxychorismate synthase	272	27	5.57793	5.45393	5.71334	5.42865	5.28453	5.47288	5.45306	5.73349	5.57897	5.52788	5.51021	5.70532	5.51262	5.34216	5.50719	5.86234	5.78644	5.54904
sp|P37261|FRM2_YEAST	FRM2	Fatty acid repression mutant protein 2	1915	5	5.42714	6.01895	5.48042	3.41594	3.91212	3.76958	4.87907	5.23486	6.11403	6.77982	7.66989	6.4424	4.60305	4.87107	4.28958	5.6233	6.72524	8.74352
sp|P37262|SOL2_YEAST	SOL2	6-phosphogluconolactonase-like protein 2	3347	24	4.82221	5.02084	4.96535	5.96838	6.00181	5.84096	5.12281	4.95727	4.9985	5.33547	5.50382	5.46757	6.59086	6.40993	6.23675	5.32112	5.72239	5.71396
sp|P37263|YC16_YEAST	YCR087C-A	UPF0743 protein YCR087C-A	4463	8	6.02957	6.05472	5.83221	6.12942	6.05495	6.07287	5.68439	5.97473	5.90731	4.99188	4.9001	5.01458	5.30145	5.07923	5.63916	5.49777	4.82913	5.00652
sp|P37267|CBP4_YEAST	CBP4	Assembly factor CBP4	3461	9	6.11178	5.23311	5.45058	5.40733	5.45093	5.78751	5.22103	5.2804	5.91983	4.95472	6.06405	5.48224	5.33943	5.4678	5.98914	5.31201	5.46012	6.06799
sp|P37291|GLYC_YEAST	SHM2	Serine hydroxymethyltransferase, cytosolic	654	101	4.78789	4.51234	4.51247	6.43776	6.6361	6.51346	4.49097	4.62982	4.71642	4.81209	5.74761	5.1118	7.0808	7.36149	7.10363	4.91681	5.06959	5.55895
sp|P37292|GLYM_YEAST	SHM1	Serine hydroxymethyltransferase, mitochondrial	654	103	5.945	6.17528	5.74099	5.2002	5.37778	5.46854	5.92842	6.043	6.00992	5.59049	5.405	5.56148	5.05119	4.96693	4.78479	5.66729	5.59559	5.48811
sp|P37293|NAT2_YEAST	NAT2	Putative N-terminal acetyltransferase 2	3039	24	5.48845	5.68769	5.79487	6.06822	5.92903	5.9329	5.66466	5.73391	5.70241	5.16193	5.23933	5.35268	5.4519	5.36363	5.37097	5.34563	5.41872	5.29307
sp|P37296|STV1_YEAST	STV1	V-type proton ATPase subunit a, Golgi isoform	1834	31	5.49174	5.62523	5.63727	5.84448	5.60278	5.642	5.58719	5.71876	5.30854	5.49794	5.44185	5.55511	5.2188	5.37835	5.66259	5.56921	5.50115	5.71702
sp|P37297|STT4_YEAST	STT4	Phosphatidylinositol 4-kinase STT4	488	73	5.86441	5.81474	6.1315	5.83806	5.5577	5.66783	5.90629	5.99485	5.86766	5.27393	5.19164	5.42306	5.17332	5.03101	5.2349	5.48243	5.27458	5.27212
sp|P37298|DHSD_YEAST	SDH4	Succinate dehydrogenase [ubiquinone] cytochrome b small subunit, mitochondrial	3885	11	6.32082	4.98161	5.39242	6.04387	6.09405	6.49259	4.90325	5.44999	6.41356	4.86506	6.06323	5.44263	5.14389	5.23511	5.55317	4.96868	4.85333	5.78276
sp|P37299|QCR10_YEAST	QCR10	Cytochrome b-c1 complex subunit 10, mitochondrial	4076	10	5.97254	5.57351	5.65531	5.14963	5.57455	5.77052	5.36167	5.8103	6.42434	5.09151	6.36717	5.36117	4.97093	5.22003	4.97055	4.91325	5.41755	6.39546
sp|P37302|APE3_YEAST	APE3	Aminopeptidase Y	2068	61	6.92349	6.78103	6.80107	5.99526	6.21372	5.89556	6.92388	6.68779	6.89813	4.78959	4.53739	4.74262	4.40899	4.22848	4.14035	4.77586	4.66631	4.59049
sp|P37303|GLY1_YEAST	GLY1	Low specificity L-threonine aldolase	1980	86	5.41688	5.39229	5.19394	6.27303	6.15272	6.20599	5.30278	5.39576	5.28047	5.48173	5.12804	5.30382	6.15092	5.81003	5.76801	5.36429	5.23001	5.14929
sp|P37304|PAM1_YEAST	PAM1	Protein PAM1	1310	66	5.60638	5.76085	5.85915	5.84524	5.72577	5.69299	5.96533	5.59404	5.83131	5.54412	5.51188	5.49807	5.28209	5.15266	4.92078	5.28026	5.44018	5.4889
sp|P37366|CCL1_YEAST	CCL1	Cyclin CCL1	940	13	5.51877	5.59781	6.14088	6.73172	5.9	5.90693	6.02391	5.91835	5.78916	4.81189	5.23889	5.28616	5.06045	5.42958	5.62937	5.0579	4.71268	5.24557
sp|P37370|VRP1_YEAST	VRP1	Verprolin	1532	39	5.37851	5.54328	5.67815	6.70782	6.74275	6.77768	5.69078	5.38598	5.80921	4.91441	5.06891	5.0257	5.57098	5.41683	5.30362	4.80054	5.07954	5.10531
sp|P37838|NOP4_YEAST	NOP4	Nucleolar protein 4	1972	87	5.95124	5.91103	5.80133	6.09459	6.00551	5.95119	5.91085	5.58749	5.6549	5.39071	4.95079	5.1496	5.64435	5.44186	5.29585	5.22714	5.19495	4.83661
sp|P37898|AAP1_YEAST	AAP1	Alanine/arginine aminopeptidase	322	117	5.53518	5.69681	5.727	6.35837	6.04601	6.14298	5.8368	5.74925	5.71091	5.3124	5.02262	5.24765	5.52898	5.35451	5.39326	5.1779	5.13251	5.02686
sp|P38009|PUR92_YEAST	ADE17	Bifunctional purine biosynthesis protein ADE17	632	17	4.62199	4.3272	4.62201	5.37044	5.13102	5.0503	4.30248	4.40462	4.5562	5.02989	7.85293	6.09676	5.70219	6.38823	7.04362	5.49402	6.15103	7.85507
sp|P38011|GBLP_YEAST	ASC1	Guanine nucleotide-binding protein subunit beta-like protein	81	230	5.93843	6.22288	6.12532	5.30066	5.23942	5.32522	6.31582	6.31161	6.14581	5.92837	5.34581	5.35419	4.7619	4.69344	4.63624	5.63662	5.54458	5.1737
sp|P38013|AHP1_YEAST	AHP1	Peroxiredoxin AHP1	3453	94	3.88472	4.55406	4.00616	5.09825	4.73101	4.9228	4.28471	4.70412	4.20512	6.39068	6.10231	5.94445	7.16331	7.06999	6.73534	6.78562	6.85684	6.56052
sp|P38041|BOB1_YEAST	BOI1	Protein BOB1	1616	44	5.85374	6.2327	6.0978	5.65802	6.00933	5.8363	6.11809	5.92374	5.81496	5.34201	5.24437	5.20076	5.15392	5.07874	5.07434	5.2384	5.20824	4.91454
sp|P38042|CDC27_YEAST	CDC27	Anaphase-promoting complex subunit CDC27	2458	4	6.54206	5.28054	6.17004	5.69429	5.85036	5.29225	5.69458	6.03918	5.78166	5.23455	5.23097	5.3693	5.19298	5.14127	5.45381	5.83359	5.10618	5.0924
sp|P38061|RL32_YEAST	RPL32	60S ribosomal protein L32	1111	53	6.34811	6.8271	6.11356	5.16522	5.69305	5.54444	7.27737	6.00396	6.09488	5.87189	5.55551	5.15137	4.736	4.56141	4.0049	5.01586	5.32354	4.71183
sp|P38063|KPR4_YEAST	PRS4	Ribose-phosphate pyrophosphokinase 4	265	32	5.64555	5.81625	5.75651	5.97668	5.77515	5.75775	5.76187	5.70436	5.42802	5.48697	5.37915	5.53829	5.50817	5.16154	5.22234	5.54758	5.40057	5.13328
sp|P38064|RM16_YEAST	MRPL16	54S ribosomal protein L16, mitochondrial	3000	19	5.60274	5.3215	5.81779	5.90612	5.84904	5.99153	5.84286	5.84867	5.75811	5.08954	5.48256	5.2478	5.31514	5.51364	5.34578	5.22472	5.29392	5.54855
sp|P38065|AP2A_YEAST	APL3	AP-2 complex subunit alpha	3816	7	6.17161	6.9347	5.96188	5.58927	5.70796	5.67133	7.15154	6.59823	5.71418	5.55469	5.34969	5.00175	5.37857	4.76221	4.7298	4.73736	4.87964	4.10558
sp|P38066|RIB1_YEAST	RIB1	GTP cyclohydrolase-2	1006	26	5.10253	4.92302	4.62666	4.70099	4.71043	4.7989	4.96119	5.07838	4.8844	5.7694	6.30749	6.03556	6.4577	6.59329	6.37862	5.914	6.24046	6.51697
sp|P38067|UGA2_YEAST	UGA2	Succinate-semialdehyde dehydrogenase [NADP(+)]	3414	10	5.33421	4.80609	4.66633	5.04058	5.57499	5.07668	4.50842	4.97324	5.43381	5.49212	7.00144	5.97936	5.73404	6.27422	6.31921	5.63701	5.60452	6.54374
sp|P38068|GLRX7_YEAST	GRX7	Monothiol glutaredoxin-7	1265	18	5.97784	6.25596	6.10822	6.4359	6.45154	6.28161	6.33061	5.9838	5.96097	5.06161	4.94083	5.11951	4.88511	4.58862	4.65093	5.04594	5.07208	4.84893
sp|P38069|MNN2_YEAST	MNN2	Alpha-1,2-mannosyltransferase MNN2	105	84	5.75016	5.86861	5.68318	4.95304	5.09991	5.0254	5.81637	5.86174	5.79612	5.98096	6.05787	5.86246	5.0099	5.05567	4.8726	5.72001	5.79877	5.78723
sp|P38070|YPK3_YEAST	YPK3	Serine/threonine-protein kinase YPK3	523	23	5.81357	5.9227	6.03983	5.65191	5.66129	5.68413	5.88729	5.88958	6.02961	5.36233	5.43236	5.46177	4.98483	5.01832	5.35424	5.30551	5.30813	5.1926
sp|P38071|ETR1_YEAST	ETR1	Enoyl-[acyl-carrier-protein] reductase, mitochondrial	2293	40	5.56007	5.22599	5.4182	5.76674	5.94629	5.92194	5.06149	5.24994	5.44194	5.12524	5.76816	5.41082	5.68043	5.78755	6.0805	5.34964	5.5129	5.69216
sp|P38072|SCO2_YEAST	SCO2	Protein SCO2, mitochondrial	2004	20	5.39183	4.90946	5.36036	5.48786	5.37611	5.48896	4.90956	5.0545	5.33465	5.43733	6.41453	5.77265	5.80496	6.29347	5.8471	5.50886	5.55596	6.05186
sp|P38074|HMT1_YEAST	HMT1	Protein arginine N-methyltransferase 1	2060	68	5.70823	5.87656	5.85711	6.10431	5.92727	5.88158	5.86682	5.89553	5.64976	5.29229	4.90828	5.12025	5.50338	5.42295	5.43789	5.50473	5.17736	4.86572
sp|P38075|PDX3_YEAST	PDX3	Pyridoxamine 5'-phosphate oxidase	879	52	5.48841	5.16124	4.95963	5.37431	5.74406	5.70195	5.16818	4.89094	5.32232	5.57739	6.23401	5.72078	6.03479	6.14681	5.47455	5.22979	5.85111	5.91973
sp|P38077|ATPG_YEAST	ATP3	ATP synthase subunit gamma, mitochondrial	2143	70	5.95977	5.69156	5.80311	5.76255	5.90649	5.83313	5.39138	5.49311	6.00991	5.1138	5.53932	5.18829	5.3926	5.42329	5.36231	5.21776	5.30606	5.60556
sp|P38079|YRO2_YEAST	YRO2	Protein YRO2	1591	14	4.56634	3.56136	3.83575	6.34487	7.35755	7.35438	3.34954	3.65195	4.32824	4.79596	6.01802	5.74275	6.74817	7.81947	8.16799	4.56652	5.42754	6.36358
sp|P38080|AKL1_YEAST	AKL1	Serine/threonine-protein kinase AKL1	2232	49	5.63536	5.42233	5.58367	5.89295	5.93278	5.78109	5.38709	5.59553	5.62049	5.44395	5.52157	5.60318	5.28732	5.3789	5.53889	5.45551	5.42777	5.49162
sp|P38081|YBQ6_YEAST	YBR056W	Uncharacterized glycosyl hydrolase YBR056W	611	48	4.71786	4.17787	4.1285	5.51122	6.01398	5.79385	4.08058	4.08347	4.56182	5.61678	6.66406	6.02293	6.87583	7.35135	6.78501	5.1509	6.07525	6.38875
sp|P38082|NRG2_YEAST	NRG2	Probable transcriptional regulator NRG2	4507	1	0	0	2.84902	3.99243	1.58843	3.33515	2.82748	4.07229	1.7417	5.89762	7.09889	8.73735	12.5335	11.3082	11.7429	7.86373	8.29492	6.11637
sp|P38084|BAP2_YEAST	BAP2	Leu/Val/Ile amino-acid permease	2002	20	5.40314	5.47437	5.67689	5.47344	5.21922	5.25448	5.59134	5.84567	5.33105	5.6576	5.42231	5.86593	5.61824	5.54462	5.82651	5.91296	5.51768	5.36453
sp|P38085|TAT1_YEAST	TAT1	Valine/tyrosine/tryptophan amino-acid permease 1	2386	26	5.8259	5.851	6.03844	7.52536	6.80618	6.87858	5.85807	5.87637	5.76938	4.73363	4.16011	4.55693	5.65821	5.33407	5.44357	4.83874	4.55901	4.28647
sp|P38086|RDH54_YEAST	RDH54	DNA repair and recombination protein RDH54	853	43	6.00122	6.04208	6.20345	5.24469	5.31894	5.28173	6.24868	6.13935	5.99604	5.63827	5.51476	5.52593	4.96636	5.02804	4.73535	5.11299	5.55413	5.44798
sp|P38087|YMC2_YEAST	YMC2	Carrier protein YMC2, mitochondrial	3213	18	5.90503	6.21921	6.52641	5.69182	5.35252	5.50578	6.52699	6.17581	5.8805	5.39686	5.45724	5.37452	4.97352	4.94585	4.5136	5.07083	5.32476	5.15875
sp|P38088|SYG_YEAST	GRS1	Glycine--tRNA ligase 1, mitochondrial	351	250	5.65118	5.84128	5.78472	5.57813	5.69022	5.62481	5.98376	5.79624	5.68203	5.68777	5.37724	5.37441	5.31416	5.3071	5.12248	5.47323	5.50887	5.20236
sp|P38089|PP2C4_YEAST	PTC4	Protein phosphatase 2C homolog 4	703	33	5.48529	5.60783	5.83538	5.60086	5.40227	5.62648	5.94277	5.64656	5.44398	5.63988	5.35634	5.74669	5.08275	5.15798	5.7679	5.78275	5.40846	5.46582
sp|P38090|AGP2_YEAST	AGP2	General amino acid permease AGP2	3311	7	5.80203	5.10076	5.60727	5.32816	5.73008	5.5464	5.2255	5.21628	5.77815	4.92818	5.81323	5.56439	5.3243	5.90847	6.09849	5.51573	5.50595	6.00662
sp|P38109|YBY9_YEAST	YBR139W	Putative serine carboxypeptidase YBR139W	704	13	5.71692	5.20774	5.04894	5.37575	6.30216	5.89237	5.28884	4.67394	5.22912	5.45398	7.09998	5.63185	5.80168	5.88247	4.83245	4.83217	5.7902	5.93944
sp|P38110|ATM_YEAST	TEL1	Serine/threonine-protein kinase TEL1	2551	4	6.06429	5.65831	4.98178	6.41239	5.59006	5.5072	5.64543	6.39554	4.4011	5.32529	5.30405	5.21067	6.73144	5.3373	4.93906	5.4885	5.45518	5.55241
sp|P38111|ATR_YEAST	MEC1	Serine/threonine-protein kinase MEC1	1324	12	5.76491	5.96127	5.64542	5.63196	5.77681	5.72009	5.71782	5.98256	5.70883	5.39374	5.1608	5.54577	5.2472	5.32797	5.53177	5.60599	5.39861	4.87848
sp|P38112|MAK5_YEAST	MAK5	ATP-dependent RNA helicase MAK5	1822	76	5.74428	6.00824	5.77927	5.677	5.70718	5.5799	6.10373	5.80148	5.83593	5.54186	5.27712	5.21012	5.39971	5.32885	5.19728	5.18509	5.39385	5.2291
sp|P38113|ADH5_YEAST	ADH5	Alcohol dehydrogenase 5	794	121	6.21821	6.07846	5.98967	4.83204	4.82479	4.84054	5.6195	6.00318	5.68514	5.80345	5.87799	6.15558	4.72588	4.67682	4.84395	5.91682	5.90934	5.99865
sp|P38114|TBS1_YEAST	TBS1	Uncharacterized transcriptional regulatory protein TBS1	1252	3	4.57484	5.66341	5.40565	6.03666	4.68772	5.1946	5.59092	6.16426	5.35295	5.75627	5.31794	5.39452	5.8211	4.84185	6.11544	8.06539	5.28889	4.72761
sp|P38115|ARA1_YEAST	ARA1	D-arabinose dehydrogenase [NAD(P)+] heavy chain	985	74	5.17717	4.717	4.73767	5.67397	6.12695	6.15411	4.66905	4.68658	5.12016	5.28479	6.03758	5.64711	6.42994	6.58485	6.27547	5.26248	5.54956	5.86556
sp|P38116|ARL1_YEAST	ARL1	ADP-ribosylation factor-like protein 1	3293	25	5.69341	5.46147	5.76142	6.08043	5.71821	5.84508	5.26317	5.84338	5.62735	5.36937	5.17059	5.39537	5.2747	5.3536	5.99974	5.57956	5.20087	5.36227
sp|P38120|RT09_YEAST	MRPS9	37S ribosomal protein S9, mitochondrial	1361	26	5.54522	5.5341	5.73344	6.48934	6.46097	6.22362	5.73688	5.61761	5.88722	5.03967	4.97329	4.89683	5.49591	5.47639	5.37918	5.1415	5.21803	5.1508
sp|P38121|DPOA2_YEAST	POL12	DNA polymerase alpha subunit B	1505	36	6.14293	6.39284	6.51169	6.85197	6.71559	6.71986	6.42303	6.17487	6.27226	4.72748	4.45993	4.45964	4.90084	4.78738	4.89613	4.72346	4.46041	4.37972
sp|P38122|PANB_YEAST	ECM31	3-methyl-2-oxobutanoate hydroxymethyltransferase	3502	15	5.23798	5.11827	5.35351	5.82602	5.72549	5.79117	5.19489	5.39701	5.22215	5.32096	5.44889	5.48299	5.73344	5.84531	6.34505	5.71864	5.57007	5.66814
sp|P38123|SWD3_YEAST	SWD3	COMPASS component SWD3	3828	5	5.02227	5.94835	6.1518	6.02054	5.56692	5.6001	5.66682	6.18819	5.35768	5.21093	5.06133	5.28266	5.36561	5.10971	5.66523	5.98614	5.36897	5.42676
sp|P38127|RIM2_YEAST	RIM2	Mitochondrial carrier protein RIM2	3035	39	5.75705	5.60514	6.13074	6.07243	5.86592	5.95506	5.98645	5.8641	5.96233	5.36641	5.1744	5.31637	4.98637	5.08929	5.19745	5.25054	5.27954	5.14041
sp|P38128|SMP1_YEAST	SMP1	Transcription factor SMP1	3436	2	2.17513	2.03933	2.58585	2.42701	2.42523	2.58494	2.41818	2.3448	1.55779	7.49601	9.35587	7.93511	14.5987	14.3965	7.52571	4.12128	7.75898	6.25362
sp|P38129|TAF5_YEAST	TAF5	Transcription initiation factor TFIID subunit 5	2508	52	5.7303	5.90235	5.73943	5.90587	5.96577	6.04003	6.0424	5.77427	5.92574	5.11916	5.27747	5.17296	5.68248	5.39109	5.20253	5.01273	5.13931	4.97612
sp|P38130|KTR3_YEAST	KTR3	Probable mannosyltransferase KTR3	2947	50	5.69925	6.02812	6.13062	5.39384	5.37427	5.40527	6.17987	6.03158	5.83858	5.53891	5.39829	5.71667	4.93352	4.98466	4.66839	5.47308	5.72313	5.48196
sp|P38131|KTR4_YEAST	KTR4	Probable mannosyltransferase KTR4	2717	41	5.44497	5.83333	5.75299	5.35536	5.13528	5.10315	5.88012	5.58323	5.6627	5.68653	5.70334	5.82313	5.16149	5.18946	5.19987	5.59701	5.87577	6.01228
sp|P38132|MCM7_YEAST	MCM7	DNA replication licensing factor MCM7	803	52	5.23066	5.30787	5.38712	7.16414	7.09443	7.08079	5.50075	5.21185	5.30813	4.82438	4.85034	4.92902	6.19452	5.94836	5.90543	4.62368	4.72128	4.71724
sp|P38137|FAT2_YEAST	PCS60	Peroxisomal-coenzyme A synthetase	2651	56	5.44897	5.22642	5.38709	6.03345	6.14691	5.96663	5.27047	5.41665	5.571	5.20126	5.51133	5.51293	5.73438	5.82198	5.69523	5.0318	5.31357	5.70992
sp|P38138|GLU2A_YEAST	ROT2	Glucosidase 2 subunit alpha	643	34	5.71252	5.63693	6.0872	5.98887	5.9086	5.86778	6.13383	5.84642	6.04931	5.08376	5.02416	5.15842	5.15859	4.99655	5.30713	5.45862	5.35043	5.23089
sp|P38139|LDH1_YEAST	LDH1	Lipid droplet hydrolase 1	892	19	5.1163	5.12148	5.5686	5.34558	5.5395	5.42118	5.07923	5.34239	5.25268	5.76766	5.96843	5.90513	5.49176	5.69146	5.86339	5.7979	5.60804	6.1193
sp|P38142|YB91_YEAST	YBR241C	Probable metabolite transport protein YBR241C	4406	3	6.45189	5.05475	5.68231	5.1012	5.12423	5.06408	5.16968	6.03258	5.58726	4.60869	6.71182	5.28487	6.05223	5.09503	5.99644	5.48149	5.29161	6.20983
sp|P38143|GPX2_YEAST	GPX2	Glutathione peroxidase-like peroxiredoxin 2	821	16	4.63652	5.29841	5.1494	6.80003	6.70469	6.40829	5.43407	5.48888	5.15564	5.29833	4.70261	4.81179	6.73304	6.39803	5.99887	5.06942	5.01786	4.89413
sp|P38144|ISW1_YEAST	ISW1	ISWI chromatin-remodeling complex ATPase ISW1	256	106	5.53608	5.6387	5.70508	6.22317	6.14719	6.07722	5.59802	5.71071	5.66892	5.12498	5.17769	5.1969	5.68842	5.54566	5.62148	5.17439	5.0945	5.07089
sp|P38145|RISA_YEAST	RIB5	Riboflavin synthase	2853	21	5.52498	5.41084	5.37905	5.30177	5.53444	5.44139	5.15283	5.22213	5.94287	5.6017	6.1748	5.90929	5.346	5.82483	5.33552	5.29165	5.69727	5.90865
sp|P38146|YPT10_YEAST	YPT10	GTP-binding protein YPT10	1618	17	5.49523	5.55375	5.84522	5.83361	5.51079	5.56711	5.46385	5.8153	5.60459	5.34969	5.11857	5.39652	5.49995	5.4742	5.94119	5.75064	5.36652	5.41327
sp|P38147|CHK1_YEAST	CHK1	Serine/threonine-protein kinase CHK1	157	10	5.7644	6.15179	6.15902	6.21671	6.03924	5.90162	6.29186	5.88883	5.96442	5.43114	5.42976	5.45731	5.00318	4.94598	4.52716	4.70954	5.10341	5.01461
sp|P38148|PPS1_YEAST	PPS1	Dual specificity protein phosphatase PPS1	434	6	6.03115	5.73556	6.23097	5.67275	5.74996	5.67572	5.95666	6.1267	5.47795	4.69003	4.83761	5.7488	4.9366	5.12272	5.89814	5.71694	4.80107	5.59067
sp|P38149|DUG2_YEAST	DUG2	Probable di- and tripeptidase DUG2	2009	42	5.73252	5.85067	5.96441	5.39073	5.22723	5.31688	5.92865	6.10998	5.6253	5.54886	5.42076	5.62716	5.00399	5.06923	5.22277	5.8247	5.51169	5.62447
sp|P38150|YB9Z_YEAST	YBR284W	Inactive deaminase YBR284W	4456	1	5.42946	4.38927	6.70047	6.03666	3.48686	4.49472	5.34488	9.6199	4.9477	4.65285	2.6948	4.97939	2.63192	3.75529	9.58196	11.5238	4.86688	4.86321
sp|P38151|PBP2_YEAST	PBP2	PAB1-binding protein 2	2003	13	5.33206	5.46448	5.34336	6.19976	6.0479	5.92321	5.74671	5.55518	5.39939	5.23405	5.10297	5.36505	5.90318	5.84005	5.77542	5.16408	5.53212	5.07102
sp|P38152|TXTP_YEAST	CTP1	Tricarboxylate transport protein	2817	8	5.33451	5.47861	5.69746	7.63696	6.55763	6.45878	5.34959	5.45244	5.43465	4.71865	4.57742	5.05059	6.29668	5.80901	5.59828	4.7859	4.72748	5.03538
sp|P38153|AP3M_YEAST	APM3	AP-3 complex subunit mu	3862	19	5.66404	5.34877	5.90081	5.99846	5.65515	5.87427	5.35129	5.76868	5.54782	5.35245	5.2457	5.76558	5.27382	5.29998	5.67016	5.5812	5.39364	5.30819
sp|P38158|MAL32_YEAST	MAL32	Alpha-glucosidase MAL32	3171	1	7.31941	2.97504	3.66822	6.08726	3.38926	2.35714	3.28574	4.83432	5.24003	3.68177	16.1181	6.89376	6.31822	5.38575	3.84846	4.41466	5.71236	8.47052
sp|P38162|MIX23_YEAST	MIX23	Mitochondrial intermembrane space cysteine motif-containing protein MIX23	2064	11	4.75073	5.31075	5.14811	5.20822	5.2959	5.00383	5.14043	5.86644	5.39026	5.72235	5.48544	5.75782	5.8633	6.17435	6.02204	6.13609	5.95104	5.77289
sp|P38163|SRO77_YEAST	SRO77	Lethal(2) giant larvae protein homolog SRO77	4391	2	3.84596	4.05399	5.01498	4.78025	4.28801	3.98774	3.53069	3.67315	4.08991	6.00656	7.07414	7.38865	5.89694	6.39265	9.87344	7.24056	5.83582	7.02655
sp|P38164|SEA4_YEAST	SEA4	SEH-associated protein 4	192	34	5.66715	5.9216	6.09435	5.99726	5.6736	5.4956	5.55967	6.25292	5.86121	5.30337	4.68954	5.26327	4.96822	4.93323	5.71459	5.96865	5.40589	5.22989
sp|P38165|RTG3_YEAST	RTG3	Retrograde regulation protein 3	850	11	5.55978	5.73396	5.92663	5.19729	5.20628	5.62287	5.8153	5.85518	6.01989	5.75866	5.76198	5.88525	4.96456	4.99826	5.1104	5.41352	5.60781	5.56239
sp|P38166|SFT2_YEAST	SFT2	Protein transport protein SFT2	1610	15	5.6873	5.70519	6.05972	5.85564	5.85904	5.90389	5.96706	5.55113	5.86896	5.15172	5.74952	5.60305	5.13887	5.07776	4.86249	5.01884	5.33123	5.60858
sp|P38167|ECM21_YEAST	ECM21	Protein ECM21	1318	25	5.28358	5.31191	5.57258	5.21886	5.14645	5.28896	5.39512	5.44615	5.47488	5.17292	5.76152	5.82519	5.80941	5.91527	6.40928	5.40432	5.52894	6.03465
sp|P38169|KMO_YEAST	BNA4	Kynurenine 3-monooxygenase	717	26	5.61311	5.55723	5.4555	5.48701	5.47301	5.27266	5.5128	5.39616	5.55568	5.85464	5.82058	5.8999	5.40233	5.33996	5.16968	5.48275	5.79984	5.90716
sp|P38170|CND2_YEAST	BRN1	Condensin complex subunit 2	1354	13	5.76923	6.51142	6.27382	5.77861	5.88829	5.73233	6.21609	6.4102	5.76756	5.10227	4.73585	5.19488	5.19298	5.27255	5.48879	5.29731	4.82109	4.54673
sp|P38172|MRX3_YEAST	MRX3	MIOREX complex component 3	1989	10	5.52565	5.18623	5.53445	4.51218	4.90582	4.74282	5.43308	5.87632	5.53876	6.13369	6.39536	5.92938	5.09947	5.38233	5.21037	6.36982	6.0057	6.21855
sp|P38174|MAP2_YEAST	MAP2	Methionine aminopeptidase 2	327	48	5.34955	5.32599	5.25892	5.83616	6.04806	5.97495	5.60203	5.17618	5.51749	5.68192	5.80169	5.33113	5.92823	5.97158	5.35284	5.08071	5.46701	5.29557
sp|P38175|RT21_YEAST	MRP21	37S ribosomal protein MRP21, mitochondrial	3159	19	5.83116	5.81096	5.97325	6.57626	6.6968	6.47244	5.69303	5.84743	6.28655	4.78218	4.63245	4.71765	5.25092	5.3538	5.5177	4.91188	4.77112	4.87442
sp|P38176|AVT5_YEAST	AVT5	Vacuolar amino acid transporter 5	4202	1	5.74125	5.34509	5.54316	6.31971	5.569	5.71074	6.02293	6.24154	5.87315	5.49287	5.67647	5.61709	4.95098	4.78052	5.6199	5.45627	5.17163	4.86768
sp|P38177|YBI6_YEAST	YBL086C	Uncharacterized protein YBL086C	3629	4	5.28927	5.08846	5.83312	6.11919	5.57531	5.32696	5.89203	6.02417	5.55509	5.1673	5.45228	5.36813	5.65364	5.97383	5.84647	5.58328	5.07218	5.17928
sp|P38179|ALG3_YEAST	ALG3	Dol-P-Man:Man(5)GlcNAc(2)-PP-Dol alpha-1,3-mannosyltransferase	4511	1	7.34005	5.73402	6.76559	6.19951	5.79614	6.68917	4.56104	6.36034	5.80313	4.30305	4.19356	5.45489	4.47583	4.14246	4.92396	6.30474	5.9493	5.00323
sp|P38180|YBI1_YEAST	YBL081W	Uncharacterized protein YBL081W	1447	5	6.90093	6.69308	7.34522	6.10244	5.97449	5.80704	6.70353	7.10315	7.18102	4.64797	4.03835	5.09883	4.2578	3.99428	4.41299	5.01017	4.65277	4.07593
sp|P38181|NU170_YEAST	NUP170	Nucleoporin NUP170	184	80	5.93442	5.84443	6.09695	5.7072	5.50046	5.51262	6.00483	6.1087	6.09563	5.33769	5.15119	5.45973	5.01901	4.92816	5.14088	5.57823	5.34398	5.23587
sp|P38182|ATG8_YEAST	ATG8	Autophagy-related protein 8	4061	13	3.91941	3.21152	3.38158	3.78064	3.64319	3.63192	3.2576	3.41655	3.70597	5.91255	8.70022	7.07629	7.17046	8.04721	8.17384	6.3277	7.41472	9.22864
sp|P38187|UBP13_YEAST	UBP13	Ubiquitin carboxyl-terminal hydrolase 13	1031	26	5.83639	6.49468	6.33961	5.43821	5.17642	5.22588	6.39996	6.29455	6.08253	5.57628	5.43511	5.53707	4.39476	4.55962	4.96897	5.47627	5.44133	5.32237
sp|P38193|PP4R2_YEAST	PSY4	Serine/threonine-protein phosphatase 4 regulatory subunit 2	3245	22	5.58468	5.93612	5.97426	5.99366	6.31648	6.12242	5.92615	5.73896	5.80507	5.35508	5.4001	5.16768	5.19168	5.43365	5.01813	4.86468	5.25077	4.92044
sp|P38196|FUI1_YEAST	FUI1	Uridine permease	977	22	6.71809	6.49546	6.51013	5.77562	5.67977	5.72634	6.67764	6.39511	6.52072	5.12361	5.20994	5.02414	4.41226	4.17092	4.48431	5.14523	5.16174	4.76896
sp|P38197|PLPHP_YEAST	YBL036C	Pyridoxal phosphate homeostasis protein	2342	44	5.28788	5.49362	5.41898	5.69497	5.88958	5.79944	5.51964	5.44742	5.34381	5.58403	5.41439	5.57367	5.76357	5.75872	5.52482	5.46755	5.58515	5.43276
sp|P38198|STU1_YEAST	STU1	Protein STU1	2330	24	5.49789	5.4138	5.90404	6.23377	5.72152	6.10892	5.58412	5.60833	5.56171	5.12016	5.19498	5.44731	5.43347	5.37521	5.79945	5.32264	5.34217	5.33052
sp|P38199|HEK2_YEAST	HEK2	Heterogeneous nuclear rnp K-like protein 2	2188	37	5.68854	5.92314	5.97058	6.15767	6.06936	6.01224	5.793	5.56622	5.48334	5.35976	5.12616	5.23363	5.49899	5.34558	5.24738	5.30952	5.2136	5.00129
sp|P38200|SHE1_YEAST	SHE1	Mitotic spindle-associated protein SHE1	4450	2	6.16377	6.18942	6.24488	6.46639	6.02799	5.61047	6.38795	6.06747	5.57622	4.73766	4.30423	5.70849	4.33266	4.4769	5.98089	6.02512	5.10353	4.59595
sp|P38202|YBC8_YEAST	YBL028C	UPF0642 protein YBL028C	713	10	8.43606	8.83829	8.2317	7.27328	8.37502	8.28701	9.5982	7.67678	8.35122	3.77035	2.95626	3.11542	2.57161	2.26928	2.01267	2.9249	3.02775	2.28422
sp|P38203|LSM2_YEAST	LSM2	U6 snRNA-associated Sm-like protein LSm2	3881	16	5.36903	5.25534	5.05724	5.20103	5.05479	5.17551	5.02597	5.68017	5.42909	6.1536	5.76047	5.88223	5.35501	5.69407	5.89198	6.31572	5.88502	5.81374
sp|P38205|NCL1_YEAST	NCL1	Multisite-specific tRNA:(cytosine-C(5))-methyltransferase	1593	135	5.55979	5.67044	5.0603	4.89343	5.18094	5.06396	5.38049	5.54136	5.46535	6.20795	6.10572	5.92184	5.6515	5.53179	5.24316	5.85624	6.0038	5.66195
sp|P38206|RFT1_YEAST	RFT1	Oligosaccharide translocation protein RFT1	4089	14	6.03594	6.24501	6.55644	5.74599	5.94223	5.73755	6.05473	6.44508	6.44135	5.20984	5.26264	5.22368	4.61624	4.53887	4.51333	5.09681	5.14149	5.19278
sp|P38207|APN2_YEAST	APN2	DNA-(apurinic or apyrimidinic site) endonuclease 2	359	6	5.29151	5.45602	6.03115	6.06066	6.32153	5.64055	5.28909	5.40281	5.72858	5.30967	5.45204	5.23955	5.42869	5.70069	5.45129	5.3413	5.12447	5.73039
sp|P38208|POP8_YEAST	POP8	Ribonucleases P/MRP protein subunit POP8	4222	7	5.48886	5.66676	5.84453	5.08084	4.51917	4.93638	5.30957	6.32787	5.2519	5.89499	4.92204	5.7689	5.29421	5.20882	6.22866	7.01641	5.70109	5.53899
sp|P38210|LDB7_YEAST	LDB7	Chromatin structure-remodeling complex protein RSC14	145	3	5.91605	6.32466	6.2096	5.75189	6.47789	6.24328	6.24892	5.91798	6.06909	5.45572	5.78511	4.66021	5.19426	5.1017	4.36571	4.14588	5.63292	4.49911
sp|P38212|RCR1_YEAST	RCR1	Protein RCR1	3757	9	4.56259	4.29717	4.64263	5.176	5.34749	5.08199	4.36094	4.43851	4.56081	5.93511	5.55417	6.33534	7.49301	6.92035	6.90457	5.88188	6.20853	6.2989
sp|P38213|DSF2_YEAST	DSF2	Protein DSF2	71	4	4.81047	5.08597	5.69689	5.54463	5.23656	5.38416	5.43772	5.47449	5.24851	5.5411	5.74616	5.89975	5.66803	5.75822	5.89851	5.82061	5.65803	6.09018
sp|P38217|IMB2_YEAST	KAP104	Importin subunit beta-2	1777	58	5.47469	5.52278	5.43854	5.81374	5.69478	5.76037	5.5124	5.54035	5.40604	5.56121	5.42706	5.66431	5.6856	5.66323	5.42277	5.43471	5.57975	5.39768
sp|P38218|POA1_YEAST	POA1	ADP-ribose 1''-phosphate phosphatase	2989	10	4.85493	4.75383	4.59851	5.11164	4.99072	5.1217	4.50862	4.99846	4.94211	5.92421	6.43894	6.08179	6.07743	6.33841	6.43422	6.18064	6.30782	6.33603
sp|P38219|OLA1_YEAST	OLA1	Obg-like ATPase 1	809	138	5.45961	5.70833	5.51813	5.37404	5.61641	5.55571	5.79789	5.44663	5.4818	5.90201	5.79256	5.82568	5.47927	5.47875	5.0482	5.35802	5.71821	5.43874
sp|P38221|CDS1_YEAST	CDS1	Phosphatidate cytidylyltransferase	2149	34	5.76308	5.91626	6.32471	5.82706	5.58995	5.70237	5.87859	6.21522	6.06104	5.11058	5.05155	5.24389	4.81108	4.91641	5.30626	5.87202	5.21361	5.19631
sp|P38222|RKM3_YEAST	RKM3	Ribosomal lysine N-methyltransferase 3	3428	14	5.97262	6.01205	6.32358	5.48568	5.74212	5.68125	5.75986	5.95827	6.05078	5.45079	5.10713	5.58369	4.85371	4.93105	5.08233	5.41834	5.3334	5.25333
sp|P38225|FAT1_YEAST	FAT1	Very long-chain fatty acid transport protein	334	49	5.53614	5.42137	5.66401	6.02383	5.81101	5.87606	5.49951	5.38193	5.49244	5.48333	5.39841	5.62647	5.28705	5.51222	5.51354	5.49657	5.50108	5.47504
sp|P38226|CST26_YEAST	CST26	Uncharacterized acyltransferase CST26	3876	11	5.84437	5.75053	6.41754	5.61687	5.62118	5.41181	6.06531	5.78432	5.64243	5.61652	5.43035	5.64643	4.83082	4.75471	4.99002	5.50447	5.53759	5.53471
sp|P38228|TCM62_YEAST	TCM62	Mitochondrial chaperone TCM62	1042	14	5.66865	5.34548	5.84574	5.55931	5.68582	5.83587	5.41918	5.79777	5.76984	5.20389	5.5963	5.43694	5.45448	5.97166	5.18776	5.4614	5.38174	5.37815
sp|P38229|GIP1_YEAST	GIP1	GLC7-interacting protein 1	4123	2	3.59183	4.09079	4.78894	5.56067	3.3369	4.87865	3.16133	3.53301	3.20586	7.88825	7.30458	6.77357	8.36668	5.2126	5.40322	6.58225	7.69291	8.62795
sp|P38230|QOR_YEAST	ZTA1	Probable quinone oxidoreductase	2872	29	5.16228	4.57975	4.63404	4.95084	5.29047	5.08981	4.77202	5.00301	5.14928	5.63463	6.65992	6.02818	5.69185	6.42728	6.55136	5.70065	6.00792	6.66669
sp|P38234|RFS1_YEAST	RFS1	Protein RFS1	3310	29	5.68041	4.81817	5.18471	5.02939	5.0807	5.0821	4.9456	5.20234	5.4601	5.64042	6.6629	6.24444	5.05606	5.68496	5.72033	6.06153	5.91324	6.5326
sp|P38235|YBQ3_YEAST	YBR053C	Uncharacterized protein YBR053C	2055	36	4.57431	4.24587	4.4184	5.95323	5.98462	5.99021	4.26792	4.52831	4.66654	5.15984	5.91786	5.55643	6.82677	7.42314	7.52333	5.30253	5.5315	6.12917
sp|P38236|MUM2_YEAST	MUM2	Protein MUM2	3348	7	5.61381	5.85012	6.40412	5.69668	6.01145	5.7085	5.9843	5.9332	6.12409	5.35747	5.09535	5.30716	5.0768	5.17502	5.11942	5.09219	5.55986	4.89046
sp|P38237|UBP14_YEAST	UBP14	Ubiquitin carboxyl-terminal hydrolase 14	1228	36	5.65154	5.6474	5.78706	5.88632	5.89374	5.9304	5.92092	5.57721	5.63417	5.37978	5.22189	5.24493	5.60072	5.3974	5.40775	5.16744	5.40745	5.24386
sp|P38238|TRM7_YEAST	TRM7	tRNA (cytidine(32)/guanosine(34)-2'-O)-methyltransferase	3780	8	5.78631	5.61384	5.93337	5.73298	5.79588	5.32009	6.11688	5.99189	5.91641	5.41255	5.34498	5.3579	5.25591	5.42274	5.44979	5.57194	5.02906	4.94748
sp|P38241|SLT11_YEAST	ECM2	Pre-mRNA-splicing factor SLT11	1851	14	5.76214	5.75663	6.01996	6.57974	6.50096	5.83912	5.58733	5.54516	5.78036	4.94435	5.26261	5.54712	5.498	5.3178	5.01624	4.7966	5.00244	5.24343
sp|P38242|ALG14_YEAST	ALG14	UDP-N-acetylglucosamine transferase subunit ALG14	4451	2	6.18238	5.41802	6.03187	5.54166	5.61043	5.07833	5.52892	6.48267	5.59575	5.00771	5.48204	5.0369	5.34493	5.0415	5.51144	5.27166	5.88939	5.94443
sp|P38243|YBS1_YEAST	YBR071W	Uncharacterized protein YBR071W	3106	8	4.80103	4.69591	4.92584	5.09825	4.79009	4.75091	4.82287	4.89769	4.94287	6.2375	6.31914	6.08948	5.87335	6.27882	6.48363	6.1408	6.41569	6.43613
sp|P38244|PFF1_YEAST	PFF1	Vacuolar membrane protease	291	35	5.81794	5.97359	5.75172	5.21768	5.26382	5.15287	5.8948	6.03802	5.93294	5.73797	5.54868	5.71526	5.04143	5.03606	5.02133	5.66637	5.69783	5.4917
sp|P38246|ECM8_YEAST	ECM8	Protein ECM8	2819	2	2.92166	3.10889	2.77824	3.01553	3.09353	3.20346	2.95478	2.63184	2.77544	7.59055	7.87522	8.93159	7.63007	7.06448	8.45956	9.27176	8.58218	8.11123
sp|P38247|SLM4_YEAST	SLM4	Protein SLM4	3309	9	5.23901	5.28329	5.58254	5.68287	6.05305	5.9159	5.38542	5.14093	5.36545	5.24918	5.28856	5.72029	6.11563	6.1053	5.79665	5.31083	5.23212	5.533
sp|P38248|ECM33_YEAST	ECM33	Cell wall protein ECM33	3775	48	5.68515	5.79724	5.7022	5.5766	5.83117	5.66599	5.85018	5.76321	5.84283	5.61756	5.33964	5.48567	5.39687	5.20622	5.09748	5.38319	5.44643	5.31238
sp|P38249|EIF3A_YEAST	RPG1	Eukaryotic translation initiation factor 3 subunit A	324	267	5.78672	5.7654	5.83354	6.18272	6.05052	6.06389	5.89036	5.77007	5.71556	5.26603	5.08655	5.18489	5.42062	5.29351	5.32884	5.26608	5.14531	4.9494
sp|P38250|IST2_YEAST	IST2	Increased sodium tolerance protein 2	579	66	5.75486	5.59528	5.76202	5.84492	5.81173	5.76095	5.8692	5.7808	5.90436	5.29818	5.58938	5.61578	5.00529	5.2141	5.18881	5.20937	5.39559	5.39937
sp|P38251|RFC5_YEAST	RFC5	Replication factor C subunit 5	978	28	5.68483	5.94023	6.10119	5.81458	6.12462	6.08535	5.902	5.84774	5.8992	5.21882	5.15525	5.17758	5.43892	5.24689	4.96836	5.14626	5.18081	5.06737
sp|P38254|TTL_YEAST	PBY1	Probable tubulin--tyrosine ligase PBY1	2580	68	5.43582	5.35906	5.51979	6.52838	6.37914	6.32193	5.5958	5.49289	5.55265	5.18798	4.79032	5.03545	5.76422	5.76823	5.85	5.33798	5.03327	5.0471
sp|P38255|RXT2_YEAST	RXT2	Transcriptional regulatory protein RXT2	3222	21	5.43337	5.22282	5.31036	5.6897	5.67727	5.5774	5.59553	5.2854	5.33719	5.33456	5.47254	5.44626	5.95043	6.05781	5.93397	5.60805	5.39525	5.67209
sp|P38256|YBU6_YEAST	YBR096W	Uncharacterized protein YBR096W	2045	18	4.86559	5.02927	4.29073	4.9538	5.38932	5.20788	4.7181	5.14238	5.09941	6.30139	6.52724	6.46685	5.98049	6.41375	5.89438	5.63961	5.98179	6.09802
sp|P38260|FES1_YEAST	FES1	Hsp70 nucleotide exchange factor FES1	23	77	2.35723	2.50845	2.51637	2.79305	2.67488	2.67333	2.58761	2.44569	2.18411	7.13081	7.06373	7.3771	11.409	11.406	11.0737	6.94725	7.36889	7.48273
sp|P38261|EXO84_YEAST	EXO84	Exocyst complex component EXO84	1905	25	5.53671	5.47057	5.55827	6.2472	6.00546	6.27071	5.56467	5.65426	5.47991	5.14372	5.17896	5.16423	5.66341	5.63507	5.7691	5.26909	5.30819	5.08046
sp|P38262|SIF2_YEAST	SIF2	SIR4-interacting protein SIF2	766	32	5.71702	5.93158	6.26887	6.00322	5.79919	5.833	5.76933	6.06795	6.1149	5.08539	4.84186	5.11936	5.17202	5.08316	5.38662	5.53041	5.24936	5.02676
sp|P38263|GID4_YEAST	VID24	Vacuolar import and degradation protein 24	1788	6	4.70525	4.95683	4.84907	4.70125	4.7196	4.30635	4.87067	4.91957	4.5062	6.15648	6.36751	6.64601	5.99903	6.42339	6.75732	6.66308	6.32845	6.12394
sp|P38264|PHO88_YEAST	PHO88	SRP-independent targeting protein 3	830	68	6.1107	6.30958	6.37259	5.26885	4.95382	4.99573	6.59799	6.46967	6.12934	5.57742	5.23378	5.60459	4.65815	4.48807	4.56068	5.7027	5.59949	5.36685
sp|P38265|CENPL_YEAST	IML3	Inner kinetochore subunit IML3	605	3	5.66178	6.20987	6.76805	4.80617	6.03966	5.82838	6.06572	6.17369	5.94336	5.36094	5.47872	5.83553	4.41655	4.45786	4.96381	5.73172	4.92533	5.33287
sp|P38266|AIM3_YEAST	AIM3	Altered inheritance of mitochondria protein 3	1946	16	5.32633	5.17197	5.38071	7.58468	7.20137	7.15406	5.14555	4.94005	5.25901	4.76975	4.91793	4.89819	5.9047	5.95982	5.75504	4.71832	4.84269	5.06983
sp|P38271|OPY1_YEAST	OPY1	Protein OPY1	3016	9	5.71772	5.92351	6.26132	5.43306	5.45739	5.38972	5.92905	6.56563	5.59149	5.43849	5.36587	5.42092	4.9152	4.65481	4.99058	5.68414	5.57079	5.69033
sp|P38272|SHE3_YEAST	SHE3	SWI5-dependent HO expression protein 3	2985	25	5.74498	6.14113	6.01963	5.71958	5.66612	5.56389	6.05676	5.57922	5.63556	5.54917	5.25744	5.24711	5.28389	5.06979	5.14454	5.33715	5.55648	5.42757
sp|P38273|CCZ1_YEAST	CCZ1	Vacuolar fusion protein CCZ1	2945	8	5.63356	5.982	5.63215	5.28196	5.78667	5.59252	5.80711	4.98044	5.31215	5.57974	5.82567	5.59545	5.96053	5.67349	5.50065	4.9708	5.54212	5.34297
sp|P38274|HSL7_YEAST	HSL7	Protein arginine N-methyltransferase HSL7	1176	17	5.34472	5.45045	6.27291	5.49169	5.64424	5.38212	6.26331	5.75377	5.77337	5.4881	5.69351	5.50955	5.14517	5.00027	5.4298	5.48792	5.60356	5.26554
sp|P38276|YBY7_YEAST	YBR137W	UPF0303 protein YBR137W	3496	9	4.02914	4.19934	4.33383	4.08828	4.2504	4.14448	4.16508	4.36281	4.12876	6.02888	7.86329	7.1303	6.16698	6.5525	6.91788	6.16294	7.05622	8.41889
sp|P38277|YBY8_YEAST	YBR138C	Uncharacterized protein YBR138C	3151	4	4.49021	5.19817	5.33778	7.27165	7.50762	7.70627	4.98391	4.07732	4.96105	4.76893	4.82126	4.81277	6.26109	5.73963	6.54899	5.37303	4.69364	5.44668
sp|P38278|BMT2_YEAST	BMT2	25S rRNA (adenine(2142)-N(1))-methyltransferase	3972	5	5.7198	5.19574	6.15965	5.90945	5.32835	5.97706	5.237	5.62347	5.16479	5.74366	5.70494	5.64552	5.18766	5.58654	5.54649	5.51938	5.32893	5.42156
sp|P38280|YSW1_YEAST	YSW1	Spore-specific protein YSW1	4269	1	6.72604	6.52733	5.53758	4.92715	5.63821	4.9536	5.86579	6.29006	6.11497	5.13719	5.5113	5.69634	5.01094	3.84466	4.25797	6.95684	4.62328	6.38075
sp|P38281|APD1_YEAST	APD1	Actin patches distal protein 1	2514	25	5.52956	5.28536	4.9649	4.96705	5.24659	5.34095	5.39856	5.14483	5.65684	6.03287	6.59281	6.03206	5.49824	5.70566	4.93953	5.34168	6.06207	6.26044
sp|P38282|SP381_YEAST	SPP381	Pre-mRNA-splicing factor SPP381	3973	4	5.84772	6.04873	6.13583	6.3473	5.71669	5.69189	6.0363	6.12516	6.3591	5.1963	4.53219	4.88108	5.23322	4.61512	5.77822	5.50252	5.09279	4.85985
sp|P38283|SLI15_YEAST	SLI15	Inner centromere protein-related protein SLI15	3487	2	6.92517	5.83536	4.76825	7.30467	4.85446	5.40024	5.50473	5.56155	5.82671	4.15768	5.4761	7.73203	5.77134	3.80348	4.54365	4.94274	6.16377	5.42807
sp|P38285|AMN1_YEAST	AMN1	Antagonist of mitotic exit network protein 1	4360	4	5.68414	5.72529	6.22012	4.58914	4.48072	4.90095	6.52388	6.44932	7.05267	7.09786	5.40757	6.53088	4.38259	4.38898	3.96124	6.12963	5.38958	5.08543
sp|P38286|MKAR_YEAST	IFA38	Very-long-chain 3-oxoacyl-CoA reductase	3255	27	5.67208	5.72154	5.79382	5.19995	5.15729	5.02544	5.48538	5.95154	5.84334	5.73324	5.66824	5.9673	4.94421	4.96951	5.24247	5.96862	5.88588	5.77015
sp|P38288|TOS1_YEAST	TOS1	Protein TOS1	250	27	4.60161	4.52365	3.89016	3.77382	3.78137	3.84697	4.34958	4.36537	4.19564	7.94186	7.90395	7.43963	5.61745	5.69827	5.37421	7.35311	7.69505	7.64831
sp|P38289|EXO5_YEAST	EXO5	Exonuclease V, mitochondrial	4070	1	6.87623	6.49206	5.71796	5.45983	6.79448	5.7281	5.99559	7.56275	6.24782	5.15437	5.10058	5.30268	4.3594	4.78438	4.32233	5.41342	4.23289	4.45515
sp|P38290|UBS1_YEAST	UBS1	Ubiquitin-conjugating enzyme suppressor 1	4494	1	4.811	5.01825	4.93334	5.01425	4.42736	4.52531	4.46599	4.51568	3.63531	6.70375	6.69973	5.90908	6.00308	8.00535	7.28968	6.12795	5.77937	6.13555
sp|P38291|POP7_YEAST	POP7	Ribonucleases P/MRP protein subunit POP7	1957	2	5.54503	5.98695	5.48312	7.52773	7.42905	6.85214	5.72963	4.69561	5.56868	4.8698	5.32107	4.79265	6.03474	5.78658	5.01952	4.1778	4.64639	4.53351
sp|P38292|PEX32_YEAST	PEX32	Peroxisomal membrane protein PEX32	1090	1	4.93586	6.82215	4.93265	8.17307	4.99299	6.59401	5.50795	6.14166	5.98618	6.43711	3.72187	4.32357	5.58585	5.93078	5.93439	5.7619	4.088	4.13
sp|P38293|UMP1_YEAST	UMP1	Proteasome maturation factor UMP1	4413	2	5.70003	4.36621	4.60244	5.23406	4.70791	4.63458	4.36952	4.8029	5.07535	4.95549	5.83944	5.9942	6.49068	6.446	7.72715	6.03172	6.52933	6.493
sp|P38295|MCFS2_YEAST	EHT1	Medium-chain fatty acid ethyl ester synthase/esterase 2	929	58	5.70486	5.6868	5.7355	5.59902	5.79304	5.81796	5.66833	5.46416	5.67429	5.41454	5.70065	5.45898	5.42274	5.54566	5.22078	5.04025	5.50408	5.54837
sp|P38297|FZO1_YEAST	FZO1	Mitofusin FZO1	2654	55	5.62771	5.86028	6.03913	7.17807	7.08529	7.02891	6.00318	5.8471	6.00801	4.269	3.99505	4.25647	6.04724	6.00033	6.04678	4.39481	4.20573	4.1069
sp|P38298|YPC1_YEAST	YPC1	Alkaline ceramidase YPC1	3021	5	4.65423	3.66548	3.78354	3.65756	4.01148	3.9799	3.45168	3.69518	3.8579	5.82546	7.63734	7.77869	7.01385	7.5224	8.53276	6.81713	6.59391	7.52151
sp|P38300|MBA1_YEAST	MBA1	Inner membrane mitoribosome receptor MBA1, mitochondrial	3926	17	5.72877	5.14071	5.77168	6.49062	6.09057	6.26258	5.36979	5.548	5.78286	5.18942	5.22907	5.21557	5.26117	5.7701	5.61002	5.04876	5.05894	5.43137
sp|P38301|GDT1_YEAST	GDT1	GCR1-dependent translation factor 1	2104	11	6.5795	6.61228	6.57394	5.77719	5.47061	5.53819	6.81418	6.75851	6.43101	4.98767	4.7228	5.14287	4.39306	4.44348	4.87105	5.10944	4.94576	4.82846
sp|P38302|NTC20_YEAST	NTC20	Pre-mRNA-splicing factor NTC20	3090	5	5.00925	5.50557	3.7126	4.88661	5.06492	5.13788	4.41143	4.91588	5.05494	6.75637	5.9086	5.54689	6.79441	6.40905	6.66424	6.05004	6.00736	6.16396
sp|P38304|MED8_YEAST	MED8	Mediator of RNA polymerase II transcription subunit 8	3459	12	5.50006	5.64692	5.50689	6.2513	6.23859	6.24884	5.41198	5.31336	5.47139	5.22241	5.0665	5.04899	5.68316	5.65242	5.78623	5.41723	5.1885	5.34522
sp|P38305|AIM4_YEAST	AIM4	Altered inheritance of mitochondria protein 4	4191	1	6.77847	5.6134	7.26495	5.96543	5.57447	6.35059	5.60488	6.87513	7.07703	5.26444	5.06245	4.75054	5.22296	4.66711	4.46927	4.31257	4.28063	4.86567
sp|P38306|YB47_YEAST	YBR197C	Uncharacterized protein YBR197C	2345	12	5.84084	5.74275	6.9497	6.44226	6.237	6.46779	5.94789	6.00451	6.25352	4.99617	4.67241	4.98556	4.63485	4.86766	5.16613	5.12874	4.86566	4.79656
sp|P38310|FTH1_YEAST	FTH1	Iron transporter FTH1	2710	18	5.13024	5.4862	5.9496	6.17489	5.96606	5.82572	5.44304	5.84542	5.86567	4.84318	5.09883	5.09891	5.50967	5.64197	6.11194	5.32035	5.22479	5.46352
sp|P38313|CENPU_YEAST	AME1	Inner kinetochore subunit AME1	4124	8	5.07075	5.79077	5.79147	6.04559	6.17462	6.13704	5.64572	5.88764	5.51435	5.39016	5.35693	5.31921	5.66117	5.55775	5.29746	5.38567	4.92313	5.05057
sp|P38314|SDS24_YEAST	SDS24	Protein SDS24	3472	23	4.13406	3.64461	3.68279	4.44871	4.81004	4.46549	3.40981	3.70109	3.86256	5.53333	6.52751	6.19037	8.30409	8.90872	9.44364	5.88188	6.18796	6.86335
sp|P38318|YB70_YEAST	YBR220C	Uncharacterized membrane protein YBR220C	4033	10	5.61383	5.44593	6.11972	5.4885	5.03006	5.11506	6.0593	6.37899	6.00286	5.44962	5.25917	5.68115	4.68221	4.40662	5.63835	6.40407	5.4284	5.79615
sp|P38319|TYDP1_YEAST	TDP1	Tyrosyl-DNA phosphodiesterase 1	2475	3	5.58118	5.16095	5.95047	6.09302	5.55324	6.38934	5.40847	5.6221	5.75524	4.31702	5.26889	6.28162	5.75809	4.7768	5.62469	5.51793	5.565	5.37596
sp|P38321|YB75_YEAST	YBR225W	Uncharacterized protein YBR225W	2863	14	5.4357	5.98705	5.70848	5.6175	5.4717	5.41958	5.55238	6.03785	5.5687	5.25005	5.57388	5.18551	5.2685	5.35877	6.10465	5.40351	5.31661	5.73957
sp|P38323|CLPX_YEAST	MCX1	ATP-dependent clpX-like chaperone, mitochondrial	777	58	5.80281	5.78966	6.01222	5.84735	5.56419	5.67632	5.89961	5.83529	5.83884	5.38748	5.12624	5.37553	5.17886	5.10862	5.19269	5.52216	5.43627	5.40588
sp|P38324|SLX1_YEAST	SLX1	Structure-specific endonuclease subunit SLX1	2800	1	6.15306	3.88899	3.83915	5.443	5.24052	8.71719	6.33898	8.25473	7.1969	5.64539	4.95188	4.38329	5.96677	4.357	3.7858	5.7383	5.15371	4.94535
sp|P38325|OM14_YEAST	OM14	Mitochondrial outer membrane protein OM14	3046	7	3.9188	3.20832	2.19624	2.87546	3.37277	3.25295	2.77043	4.09016	3.60745	7.4711	9.33224	8.33075	7.05776	7.259	7.52871	7.56033	7.69267	8.47486
sp|P38326|SWC5_YEAST	SWC5	SWR1-complex protein 5	823	9	6.10643	6.14112	6.67894	5.6283	5.31528	5.50772	6.39549	6.48763	6.26513	5.05451	4.86047	5.0085	4.87189	4.52043	5.3597	5.93385	4.92001	4.94461
sp|P38328|ARPC1_YEAST	ARC40	Actin-related protein 2/3 complex subunit 1	243	45	5.02689	4.73862	4.50589	5.14335	5.36446	5.12563	4.49019	5.04938	5.07428	6.07961	6.09293	6.18557	6.02845	6.271	6.62343	6.20069	5.9401	6.05953
sp|P38329|VHC1_YEAST	VHC1	Vacuolar cation-chloride cotransporter 1	729	10	5.71176	5.78166	6.01389	5.70029	5.8265	6.1599	5.50585	5.97188	5.99089	5.31297	4.90704	5.27165	5.20909	5.21943	5.67793	5.43209	5.13818	5.169
sp|P38330|RMD9L_YEAST	YBR238C	Protein RMD9-like, mitochondrial	1392	16	5.765	5.86169	5.86509	5.20882	4.78486	4.72195	5.46122	5.74863	5.40287	6.19014	5.6587	5.92454	5.10454	4.96784	5.58858	6.38355	5.87071	5.49127
sp|P38331|YB92_YEAST	YBR242W	5'-deoxynucleotidase YBR242W	3899	23	5.0223	5.10134	4.93926	5.80282	5.82767	5.8175	5.13704	5.20049	4.85067	5.71927	5.36619	5.54516	6.63783	6.5821	6.19091	5.52773	5.65852	5.0732
sp|P38332|DPH7_YEAST	RRT2	Diphthine methyltransferase	3155	19	5.72908	5.77684	5.76444	5.18588	5.40624	5.14829	5.75786	5.84116	5.99266	5.79235	5.36345	5.67467	5.06332	5.13256	5.03535	5.73799	5.76406	5.83379
sp|P38333|ENP1_YEAST	ENP1	Essential nuclear protein 1	676	55	6.21103	6.52172	6.13558	5.82798	5.80727	5.91831	6.34896	5.9277	6.00378	5.51904	5.18768	5.12175	4.93221	4.86051	4.59754	5.06625	5.11266	4.90003
sp|P38334|TRS20_YEAST	TRS20	Trafficking protein particle complex subunit 20	1939	2	4.57147	4.79603	4.74044	4.87164	4.70594	5.00936	4.35966	5.14313	4.95695	6.37348	5.55578	6.40336	5.69814	6.03195	7.65229	7.36348	5.6912	6.0757
sp|P38335|MTC4_YEAST	MTC4	Maintenance of telomere capping protein 4	509	6	5.56787	5.78109	5.98382	6.17055	5.80637	5.63956	5.56338	6.37907	5.53097	5.03821	5.22057	5.47119	5.41916	5.39648	5.86077	5.1732	4.82413	5.17361
sp|P38336|POP4_YEAST	POP4	RNases MRP/P 32.9 kDa subunit	3066	13	5.5267	5.87818	5.82405	5.96642	5.92266	5.6262	6.14043	5.78517	5.72991	5.29985	5.36885	5.37031	5.59352	5.19549	5.40223	5.07926	5.34618	4.9446
sp|P38337|SHG1_YEAST	SHG1	COMPASS component SHG1	3819	2	5.19406	5.43862	4.41926	5.86405	6.62313	6.30424	4.70549	4.35099	4.37526	6.55344	5.64523	5.87719	6.4535	5.27333	5.15081	5.49759	6.03985	6.23396
sp|P38338|YB9F_YEAST	YBR259W	Uncharacterized protein YBR259W	3279	5	5.34111	5.17599	6.65259	5.47336	4.40654	4.68617	4.83666	7.27836	5.78165	4.90459	3.57741	5.54544	4.64378	4.63846	7.76256	8.7665	5.08637	5.44248
sp|P38339|RGD1_YEAST	RGD1	RHO GTPase-activating protein RGD1	1356	45	5.48594	5.44727	5.63783	5.93751	5.71122	5.5362	5.5324	5.73083	5.51887	5.33888	5.37153	5.41503	5.38303	5.53943	5.87219	5.59628	5.46443	5.48113
sp|P38340|NTM1_YEAST	TAE1	Alpha N-terminal protein methyltransferase 1	3354	23	6.16269	6.05524	6.3919	6.2669	6.08623	6.17222	6.06399	6.1431	6.2045	5.07584	4.74413	5.00624	4.96721	4.72366	4.91418	5.1333	5.05646	4.83222
sp|P38341|MIC12_YEAST	MIC12	MICOS complex subunit MIC12	2556	17	6.1211	6.16236	6.2956	6.44231	6.54063	6.85129	6.00179	6.35267	6.57308	4.45734	4.74185	4.75465	4.68231	4.88229	5.10298	4.61661	4.56775	4.8534
sp|P38342|TSC10_YEAST	TSC10	3-ketodihydrosphingosine reductase TSC10	3462	17	5.09138	5.27038	4.60307	5.40371	5.49065	5.63948	4.86766	5.16172	5.22555	5.85433	5.53107	5.59288	6.48687	6.46743	6.71301	5.78004	5.45025	5.37053
sp|P38344|REI1_YEAST	REI1	Cytoplasmic 60S subunit biogenesis factor REI1	1493	39	6.54378	6.65054	6.78379	4.90575	4.93634	5.00044	6.64684	6.51999	6.58504	5.68239	5.33196	5.44641	4.21896	4.08347	4.27033	5.80486	5.47196	5.11714
sp|P38347|EFM2_YEAST	EFM2	Protein-lysine N-methyltransferase EFM2	3940	9	5.68766	5.67605	5.75526	5.58391	5.83181	5.71547	5.75664	6.24568	5.59926	5.52175	5.56027	5.43564	5.21219	5.63979	4.69829	5.3689	5.4612	5.25023
sp|P38348|HSM3_YEAST	HSM3	DNA mismatch repair protein HSM3	2494	26	5.56008	5.55771	5.3345	5.73653	5.72375	5.63727	5.20986	5.51318	5.40224	5.44784	5.45617	5.49153	5.64747	5.62494	5.96317	5.55357	5.50636	5.63382
sp|P38349|UBX7_YEAST	UBX7	UBX domain-containing protein 7	2855	31	5.29678	5.42611	5.30493	6.53097	6.53027	6.44898	5.26827	5.06149	5.37217	5.04871	5.19712	5.15426	6.11631	6.18047	5.75702	4.9515	5.07733	5.27729
sp|P38351|PAF1_YEAST	PAF1	RNA polymerase II-associated protein 1	56	52	5.08302	5.0674	5.22632	6.07038	5.79318	5.94943	5.05509	5.21566	5.16787	5.41699	5.21939	5.19233	6.47684	6.3328	6.35012	5.59177	5.37469	5.41674
sp|P38352|SAF1_YEAST	SAF1	SCF-associated factor 1	1835	14	5.08836	5.2113	5.5164	5.74514	5.59487	5.59382	5.33875	5.32167	5.46995	5.26627	5.74961	5.5512	5.71727	5.87561	6.2329	5.39446	5.51035	5.82207
sp|P38353|SSH1_YEAST	SSH1	Sec sixty-one protein homolog	1862	44	5.76003	5.68255	5.74717	4.80321	4.70074	4.66712	5.67267	6.17208	5.90189	6.10049	5.93798	6.26036	4.66258	4.79324	5.17765	6.33946	5.82004	5.80075
sp|P38355|YB8B_YEAST	YBR287W	Uncharacterized transporter YBR287W	4226	14	5.29986	5.14958	5.42053	5.02934	4.91184	4.68661	5.11137	5.40441	4.93944	5.949	6.37424	6.34178	5.65942	5.99913	6.00744	5.55998	5.83595	6.32007
sp|P38356|BSD2_YEAST	BSD2	Metal homeostatis protein BSD2	4313	5	4.62157	4.63832	4.87524	5.89885	5.20211	5.2835	4.81229	5.17871	4.5504	5.81936	5.78457	6.00986	6.11462	6.27727	7.09146	5.98746	5.60679	6.24761
sp|P38361|PHO89_YEAST	PHO89	Phosphate permease PHO89	3846	3	6.64795	6.83183	6.33518	3.18755	3.15969	2.9571	6.93068	7.00123	5.18819	7.318	6.87286	5.35115	2.92793	3.29661	3.08543	8.54894	8.00026	6.35942
sp|P38374|YSY6_YEAST	YSY6	Protein YSY6	4488	2	5.88498	5.68322	5.75255	5.73904	5.51147	5.59295	5.69505	6.23626	6.40005	5.38254	5.81946	5.7641	4.67815	5.18756	5.23975	5.45073	4.984	4.99815
sp|P38426|TPS3_YEAST	TPS3	Trehalose synthase complex regulatory subunit TPS3	627	101	4.99929	4.5808	4.79021	6.53696	6.563	6.48093	4.56182	4.68954	4.83114	5.20261	5.43024	5.40941	6.57037	6.7628	6.74425	5.06447	5.23871	5.54345
sp|P38427|TSL1_YEAST	TSL1	Trehalose synthase complex regulatory subunit TSL1	627	116	3.25845	2.41148	2.4799	2.9	2.99258	2.94767	2.3529	2.53655	2.57531	8.04329	8.59336	8.23424	8.14744	8.93217	8.80049	7.8924	8.32583	8.57595
sp|P38428|CUE1_YEAST	CUE1	Coupling of ubiquitin conjugation to ER degradation protein 1	1571	17	5.35175	5.43834	5.40179	5.11187	4.93918	4.99889	5.34332	5.28352	5.5596	5.69065	6.21378	6.05248	5.47271	5.45561	5.65205	5.71058	5.99296	6.33092
sp|P38429|SAP30_YEAST	SAP30	Transcriptional regulatory protein SAP30	2461	7	5.47883	5.83657	5.61499	5.8699	5.82842	5.77996	5.91378	5.55679	5.48926	5.0591	5.31004	5.25187	5.70049	5.81192	5.63526	5.22898	5.35734	5.27649
sp|P38430|YM8C_YEAST	YMR262W	Uncharacterized deoxyribonuclease YMR262W	1982	4	5.17092	5.17642	5.72224	5.66477	5.43903	5.33294	4.90732	5.11259	5.40363	5.62698	5.42737	5.74435	5.60408	5.82486	6.24996	6.17517	6.16763	5.24973
sp|P38431|IF5_YEAST	TIF5	Eukaryotic translation initiation factor 5	33	115	5.68618	5.8031	5.918	5.79608	5.83171	5.78766	5.80499	5.89684	5.65509	5.39879	5.05461	5.29454	5.43531	5.2912	5.3075	5.56831	5.36391	5.10618
sp|P38439|LEO1_YEAST	LEO1	RNA polymerase-associated protein LEO1	1521	28	5.47149	5.60934	5.43058	5.98446	5.90344	6.11304	5.3325	5.73492	5.64143	5.25057	5.18659	5.14358	5.9159	5.58744	5.74501	5.36019	5.36004	5.22948
sp|P38523|GRPE_YEAST	MGE1	GrpE protein homolog, mitochondrial	2617	29	6.11345	6.64591	6.04234	6.23976	6.1023	6.04317	6.27241	5.20518	6.08323	5.11614	4.89923	4.86213	5.18442	5.17788	4.92286	4.92126	5.22346	4.94488
sp|P38555|YPT31_YEAST	YPT31	GTP-binding protein YPT31/YPT8	628	22	6.10356	5.95923	5.74861	5.46817	5.64528	5.62909	5.98264	5.7412	5.78551	5.41367	5.62238	5.39729	5.1696	4.85368	4.99562	5.41895	5.48663	5.57889
sp|P38604|ERG7_YEAST	ERG7	Lanosterol synthase	1205	46	5.22438	5.63149	4.87924	5.25747	5.64386	5.47756	5.44677	5.15035	5.33003	6.24658	6.25358	6.16743	5.629	5.80724	4.98578	5.17503	5.9038	5.7904
sp|P38615|RIM11_YEAST	RIM11	Serine/threonine-protein kinase RIM11/MSD1	981	22	5.03243	5.04273	4.79505	4.89344	5.1522	4.84801	4.91329	5.21364	5.04671	6.33526	6.58607	6.22274	5.66486	5.86916	5.69529	5.84422	6.40578	6.43912
sp|P38616|YGP1_YEAST	YGP1	Protein YGP1	1621	37	4.84913	3.33516	3.41082	6.02564	6.79916	6.46729	2.8907	3.17697	3.95881	5.19271	6.79582	6.19709	7.73347	8.10874	8.06062	5.14947	5.50298	6.34543
sp|P38620|KPR2_YEAST	PRS2	Ribose-phosphate pyrophosphokinase 2	265	27	5.11789	5.19144	5.29016	5.78054	5.81123	5.83777	5.12886	5.32076	5.19043	5.37752	5.48068	5.63433	6.12558	6.20455	6.23141	5.34686	5.4454	5.48459
sp|P38623|RCK2_YEAST	RCK2	Serine/threonine-protein kinase RCK2	321	61	5.85234	5.69001	5.88555	6.20134	6.07123	6.03021	5.55911	5.77567	5.80025	5.0298	5.32078	5.22416	5.25115	5.23168	5.41184	5.22374	5.07813	5.363
sp|P38624|PSB1_YEAST	PRE3	Proteasome subunit beta type-1	2449	39	5.46275	5.53033	5.15175	5.16533	5.16526	5.21355	5.3433	5.55328	5.32776	6.09622	5.89861	5.73739	5.54556	5.63388	5.56386	5.99017	5.8916	5.72941
sp|P38625|GUAA_YEAST	GUA1	GMP synthase [glutamine-hydrolyzing]	393	174	5.9765	6.06781	5.91815	5.14342	5.28579	5.2178	5.92902	5.92207	5.88746	5.78928	5.61034	5.69939	4.95678	4.80529	4.82326	5.71625	5.69865	5.55273
sp|P38626|NCB5R_YEAST	CBR1	NADH-cytochrome b5 reductase 1	934	53	6.19737	6.19296	6.2091	5.49605	5.51701	5.42757	6.20123	6.22314	6.36026	5.50424	5.26771	5.32514	4.77303	4.72739	4.63079	5.32339	5.40497	5.21864
sp|P38627|URA8_YEAST	URA8	CTP synthase 2	1858	48	5.30674	4.89538	5.08465	5.76989	5.80749	5.73663	5.0007	5.04619	5.3543	5.24965	5.78932	5.73813	5.81489	6.14468	6.07583	5.36053	5.60244	6.22258
sp|P38628|AGM1_YEAST	PCM1	Phosphoacetylglucosamine mutase	1705	76	5.25331	5.28274	5.11998	5.7529	5.79493	5.70701	5.28639	5.47034	5.34895	5.45316	5.44522	5.59513	5.83316	5.94117	5.90004	5.61403	5.5568	5.64473
sp|P38629|RFC3_YEAST	RFC3	Replication factor C subunit 3	1221	52	5.66112	5.79122	5.82508	5.89639	5.68388	5.6468	5.76058	5.88365	5.8411	5.39427	5.3015	5.28075	5.30466	5.23579	5.46926	5.57371	5.212	5.23821
sp|P38630|RFC1_YEAST	RFC1	Replication factor C subunit 1	164	55	5.52553	5.77045	5.84058	6.24776	6.0706	6.02214	5.65195	5.74242	5.60538	5.2148	5.03509	5.20851	5.59387	5.5177	5.7942	5.0867	5.0509	5.02141
sp|P38631|FKS1_YEAST	FKS1	1,3-beta-glucan synthase component FKS1	1379	244	5.66953	5.56116	5.5878	5.88757	5.94204	5.98978	5.63338	5.64485	5.78322	5.34777	5.36078	5.49509	5.39287	5.61444	5.45365	5.07407	5.26391	5.29809
sp|P38632|NSE2_YEAST	MMS21	E3 SUMO-protein ligase MMS21	3986	4	5.56716	5.50792	5.88935	5.48515	5.12954	5.54836	5.20184	5.04881	5.27589	5.37447	5.46859	5.4586	6.48039	6.27192	5.98674	5.14004	5.78092	5.38431
sp|P38633|MED31_YEAST	SOH1	Mediator of RNA polymerase II transcription subunit 31	4032	2	5.29561	5.53658	6.04894	7.28785	4.53987	5.37613	6.14325	5.25063	6.05678	4.64782	5.26237	5.57989	4.45111	5.35278	6.31659	6.0236	5.89133	4.93889
sp|P38634|SIC1_YEAST	SIC1	Protein SIC1	4373	1	6.14091	4.15061	5.56289	4.30732	1.44967	4.95524	6.62411	4.66299	4.3975	4.92691	6.7603	7.63628	6.52997	6.17728	5.9603	7.66493	6.54813	5.54465
sp|P38635|HIS9_YEAST	HIS2	Histidinol-phosphatase	3617	7	5.84769	5.32851	5.61824	5.88218	5.21658	5.75972	5.46731	5.88886	6.23808	5.2515	5.40605	5.11073	5.30485	5.51797	5.50907	5.64017	5.34769	5.66478
sp|P38636|ATX1_YEAST	ATX1	Metal homeostasis factor ATX1	3676	5	5.95741	5.75006	5.57731	5.59104	5.52531	6.04991	5.89711	6.15818	5.98098	5.65352	5.35943	4.80946	5.06956	5.17009	5.03363	5.60645	5.51566	5.29488
sp|P38682|GLO3_YEAST	GLO3	ADP-ribosylation factor GTPase-activating protein GLO3	1077	60	5.58417	5.52055	5.5025	5.98388	5.95893	6.01292	5.47089	5.43029	5.46598	5.29843	5.42554	5.37795	5.50294	5.48874	5.73585	5.35373	5.35646	5.53026
sp|P38687|SRP68_YEAST	SRP68	Signal recognition particle subunit SRP68	569	73	5.62451	5.65559	6.07739	6.19181	6.05739	5.90656	5.84538	5.82757	5.6246	5.19237	5.01637	5.13012	5.54614	5.40523	5.52042	5.32519	5.09483	4.95855
sp|P38688|SRP72_YEAST	SRP72	Signal recognition particle subunit SRP72	961	68	5.56787	5.68975	5.65598	5.76205	5.49321	5.59842	5.68983	5.70635	5.49724	5.58284	5.29856	5.49787	5.59814	5.56696	5.4024	5.5761	5.53336	5.28307
sp|P38689|KPR3_YEAST	PRS3	Ribose-phosphate pyrophosphokinase 3	265	60	5.80642	5.78715	6.03465	6.23924	6.13312	6.04289	5.66263	5.9018	5.87152	5.08859	5.05455	5.19295	5.11385	5.29217	5.4159	5.12014	5.11729	5.12513
sp|P38690|YHJ3_YEAST	YHR033W	Uncharacterized protein YHR033W	1292	6	5.40473	5.05791	6.05945	6.00591	6.55625	7.11593	5.00787	5.69885	5.50744	5.45987	4.8825	5.25694	4.63213	5.70189	6.07731	5.31656	5.27493	4.98354
sp|P38691|KSP1_YEAST	KSP1	Serine/threonine-protein kinase KSP1	2374	20	5.54744	5.40894	6.05646	6.0774	5.60507	5.80426	5.54589	5.56215	5.88155	4.99956	5.54415	5.69681	4.9065	5.14919	5.78887	5.37253	5.45745	5.59577
sp|P38692|KIC1_YEAST	KIC1	Serine/threonine-protein kinase KIC1	1411	20	5.57053	5.8503	5.73183	5.24517	4.99712	5.13823	5.29922	6.02861	5.90817	5.35868	5.32422	5.56881	5.27788	5.18789	6.04049	6.31814	5.49307	5.66165
sp|P38693|PPAC_YEAST	PHO12	Acid phosphatase PHO12	2049	45	5.98952	8.69575	7.08059	2.44009	2.30047	2.57532	7.64703	7.81233	5.16625	9.27605	5.95633	5.77642	2.38127	2.54111	2.46957	8.46251	8.02965	5.39973
sp|P38694|MSC7_YEAST	MSC7	Putative aldehyde dehydrogenase-like protein YHR039C	1660	60	5.62672	6.00373	5.82422	5.67355	5.77918	5.60263	5.84202	5.73722	5.6419	5.60812	5.36162	5.69991	5.23149	5.31582	5.11462	5.24687	5.43448	5.25588
sp|P38695|HXT5_YEAST	HXT5	Probable glucose transporter HXT5	116	16	3.79143	2.72138	3.25511	2.56322	2.7143	2.50884	2.38305	2.88174	3.42093	6.20819	8.27451	8.54443	7.21864	8.07849	10.1443	8.12272	7.6701	9.49866
sp|P38696|ARP1_YEAST	ARP1	Centractin	4324	1	3.87714	6.80948	6.59107	6.1659	6.4553	8.7687	3.92354	6.659	5.5876	6.44087	6.5547	3.68928	2.67826	4.80851	4.57651	7.29742	3.9487	5.16803
sp|P38697|IMDH2_YEAST	IMD2	Inosine-5'-monophosphate dehydrogenase 2	815	186	7.04145	5.66505	6.44388	3.73547	3.77369	3.97337	5.37017	5.89266	7.86508	5.74697	7.04961	7.57327	3.45191	3.52961	3.76993	5.329	6.24597	7.54292
sp|P38698|PPX1_YEAST	PPX1	Exopolyphosphatase	2936	42	5.78684	5.79968	5.83287	6.00019	5.91979	5.82094	5.92081	5.67951	5.75849	5.28533	5.30014	5.37546	5.43057	5.37871	5.18153	5.07173	5.26719	5.19022
sp|P38699|STB5_YEAST	STB5	Protein STB5	3597	3	6.8443	5.92124	5.78208	6.02062	6.75181	6.01532	5.83931	6.17465	5.38005	4.94267	4.38241	4.86326	4.4244	5.45514	5.29407	5.19155	5.55984	5.15729
sp|P38700|APM2_YEAST	APM2	Adaptin medium chain homolog APM2	4379	1	7.33858	7.82851	4.26157	4.04334	5.64569	5.7303	6.30585	4.64334	6.43871	5.66752	6.00686	6.46723	4.57776	3.79665	4.87476	6.41629	4.96033	4.99671
sp|P38701|RS20_YEAST	RPS20	40S ribosomal protein S20	3244	138	6.17861	6.76466	6.48373	5.3762	5.38395	5.29688	6.68054	6.04603	6.0425	5.82332	5.18756	5.27783	4.83429	4.51216	4.1794	5.52928	5.40206	5.001
sp|P38702|LEU5_YEAST	LEU5	Mitochondrial carrier protein LEU5	3765	1	5.46744	5.14935	6.48317	5.34277	5.24453	3.90856	8.07288	6.71129	7.60607	4.70733	7.31881	5.38521	5.10533	5.21617	4.52801	4.16011	3.8299	5.76307
sp|P38703|LAG1_YEAST	LAG1	Ceramide synthase LAG1	1341	13	5.87881	5.92236	6.44203	5.93809	5.45486	5.95596	6.05213	6.32235	6.07704	5.394	5.26406	5.40538	4.62825	4.71931	4.88112	5.46212	5.09164	5.11049
sp|P38705|SYSM_YEAST	DIA4	Serine--tRNA ligase, mitochondrial	3273	11	5.69356	5.19116	5.48631	5.60283	5.53923	5.43813	5.17118	5.30876	5.56984	5.2455	5.94752	5.44985	5.76896	5.765	6.12349	5.61264	5.35825	5.7278
sp|P38707|SYNC_YEAST	DED81	Asparagine--tRNA ligase, cytoplasmic	2116	186	5.70704	5.83534	5.81487	5.37675	5.39544	5.45983	5.87548	5.79861	5.87855	5.72633	5.55379	5.75488	5.13348	5.08978	4.94263	5.61857	5.54737	5.49126
sp|P38708|YHI0_YEAST	YHR020W	Putative proline--tRNA ligase YHR020W	645	136	5.86434	6.11131	5.67386	5.39369	5.76279	5.6713	6.38142	5.61263	5.74717	5.79048	5.76632	5.49007	5.23802	5.13019	4.50857	5.14597	5.54928	5.16259
sp|P38710|INM1_YEAST	INM1	Inositol monophosphatase 1	3606	28	5.65176	5.88586	5.74175	4.95624	5.1303	5.1505	5.71331	5.93703	6.20184	5.72713	5.2962	5.84564	5.0283	4.91784	5.18473	6.2588	5.74576	5.62699
sp|P38711|RS27B_YEAST	RPS27B	40S ribosomal protein S27-B	4273	19	6.32242	6.7991	6.47597	5.34937	5.2795	5.43331	6.48161	6.80619	6.34913	5.44297	4.8594	5.07219	4.54932	4.45072	4.44028	5.65526	5.35736	4.87589
sp|P38712|RRP3_YEAST	RRP3	ATP-dependent rRNA helicase RRP3	1048	65	5.60121	5.41314	5.66623	6.68807	6.71415	6.58361	5.58592	5.31702	5.3623	5.07064	4.83868	5.12169	5.97352	5.92503	5.65249	4.91525	4.95709	4.61397
sp|P38713|OSH3_YEAST	OSH3	Oxysterol-binding protein homolog 3	1995	40	5.76863	5.96483	6.06429	5.60203	5.3578	5.59147	5.889	5.79526	5.93457	5.5455	5.28738	5.41264	5.15846	5.00538	5.40656	5.61251	5.34982	5.25388
sp|P38714|SYRM_YEAST	MSR1	Arginine--tRNA ligase, mitochondrial	639	23	5.51915	6.76195	5.47736	6.27772	6.73635	6.66325	7.22295	4.95966	5.48931	5.48476	5.47288	5.02192	5.9172	5.05811	3.70604	4.33359	5.10751	4.79031
sp|P38715|GRE3_YEAST	GRE3	NADPH-dependent aldose reductase GRE3	1066	90	2.26277	2.11318	2.11765	2.35022	2.31434	2.32204	2.0911	2.14911	1.89019	8.10269	9.06886	9.08595	8.60073	9.13506	9.44398	8.46354	8.97053	9.51806
sp|P38716|YHR2_YEAST	YHR112C	Uncharacterized trans-sulfuration enzyme YHR112C	936	18	5.90811	4.82344	4.74016	4.9835	5.37267	5.17459	4.41211	4.80864	5.72088	5.20836	7.27275	6.41885	5.15285	5.5731	5.68607	4.98823	6.23305	7.52264
sp|P38717|SIP3_YEAST	SIP3	Membrane-anchored lipid-binding protein SIP3	1767	19	6.10148	5.95859	5.99416	6.29177	6.08941	5.97599	5.90858	6.27136	5.92708	4.88852	4.97061	5.14517	5.00908	4.99261	5.22186	5.34312	4.92745	4.98316
sp|P38719|DBP8_YEAST	DBP8	ATP-dependent RNA helicase DBP8	2176	35	5.7871	5.87722	5.50848	6.32863	6.41201	6.37303	5.93216	5.68451	5.74306	5.2812	5.00224	5.04824	5.74527	5.71801	5.069	4.88134	5.01978	4.58871
sp|P38720|6PGD1_YEAST	GND1	6-phosphogluconate dehydrogenase, decarboxylating 1	747	190	5.71525	5.42501	5.55213	5.00091	4.82801	4.81613	5.51547	5.67622	5.85038	5.77249	6.27605	6.12562	5.15588	5.11716	5.14499	5.66931	5.93191	6.42708
sp|P38723|COS8_YEAST	COS8	Protein COS8	2857	3	5.26709	5.05681	5.35686	6.96613	6.54375	7.06031	4.59409	6.12078	5.42056	3.59693	4.42499	4.53357	5.45141	5.17942	7.6353	7.00489	4.62279	5.16431
sp|P38731|ARN1_YEAST	ARN1	Siderophore iron transporter ARN1	2693	1	4.38407	5.41166	4.24754	8.93706	7.56336	7.66416	3.60146	4.51855	5.28894	3.33826	5.28152	5.00473	8.18186	4.54579	7.15456	4.84873	4.70549	5.32225
sp|P38732|EFM1_YEAST	EFM1	Protein-lysine N-methyltransferase EFM1	2808	45	6.08503	5.70299	6.01634	5.22211	5.24903	5.31842	5.9594	5.92229	5.7941	5.66909	5.58503	5.75219	4.94781	4.93966	5.04987	5.69552	5.51031	5.58081
sp|P38736|GOSR1_YEAST	GOS1	Golgi SNAP receptor complex member 1	1072	31	5.42178	5.30616	5.51765	6.3052	6.09103	6.29738	5.40614	5.47934	5.5788	5.06723	5.17348	5.09239	5.9794	5.76059	5.87431	5.16392	5.23258	5.25263
sp|P38737|ECM29_YEAST	ECM29	Proteasome component ECM29	603	101	5.26717	5.44927	5.748	6.3068	5.82418	5.73569	5.45901	5.69398	5.40629	5.10307	4.84357	5.30942	5.59002	5.57169	6.19128	5.77711	5.30145	5.422
sp|P38738|OCA5_YEAST	OCA5	Oxidant-induced cell-cycle arrest protein 5	2052	25	5.91202	6.10856	5.94699	5.50956	5.70976	5.38288	5.85121	5.77028	5.9265	5.5228	5.63647	5.27669	5.00671	5.1352	5.0798	5.3197	5.32948	5.57539
sp|P38742|NPR3_YEAST	NPR3	Nitrogen permease regulator 3	3872	6	5.47129	5.55783	5.79103	5.67255	5.30659	5.22238	5.76431	5.8104	6.13805	5.56327	5.24102	5.79228	5.06692	4.78511	5.4465	5.89791	5.65725	5.81531
sp|P38744|PHS_YEAST	YHL018W	Putative pterin-4-alpha-carbinolamine dehydratase	4170	2	6.16362	5.09357	5.86431	6.14063	6.09933	5.80951	5.84705	5.66217	6.42045	4.45081	4.9772	5.14621	5.50983	5.26537	5.608	5.29813	4.83078	5.81304
sp|P38745|YHB7_YEAST	YHL017W	Uncharacterized membrane protein YHL071W	4296	2	5.96207	5.33887	6.33675	5.3668	6.19039	6.10829	5.90319	6.66146	6.77758	5.23041	5.12934	5.36686	4.94663	4.59929	5.23285	5.66779	4.94118	4.24024
sp|P38746|YLF2_YEAST	YLF2	Obg-like ATPase homolog	2466	13	5.15946	5.30222	5.84659	6.32859	6.03544	6.23473	5.39292	5.6327	5.7579	5.19178	5.04329	5.27201	5.53491	5.75039	5.86605	5.59035	4.8919	5.16876
sp|P38747|OTU2_YEAST	OTU2	OTU domain-containing protein 2	2204	17	5.26917	5.28226	5.23627	6.47221	6.20926	6.1098	5.17107	5.35352	5.40365	5.235	4.68202	5.18032	6.38632	6.15387	6.32926	5.28634	5.15781	5.08186
sp|P38748|ETP1_YEAST	ETP1	RING finger protein ETP1	2628	2	4.87844	5.20333	6.09474	5.25364	5.35	5.70889	4.78336	4.69342	4.70836	6.01524	5.69741	5.4074	4.95408	5.28357	6.80595	6.42483	6.23102	6.50633
sp|P38749|YAP3_YEAST	YAP3	AP-1-like transcription factor YAP3	1515	3	5.47433	6.2454	5.88859	5.77724	5.75378	5.65607	5.79629	5.35268	6.12048	5.06044	4.97278	5.42268	5.15439	5.0983	5.72647	5.55771	5.45864	5.48373
sp|P38750|YHA8_YEAST	YHL008C	Uncharacterized transporter YHL008C	2094	8	5.80893	6.28029	6.36512	5.6404	5.3832	5.13919	6.06624	6.06546	5.56405	5.2832	4.79443	5.56537	5.45514	4.87048	5.61253	5.91033	5.05475	5.14089
sp|P38753|HSE1_YEAST	HSE1	Class E vacuolar protein-sorting machinery protein HSE1	1365	23	5.35424	5.98528	5.821	5.30097	5.67086	5.53355	6.089	5.71401	5.50218	5.27859	5.24107	5.32669	5.99688	6.01512	5.70215	4.97687	5.32235	5.16919
sp|P38754|RL14B_YEAST	RPL14B	60S ribosomal protein L14-B	159	8	4.42862	4.449	2.83784	3.30256	3.71584	3.4207	3.54875	5.11219	4.2653	8.2229	7.25268	7.53543	6.57312	6.61761	6.51267	7.87032	7.39415	6.94031
sp|P38755|OSH7_YEAST	OSH7	Oxysterol-binding protein homolog 7	484	50	5.29439	5.30681	5.45464	6.26824	6.28429	6.10649	5.24932	5.26505	5.46132	5.19741	5.34702	5.29786	6.0679	6.11646	5.88127	5.00165	5.17347	5.2264
sp|P38756|TCD1_YEAST	TCD1	tRNA threonylcarbamoyladenosine dehydratase 1	3124	27	5.6223	5.48312	5.4374	6.01106	5.73399	5.61667	5.42175	5.26834	5.31822	5.38985	5.4373	5.32454	5.85326	5.96529	6.10134	5.27511	5.28618	5.45428
sp|P38757|NEM1_YEAST	NEM1	Nuclear envelope morphology protein 1	4071	2	5.78026	5.8069	6.49572	5.5323	5.49436	5.63432	5.92207	6.00758	5.64818	5.02288	4.71726	5.51445	5.33182	5.16451	5.87666	5.66337	5.2828	5.10454
sp|P38758|TDA3_YEAST	TDA3	Putative oxidoreductase TDA3	915	23	6.05379	5.66194	4.71639	5.006	5.41846	5.45872	5.10469	5.49193	6.09409	5.24878	5.54842	5.89956	5.34142	5.19699	5.2567	5.96765	6.24384	6.29064
sp|P38759|VPS29_YEAST	VPS29	Vacuolar protein sorting-associated protein 29	1786	15	6.21328	6.15217	6.17442	5.69362	5.67547	5.76038	6.12665	5.82587	5.73417	5.32656	5.05674	5.46713	5.00473	5.22846	4.76446	5.13318	5.38053	5.28218
sp|P38760|MIP6_YEAST	MIP6	RNA-binding protein MIP6	82	6	3.97842	3.99867	4.2482	6.61196	5.77074	6.4747	4.74975	4.63973	3.68741	4.74214	4.43959	5.30317	7.17309	7.04715	10.0851	6.76683	4.97707	5.30632
sp|P38764|RPN1_YEAST	RPN1	26S proteasome regulatory subunit RPN1	2084	157	5.29716	5.49936	5.48344	6.02223	6.04444	5.86568	5.56611	5.32541	5.27133	5.42751	5.43719	5.34923	5.92239	5.79874	5.6755	5.24082	5.35162	5.42183
sp|P38765|YHI9_YEAST	YHI9	Uncharacterized isomerase YHI9	619	27	6.16638	5.5784	5.73313	4.58362	4.56456	4.77335	5.32695	5.84888	6.24061	5.84086	6.34545	6.26737	4.40493	4.58343	4.75018	6.03322	6.22959	6.7291
sp|P38766|RRM3_YEAST	RRM3	ATP-dependent DNA helicase RRM3	1968	11	5.75851	6.1384	5.59035	5.95949	5.44041	5.37213	5.54613	6.03278	5.6393	5.36809	5.1424	5.6606	5.27261	5.06325	5.57028	5.84535	5.24022	5.35971
sp|P38767|ERC1_YEAST	ERC1	Ethionine resistance-conferring protein 1	4498	1	4.67074	10.0559	6.94342	6.91101	4.73705	7.77763	6.22182	8.56031	6.28615	3.03241	3.05622	5.15542	6.25435	5.37327	3.07248	4.7173	5.01852	2.15598
sp|P38768|PIH1_YEAST	PIH1	Protein interacting with Hsp90 1	2858	21	5.35287	5.5322	5.20078	6.33147	5.56043	5.73041	5.27945	5.65935	5.41991	5.55373	5.43573	5.36588	5.74446	5.74337	6.06499	5.51492	5.12726	5.38278
[truncated: 2,885 more rows]
