# Supplementary material for: Proteome Profiling of S. cerevisiae Strains Lacking the Ubiquitin-Conjugating Enzymes Ubc4 and Ubc5 During Exponential Growth and After Heat Shock Treatment
Source: Microorganisms. 2024 Nov 5;12(11):2235. doi: 10.3390/microorganisms12112235 (PMC11596627; doi:10.3390/microorganisms12112235)
Supplement: Supplementary file 1 [file microorganisms-12-02235-s001.zip › Table S3.xlsx]

## Sheet: List of the Peptides
Table S3: Peptides quantified in the experiment. Columns include: Uniprot protein ID, gene symbol, protein description, protein group ID, redundancy, whether peptide is a unique or razor peptide, peptide sequence, and TMT signal-to-noise for all channels.
							rq_126_sn	rq_127n_sn	rq_127c_sn	rq_128n_sn	rq_128c_sn	rq_129n_sn	rq_129c_sn	rq_130n_sn	rq_130c_sn	rq_131_sn	rq_131c_sn	rq_132n_sn	rq_132c_sn	rq_133n_sn	rq_133c_sn	rq_134n_sn	rq_134c_sn	rq_135_sn
							Exponential growth									Heat shock
ProteinId	GeneSymbol	Description	GroupId	Redundancy	Unique/Razor	PeptideSequence	wt rep1	wt rep2	wt rep3	ubc4D rep1	ubc4D rep2	ubc4D rep3	ubc5D rep1	ubc5D rep2	ubc5D rep3	wt rep1	wt rep2	wt rep3	ubc4D rep1	ubc4D rep2	ubc4D rep3	ubc5D rep1	ubc5D rep2	ubc5D rep3
sp|A5Z2X5|YP010_YEAST	YPR010C-A	UPF0495 protein YPR010C-A	4290	0	U	R.LTGNPELSSLDEVLAK.D	14.7719	15.1855	21.9127	14.8437	20.5757	19.5606	17.892	20.9389	18.4891	17.3031	13.1591	18.1923	12.0643	15.0322	17.8954	20.6991	12.6484	13.1985
sp|A5Z2X5|YP010_YEAST	YPR010C-A	UPF0495 protein YPR010C-A	4290	0	U	R.LTGNPELSSLDEVLAK.D	11.7713	9.53831	10.0939	7.35408	11.217	10.8826	7.66024	10.6672	8.96207	8.25912	10.5509	9.61931	10.0889	6.19724	6.73082	11.752	12.0307	10.2957
sp|A5Z2X5|YP010_YEAST	YPR010C-A	UPF0495 protein YPR010C-A	4290	0	U	R.LTGNPELSSLDEVLAK.D	14.6075	13.6694	14.5004	15.2407	17.9248	16.4493	14.6663	14.5365	16.8637	15.2537	11.2223	12.8126	11.301	9.274	11.2674	16.283	13.0618	12.502
sp|A5Z2X5|YP010_YEAST	YPR010C-A	UPF0495 protein YPR010C-A	4290	0	U	R.LTGNPELSSLDEVLAK.D	48.3793	39.0928	46.2597	36.3239	45.4877	41.5852	41.5974	45.2399	53.122	45.1774	37.8343	45.6203	39.3889	43.7197	49.5627	43.2628	36.0214	37.2223
sp|A5Z2X5|YP010_YEAST	YPR010C-A	UPF0495 protein YPR010C-A	4290	0	U	R.LTGNPELSSLDEVLAK.D	25.5517	29.034	40.4371	44.968	34.038	33.2107	25.292	32.1093	40.964	31.4897	32.7369	25.4777	30.3142	30.6948	25.0251	31.1672	33.148	37.8417
sp|A5Z2X5|YP010_YEAST	YPR010C-A	UPF0495 protein YPR010C-A	4290	0	U	R.LTGNPELSSLDEVLAK.D	49.6888	46.8185	54.9732	53.4774	53.2963	51.5608	55.6425	49.1672	71.5528	42.6158	52.2431	54.5373	42.3305	42.4557	45.7677	53.8319	48.9334	50.1407
sp|A5Z2X5|YP010_YEAST	YPR010C-A	UPF0495 protein YPR010C-A	4290	0	U	R.LTGNPELSSLDEVLAK.D	37.1863	45.8434	47.9422	36.5256	43.3252	38.5129	43.3	47.114	50.5903	28.311	27.9397	33.3423	35.4851	34.3146	37.2063	38.3797	34.9149	34.7026
sp|A5Z2X5|YP010_YEAST	YPR010C-A	UPF0495 protein YPR010C-A	4290	0	U	R.LTGNPELSSLDEVLAK.D	24.8044	34.8636	25.7419	26.5903	24.407	26.7199	19.0848	26.0629	25.1578	21.8174	22.8733	21.2826	19.9694	25.005	25.5206	23.727	23.5177	24.8925
sp|D6VTK4|STE2_YEAST	STE2	Pheromone alpha factor receptor	3173	0	U	K.FWTEDNNNL.-	47.2307	62.5008	62.9299	47.4545	56.4277	49.5599	43.1653	63.0124	47.7285	42.1135	39.3613	53.1225	46.8969	44.2911	49.975	58.3203	49.0895	45.1692
sp|D6VTK4|STE2_YEAST	STE2	Pheromone alpha factor receptor	3173	0	U	R.FYPGTLSSFQTDSINNDAK.S	45.0724	51.4004	50.8064	37.4985	35.5705	46.331	44.0626	44.0778	47.9901	37.4831	32.2254	37.8153	31.4475	38.2365	28.0579	37.3585	33.5975	35.0881
sp|D6VTK4|STE2_YEAST	STE2	Pheromone alpha factor receptor	3173	0	U	R.FYPGTLSSFQTDSINNDAK.S	50.054	54.3523	52.6551	43.7821	44.9849	53.3959	52.0281	59.7585	49.5461	56.0482	46.2482	45.2372	52.6044	44.4606	42.5343	45.1237	42.043	47.858
sp|D6VTK4|STE2_YEAST	STE2	Pheromone alpha factor receptor	3173	0	U	R.TFVSETADDIEK.N	52.1383	47.7904	61.5727	46.0732	45.3403	44.7578	51.917	55.0462	52.1453	48.4084	51.0026	40.6599	41.98	32.9699	54.8887	42.3824	39.4118	37.6373
sp|D6VTK4|STE2_YEAST	STE2	Pheromone alpha factor receptor	3173	0	U	K.TNTITSDFTTSTDR.F	14.2041	21.2008	17.0026	16.6097	12.2268	19.2188	16.9434	15.9302	15.9503	15.1449	12.6488	10.9976	8.1898	8.75558	12.7083	15.282	10.9702	11.4834
sp|D6VTK4|STE2_YEAST	STE2	Pheromone alpha factor receptor	3173	0	U	K.TNTITSDFTTSTDR.F	145.447	160.112	173.739	147.669	124.69	139.719	168.273	162.581	130.293	133.842	99.4695	127.461	110.17	106.756	114.861	124.572	111.321	100.951
sp|D6VTK4|STE2_YEAST	STE2	Pheromone alpha factor receptor	3173	0	U	K.TNTITSDFTTSTDR.F	184.476	217.864	234.303	167.561	152.653	176.301	212.191	204.608	196.004	144.278	121.003	142.466	133.665	137.149	137.063	153.465	139.836	118.031
sp|D6VTK4|STE2_YEAST	STE2	Pheromone alpha factor receptor	3173	0	U	K.GMIVTYNDVSATQDK.Y	47.155	40.9882	51.3385	55.865	45.19	39.8842	55.2568	61.7376	58.1549	40.7871	34.444	43.2759	31.0102	30.0856	45.8888	44.7095	32.0862	27.7808
sp|D6VTK4|STE2_YEAST	STE2	Pheromone alpha factor receptor	3173	0	U	K.GMIVTYNDVSATQDK.Y	42.4648	47.1905	48.5221	56.9632	41.447	47.2195	52.0695	67.0204	50.1337	46.4506	40.62	46.2783	24.0474	30.1013	37.9183	36.4514	34.1193	39.7372
sp|D6VTK4|STE2_YEAST	STE2	Pheromone alpha factor receptor	3173	0	U	K.GMIVTYNDVSATQDK.Y	45.4629	47.9676	52.6995	45.378	46.211	44.2154	53.8496	55.947	40.634	44.3307	39.541	39.3046	23.8048	29.0145	36.0566	48.8162	32.084	31.3643
sp|D6VTK4|STE2_YEAST	STE2	Pheromone alpha factor receptor	3173	0	U	K.VIFTGDNFK.R	109.541	108.965	131.463	123.231	95.0619	107.175	110.113	144.303	118.898	97.1628	81.633	104.414	61.6908	77.2809	111.992	107.886	72.34	69.1803
sp|D6VTK4|STE2_YEAST	STE2	Pheromone alpha factor receptor	3173	0	U	R.IGPFADASYK.E	149.576	205.191	206.967	156.258	147.676	153.651	200.345	166.861	156.797	117.195	112.164	115.89	114.922	116.649	110.704	117.94	122.739	104.018
sp|D6VTK4|STE2_YEAST	STE2	Pheromone alpha factor receptor	3173	0	U	K.VIFTGDNFK.R	57.4187	59.4214	80.1003	68.2939	61.5409	65.9027	63.8893	68.9541	58.308	56.0918	52.6248	60.7325	53.7226	50.9087	69.7259	65.4751	56.6248	52.0727
sp|D6VTK4|STE2_YEAST	STE2	Pheromone alpha factor receptor	3173	0	U	K.EGEVEPVDMYTPDTAADEEAR.K	29.1881	42.0139	44.1836	42.9031	39.2867	38.2569	34.7944	39.8457	37.252	32.9166	36.8434	32.294	31.4433	28.2315	43.7117	43.1361	33.8731	35.4438
sp|D6VTK4|STE2_YEAST	STE2	Pheromone alpha factor receptor	3173	0	U	K.EGEVEPVDMYTPDTAADEEARK.F	39.5392	51.4033	37.8165	35.471	48.1365	33.2594	43.015	36.9117	34.3005	34.8654	26.609	28.4873	29.7217	24.9205	19.0795	24.1555	22.0868	22.5513
sp|D6VTK4|STE2_YEAST	STE2	Pheromone alpha factor receptor	3173	0	U	K.EGEVEPVDMYTPDTAADEEARK.F	37.9564	43.8228	38.8077	34.648	43.8404	41.778	47.7735	40.1517	36.5471	34.7077	21.9597	27.7018	25.7219	24.1172	23.091	27.4786	34.7834	21.6276
sp|D6VTK4|STE2_YEAST	STE2	Pheromone alpha factor receptor	3173	0	U	R.TFVSETADDIEK.N	49.6408	62.4088	58.3299	57.843	63.3273	46.4754	65.5739	61.1504	64.4399	47.6451	40.5761	45.0839	40.6341	38.3441	47.2177	52.4553	41.4672	41.5517
sp|D6VTK4|STE2_YEAST	STE2	Pheromone alpha factor receptor	3173	0	U	R.TFVSETADDIEK.N	50.9519	60.1422	80.7873	79.5198	62.6693	63.1571	85.7494	69.8172	69.5452	66.1508	64.7659	68.4598	56.0565	58.1305	72.1018	75.6881	57.4974	59.2022
sp|D6VTK4|STE2_YEAST	STE2	Pheromone alpha factor receptor	3173	0	U	K.TNTITSDFTTSTDR.F	10.2623	12.9145	12.7613	10.7629	11.1276	9.86586	14.0117	18.4992	11.7946	8.89943	9.89306	6.43677	10.9643	8.48801	8.63752	11.7137	10.0322	6.98141
sp|D6VTK4|STE2_YEAST	STE2	Pheromone alpha factor receptor	3173	0	U	R.LYDLYPR.R	176.946	197.265	173.126	161.188	164.919	146.582	193.525	192.815	178.984	148.427	118.737	128.898	130.165	140.715	143.337	155.025	134.083	129.107
sp|D6VTK4|STE2_YEAST	STE2	Pheromone alpha factor receptor	3173	0	U	K.TNTITSDFTTSTDR.F	127.888	150.472	128.88	115.807	108.332	113.447	155.146	142.004	131.213	96.8379	77.5457	99.708	108.285	83.6274	91.0624	99.9912	91.9031	74.0353
sp|D6VTK4|STE2_YEAST	STE2	Pheromone alpha factor receptor	3173	0	U	R.IGPFADASYK.E	139.455	162.575	171.079	148.391	159.785	138.565	154.145	142.141	157.332	121.51	117.639	118.631	141.433	116.461	131.741	122.508	113.922	108.978
sp|D6VTK4|STE2_YEAST	STE2	Pheromone alpha factor receptor	3173	0	U	K.NQFYQLPTPTSSK.N	12.0192	16.3643	13.2634	14.0819	11.9964	15.2917	15.2713	14.3213	13.5518	9.02123	14.5143	13.1579	8.79149	5.09705	8.39174	11.3868	9.90297	8.92054
sp|D6VTK4|STE2_YEAST	STE2	Pheromone alpha factor receptor	3173	0	U	K.EGEVEPVDM*YTPDTAADEEAR.K	13.8499	14.8932	18.1568	16.0114	13.1266	18.1246	16.0739	18.4174	21.8413	16.0519	9.50946	12.8243	14.6701	11.0399	11.4389	14.0733	11.5989	8.23162
sp|D6VTK4|STE2_YEAST	STE2	Pheromone alpha factor receptor	3173	0	U	K.EGEVEPVDM*YTPDTAADEEAR.K	15.6109	15.215	18.1287	14.72	14.3968	16.1141	13.0551	16.4305	16.9895	9.45762	12.3046	11.6	10.8916	7.48064	12.8636	12.4896	8.01075	12.0772
sp|D6VTK4|STE2_YEAST	STE2	Pheromone alpha factor receptor	3173	0	U	K.EGEVEPVDMYTPDTAADEEAR.K	17.1226	22.8853	23.489	18.0521	18.5087	20.4479	17.9316	25.3737	25.5258	18.763	20.6681	17.7026	14.8872	15.1773	15.2974	19.1237	19.5806	14.7459
sp|D6VTK4|STE2_YEAST	STE2	Pheromone alpha factor receptor	3173	0	U	K.FWTEDNNNL.-	54.0192	66.9966	74.1608	66.8123	71.5838	57.9492	67.4509	67.2186	75.6887	64.2183	56.4862	51.8107	53.2741	57.5897	51.0094	66.2902	56.726	51.5135
sp|D6VTK4|STE2_YEAST	STE2	Pheromone alpha factor receptor	3173	0	U	K.NQFYQLPTPTSSK.N	40.8359	42.0938	41.8336	39.5234	37.2189	34.6233	45.916	48.2142	46.5571	32.8092	19.6763	32.0202	29.8375	29.4407	24.8832	30.9665	30.3535	33.0043
sp|D6VTK4|STE2_YEAST	STE2	Pheromone alpha factor receptor	3173	0	U	R.FYPGTLSSFQTDSINNDAK.S	25.2093	26.0457	32.7901	24.9386	21.0484	20.8596	26.57	27.9737	26.4709	17.4398	17.5692	21.5168	21.019	19.817	18.0538	18.9375	21.6963	16.9157
sp|D6VTK4|STE2_YEAST	STE2	Pheromone alpha factor receptor	3173	0	U	R.FYPGTLSSFQTDSINNDAK.S	18.2401	14.8447	23.2844	11.9252	12.5516	16.67	19.2472	15.0849	17.9392	19.0372	20.8206	12.6192	15.9757	10.7082	12.6373	18.5756	17.2368	16.1071
sp|D6VTK4|STE2_YEAST	STE2	Pheromone alpha factor receptor	3173	0	U	R.TFVSETADDIEK.N	10.2763	11.2727	12.6156	10.9079	5.1153	11.4584	12.2594	10.5895	13.008	2.52471	7.46472	9.42893	6.41438	11.1717	5.34611	5.7579	7.49798	6.01352
sp|D6VTK4|STE2_YEAST	STE2	Pheromone alpha factor receptor	3173	0	U	K.FWTEDNNNL.-	51.3197	48.4315	56.7658	50.9037	52.3701	43.4822	47.2472	37.0171	44.6501	32.3267	34.7469	39.2969	43.442	35.0389	45.0838	39.3704	32.2052	32.918
sp|D6W196|CMC1_YEAST	SAL1	Truncated non-functional calcium-binding mitochondrial carrier SAL1-1	737	0	U	R.FFEWAFPK.R	24.7672	21.572	23.36	29.1581	23.4671	14.8472	18.6697	22.2371	26.2627	18.6616	22.6594	17.0259	15.4223	13.67	16.5457	18.1231	20.4879	17.6848
sp|D6W196|CMC1_YEAST	SAL1	Truncated non-functional calcium-binding mitochondrial carrier SAL1-1	737	0	U	R.IDLDHDGK.I	89.184	86.9448	92.358	91.0456	90.1613	80.2437	92.8304	98.4573	88.8969	83.747	84.4245	71.0215	86.4145	80.2949	76.685	87.9371	79.7331	75.4704
sp|D6W196|CMC1_YEAST	SAL1	Truncated non-functional calcium-binding mitochondrial carrier SAL1-1	737	0	U	K.MLFTAMDVNK.D	27.0395	27.3553	24.5183	22.0366	25.7499	19.9993	32.3824	25.6226	27.6621	24.2094	23.3836	23.5224	26.4795	26.4532	21.2258	21.6387	20.3746	20.6782
sp|D6W196|CMC1_YEAST	SAL1	Truncated non-functional calcium-binding mitochondrial carrier SAL1-1	737	0	U	K.MLFTAMDVNK.D	33.3854	31.3623	19.7476	27.521	27.0821	26.7784	28.4511	28.7406	29.0251	23.8721	23.8502	30.2168	23.6694	25.522	23.4903	29.3371	29.9278	29.3788
sp|D6W196|CMC1_YEAST	SAL1	Truncated non-functional calcium-binding mitochondrial carrier SAL1-1	737	0	U	K.MLFTAMDVNK.D	23.4873	21.0294	30.4902	25.4495	22.0382	25.7698	23.9533	22.4733	21.5156	17.5636	14.3249	22.7093	21.6383	15.5088	21.4866	17.767	18.7515	22.9968
sp|D6W196|CMC1_YEAST	SAL1	Truncated non-functional calcium-binding mitochondrial carrier SAL1-1	737	0	U	K.GNNLLFQTAK.D	13.784	12.7495	14.4654	13.7492	10.0714	11.598	17.0617	20.8903	13.004	10.8907	7.4388	9.08972	7.75099	9.75872	11.072	10.8598	13.9989	11.5835
sp|D6W196|CMC1_YEAST	SAL1	Truncated non-functional calcium-binding mitochondrial carrier SAL1-1	737	0	U	K.GNNLLFQTAK.D	9.95143	12.4013	9.48189	13.8823	11.6668	11.3343	9.37436	12.2128	17.608	8.78845	11.3413	8.54485	3.62079	7.2454	16.8758	11.3588	11.6866	8.64997
sp|D6W196|CMC1_YEAST	SAL1	Truncated non-functional calcium-binding mitochondrial carrier SAL1-1	737	0	U	K.YASNAESQIWNGFQR.I	26.8996	23.4687	26.9379	23.9131	23.9077	25.6627	27.9767	21.7808	23.6764	24.578	18.8314	26.2675	28.3577	21.8397	33.3241	25.0601	24.1322	29.7914
sp|D6W196|CMC1_YEAST	SAL1	Truncated non-functional calcium-binding mitochondrial carrier SAL1-1	737	0	U	K.TTDSDLYVTYDQWR.D	13.4079	11.1774	18.7182	11.4254	14.6532	13.2875	9.2337	15.3234	11.8715	9.4213	15.2046	10.4782	8.25924	11.1089	13.8893	13.2931	10.3478	10.7695
sp|D6W196|CMC1_YEAST	SAL1	Truncated non-functional calcium-binding mitochondrial carrier SAL1-1	737	0	U	K.AFYVGNGLNVIK.V	8.51504	9.05814	10.2073	10.5712	13.4848	7.53745	11.6907	9.77951	11.0771	7.28277	8.24785	9.57511	6.61431	7.24574	8.80012	10.6943	7.44439	10.7849
sp|D6W196|CMC1_YEAST	SAL1	Truncated non-functional calcium-binding mitochondrial carrier SAL1-1	737	0	U	R.DFLLLVPR.K	87.0835	83.5641	90.0938	95.2756	94.1867	85.8624	81.5106	87.648	91.8194	77.293	78.267	75.4339	81.8529	60.3824	74.5977	66.3943	69.3162	69.4129
sp|D6W196|CMC1_YEAST	SAL1	Truncated non-functional calcium-binding mitochondrial carrier SAL1-1	737	0	U	K.GNNLLFQTAK.D	13.1715	13.6702	14.3862	10.324	12.9925	11.9289	12.3665	15.0216	13.4155	18.1826	14.1008	10.847	12.6636	13.3843	13.799	11.6201	14.9521	15.3703
sp|D6W196|CMC1_YEAST	SAL1	Truncated non-functional calcium-binding mitochondrial carrier SAL1-1	737	0	U	R.DFLLLVPR.K	48.8388	47.8577	56.2997	48.1448	55.2832	53.3717	48.4953	53.756	53.7798	41.7267	52.5635	38.7248	51.5447	43.2054	41.4433	41.3781	43.6565	45.876
sp|D6W196|CMC1_YEAST	SAL1	Truncated non-functional calcium-binding mitochondrial carrier SAL1-1	737	0	U	K.GNGQVTLDNLISAFEK.N	24.1628	30.6465	29.1942	20.4391	28.8584	30.6385	30.1271	32.0307	30.2399	18.7373	25.3172	28.3365	22.1541	24.4798	26.304	23.2276	22.7853	30.2237
sp|D6W196|CMC1_YEAST	SAL1	Truncated non-functional calcium-binding mitochondrial carrier SAL1-1	737	0	U	R.FFEWAFPK.R	20.269	22.9141	23.1053	28.4398	23.2041	18.1167	24.758	27.3789	17.6963	22.0056	19.7715	20.486	18.6316	17.0558	23.1416	22.3098	27.4398	19.2239
sp|D6W196|CMC1_YEAST	SAL1	Truncated non-functional calcium-binding mitochondrial carrier SAL1-1	737	0	U	R.FFEWAFPK.R	13.342	10.8909	13.1241	11.3446	9.54657	13.7628	10.9411	9.92813	13.4759	7.69576	7.98874	8.80044	10.2592	7.24185	5.09296	7.79169	10.435	12.3997
sp|O13297|CET1_YEAST	CET1	mRNA-capping enzyme subunit beta	1311	0	U	R.GISEVTENTGK.F	91.3535	89.8251	88.6636	106.158	115.385	97.5958	87.0941	94.6085	101.582	82.0119	73.0391	81.0779	85.2815	84.6834	98.0667	83.5371	86.3765	67.3336
sp|O13297|CET1_YEAST	CET1	mRNA-capping enzyme subunit beta	1311	0	U	K.LSSLSYEIFEGSK.K	80.7779	92.2777	92.4076	100.31	93.9026	101.216	75.7075	79.4849	79.4376	68.7857	71.9348	66.9884	83.7386	84.7268	78.2879	78.9031	70.7179	72.781
sp|O13297|CET1_YEAST	CET1	mRNA-capping enzyme subunit beta	1311	0	U	K.KEEEANAAVDNIFEEK.A	30.5874	26.1053	35.3827	25.7974	25.2304	25.2103	27.7786	25.4382	26.9074	22.1249	21.0903	22.5588	17.7509	28.9839	32.3176	27.1773	24.8237	19.7973
sp|O13297|CET1_YEAST	CET1	mRNA-capping enzyme subunit beta	1311	0	U	K.KEEEANAAVDNIFEEK.A	15.5776	17.8863	17.4873	21.242	15.9239	13.7186	13.501	15.6478	15.3961	17.4624	12.5396	12.4231	14.6982	15.8735	13.4919	13.298	11.4164	16.9011
sp|O13297|CET1_YEAST	CET1	mRNA-capping enzyme subunit beta	1311	0	U	R.PFAENLESDINQTETGQAAPIDNYK.E	16.0183	14.3069	15.2353	25.701	21.2085	20.7087	14.9281	15.754	14.3055	19.2448	14.7366	16.4266	22.3488	16.6681	14.6466	16.1397	15.345	14.0785
sp|O13297|CET1_YEAST	CET1	mRNA-capping enzyme subunit beta	1311	0	U	R.SFIELEMK.F	94.5067	84.6889	95.3707	108.1	102.083	102.385	89.1261	88.6173	90.9535	83.2227	73.1102	70.5004	79.025	65.7558	86.4825	75.745	76.2972	78.1737
sp|O13297|CET1_YEAST	CET1	mRNA-capping enzyme subunit beta	1311	0	U	K.QGNEGNIASNYITQVPLQK.Q	39.9424	40.583	42.9868	36.8877	39.8571	38.5417	36.9023	30.7916	45.4072	29.3039	31.8504	32.3112	34.3852	35.5706	34.8424	35.7863	36.3621	31.2184
sp|O13297|CET1_YEAST	CET1	mRNA-capping enzyme subunit beta	1311	0	U	K.FSIIESQTR.D	10.9865	11.4326	9.49589	12.3452	15.531	15.3324	7.38857	11.9138	10.8982	8.91539	9.9014	10.4416	8.62177	9.58213	6.14767	11.081	6.5094	8.89622
sp|O13297|CET1_YEAST	CET1	mRNA-capping enzyme subunit beta	1311	0	U	K.FGVIIDAK.G	61.6333	63.1799	57.3107	69.4081	58.5585	60.6492	63.0138	55.0103	56.5049	50.4512	55.4133	56.7132	59.488	48.8434	59.9987	49.458	48.7906	46.4107
sp|O13297|CET1_YEAST	CET1	mRNA-capping enzyme subunit beta	1311	0	U	R.NLLSNGSPPMNDGSDANAK.L	25.9093	21.9157	15.306	24.5845	24.6364	20.7335	16.446	26.8977	22.0636	15.1953	17.753	16.6056	26.2729	22.9403	21.5204	16.7602	20.705	20.1476
sp|O13297|CET1_YEAST	CET1	mRNA-capping enzyme subunit beta	1311	0	U	K.RDLEVLNEISASSK.P	94.243	104.492	103.788	112.04	101.998	100.076	88.7095	104.948	100.99	88.6997	88.0287	88.1442	95.4087	83.274	101.897	100.291	84.9039	87.8951
sp|O13297|CET1_YEAST	CET1	mRNA-capping enzyme subunit beta	1311	0	U	R.DLEVLNEISASSK.P	41.7084	49.7238	38.7603	51.9104	60.1572	51.1378	38.4875	33.9088	47.7521	38.594	42.062	46.3743	45.3032	52.1215	45.662	41.5742	40.3415	45.2341
sp|O13297|CET1_YEAST	CET1	mRNA-capping enzyme subunit beta	1311	0	U	R.NLLSNGSPPMNDGSDANAK.L	16.6327	16.7935	16.7284	17.0755	19.5755	14.0325	11.8947	18.0288	13.9646	18.7416	14.0953	13.9135	15.2401	12.3388	14.7443	15.9579	14.805	19.1766
sp|O13297|CET1_YEAST	CET1	mRNA-capping enzyme subunit beta	1311	0	U	K.ALQSINVK.D	77.2467	76.6728	87.0671	104.202	95.172	84.2306	84.1944	91.4409	87.4628	71.6698	68.2138	70.024	88.6704	75.0298	81.595	66.8481	60.694	64.1866
sp|O13297|CET1_YEAST	CET1	mRNA-capping enzyme subunit beta	1311	0	U	K.IAGNAVGSVVK.K	54.1231	58.5407	66.3892	57.4803	70.7725	69.979	76.6303	55.7255	59.8399	57.8108	50.1256	53.1495	58.7315	48.0486	49.7736	52.3348	44.3058	42.9704
sp|O13297|CET1_YEAST	CET1	mRNA-capping enzyme subunit beta	1311	0	U	K.IDPSFLNIIPDDDLTK.S	17.5484	15.298	19.7822	19.2894	21.3916	24.843	18.1938	15.7915	18.7549	14.72	17.8476	14.0097	17.4585	15.4988	12.2917	15.8342	11.6341	16.6961
sp|O13297|CET1_YEAST	CET1	mRNA-capping enzyme subunit beta	1311	0	U	K.FSIIESQTR.D	100.92	101.781	117.338	131.312	132.976	115.936	92.9083	112.944	106.868	97.9962	96.5866	115.757	151.293	128.557	146.649	119.794	111.918	103.737
sp|O13297|CET1_YEAST	CET1	mRNA-capping enzyme subunit beta	1311	0	U	K.ISLNLELPVPDNDPPEK.Y	37.0747	39.9255	50.6638	48.6837	35.2969	38.612	43.2422	37.3522	33.843	37.3846	31.5379	29.3665	34.4655	31.9182	39.7358	37.9869	28.6031	33.4448
sp|O13297|CET1_YEAST	CET1	mRNA-capping enzyme subunit beta	1311	0	U	R.DLEVLNEISASSK.P	28.7285	31.5856	29.6752	41.2634	46.1663	31.4239	37.7997	32.7742	31.6075	33.185	35.1666	38.9004	43.4283	43.0116	32.6417	29.2161	36.2697	32.5534
sp|O13297|CET1_YEAST	CET1	mRNA-capping enzyme subunit beta	1311	0	U	K.FGVIIDAK.G	21.4669	23.4764	19.5883	27.6728	27.2872	20.9195	20.189	19.3599	22.5837	15.1761	13.6943	22.9042	20.9178	17.5939	22.2045	15.6718	15.7569	15.0373
sp|O13297|CET1_YEAST	CET1	mRNA-capping enzyme subunit beta	1311	0	U	K.RDLEVLNEISASSK.P	40.6347	37.1475	39.7099	38.0071	33.4867	43.7759	41.9976	37.9144	35.6874	46.9499	33.1698	36.7568	32.2078	42.773	48.8583	46.1906	36.0913	36.4123
sp|O13297|CET1_YEAST	CET1	mRNA-capping enzyme subunit beta	1311	0	U	K.RDLEVLNEISASSK.P	43.4312	49.3092	56.6349	59.479	43.8313	43.3245	46.7398	44.0763	44.8882	32.5875	37.6747	42.2407	30.6697	35.9578	50.636	47.5742	37.0825	35.6016
sp|O13297|CET1_YEAST	CET1	mRNA-capping enzyme subunit beta	1311	0	U	R.DLEVLNEISASSK.P	38.3914	36.5876	37.1837	32.0244	37.1119	38.8815	40.3624	40.16	38.2249	46.1365	42.8979	45.0753	44.6929	42.0441	45.2399	43.6726	41.6124	44.4468
sp|O13297|CET1_YEAST	CET1	mRNA-capping enzyme subunit beta	1311	0	U	K.FGVIIDAK.G	82.5664	88.4229	84.8736	105.138	93.5341	105.143	82.8633	91.3024	85.9702	73.9716	70.3605	74.2225	79.934	92.3175	69.2404	67.2677	65.3463	62.0046
sp|O13297|CET1_YEAST	CET1	mRNA-capping enzyme subunit beta	1311	0	U	R.NLLSNGSPPMNDGSDANAK.L	15.8074	12.0854	17.9866	17.3315	16.6098	18.6475	14.3218	15.0072	14.0622	14.5991	12.251	11.2637	14.0747	13.7903	9.49823	13.9501	16.9249	13.4976
sp|O13297|CET1_YEAST	CET1	mRNA-capping enzyme subunit beta	1311	0	U	K.EYASLIR.T	93.9258	94.0873	97.1151	97.3774	100.789	95.0858	97.6566	93.0272	104.262	84.0336	71.0012	79.3444	83.3096	81.4949	95.7095	83.8384	71.5723	82.6151
sp|O13297|CET1_YEAST	CET1	mRNA-capping enzyme subunit beta	1311	0	U	R.ALSLDDLVNHDENEK.V	86.4349	97.2428	95.8523	83.8949	88.0417	90.6108	95.0734	94.144	88.2767	66.1747	69.1987	66.4338	65.7925	72.9716	69.3841	70.8709	60.9665	55.6805
sp|O13297|CET1_YEAST	CET1	mRNA-capping enzyme subunit beta	1311	0	U	K.EYASLIR.T	126.654	146.189	122.774	139.42	151.995	135.493	132.366	121.024	180.685	120.679	127.41	129.99	154.993	150.769	145.367	112.728	132.928	127.878
sp|O13297|CET1_YEAST	CET1	mRNA-capping enzyme subunit beta	1311	0	U	K.IAGNAVGSVVK.K	21.5643	20.833	12.8288	24.605	25.4933	20.5772	17.9991	17.2966	21.0672	15.5329	15.7282	12.8732	19.1577	19.1467	19.5161	16.2495	13.2508	15.9892
sp|O13297|CET1_YEAST	CET1	mRNA-capping enzyme subunit beta	1311	0	U	K.KEEEANAAVDNIFEEK.A	51.0657	61.0032	53.1688	63.5714	67.7511	62.6291	53.2916	57.8897	57.053	44.6637	43.5013	50.0169	57.3767	58.7956	54.9133	51.4353	41.4685	44.4247
sp|O13297|CET1_YEAST	CET1	mRNA-capping enzyme subunit beta	1311	0	U	R.SFIELEMK.F	9.12968	12.3767	9.50023	8.81223	9.8094	12.8537	12.7538	6.30243	13.4364	6.43027	6.74961	11.7084	10.7317	10.2446	6.07356	6.95947	6.45031	10.6051
sp|O13297|CET1_YEAST	CET1	mRNA-capping enzyme subunit beta	1311	0	U	K.LSSLSYEIFEGSK.K	13.6068	20.5574	14.5908	12.4116	12.5647	14.9554	13.3823	15.0375	9.8177	12.2271	9.58445	8.95323	13.6829	9.04057	13.2995	13.1644	11.1547	9.79923
sp|O13297|CET1_YEAST	CET1	mRNA-capping enzyme subunit beta	1311	0	U	R.VGQFIEK.R	153.19	164.146	193.151	157.634	117.548	132.796	149.215	188.874	147.729	124.354	94.9286	137.441	117.804	111.755	212.037	226.399	148.85	154.441
sp|O13297|CET1_YEAST	CET1	mRNA-capping enzyme subunit beta	1311	0	U	R.ALSLDDLVNHDENEK.V	57.4252	57.0964	53.6159	59.1594	58.4732	67.7443	54.4043	60.5785	62.4012	41.4793	37.264	46.2337	41.5765	43.3097	48.9661	39.9257	40.3588	36.2484
sp|O13297|CET1_YEAST	CET1	mRNA-capping enzyme subunit beta	1311	0	U	K.LSSLSYEIFEGSK.K	59.8033	57.9135	51.1373	58.8974	61.4605	61.4958	59.461	59.3192	51.9607	55.725	62.4473	61.2317	64.3449	61.1067	66.8336	62.2975	59.3002	68.5889
sp|O13297|CET1_YEAST	CET1	mRNA-capping enzyme subunit beta	1311	0	U	R.NLLSN@GSPPMNDGSDANAK.L	18.2858	15.6906	21.6969	28.0885	14.5776	24.4752	22.043	19.9019	14.0092	33.6532	22.5025	36.4132	34.8458	33.4212	36.307	26.235	27.8023	32.6249
sp|O13329|FOB1_YEAST	FOB1	DNA replication fork-blocking protein FOB1	3455	0	U	K.YDGVVAENK.L	15.6774	24.3527	19.1692	17.9024	18.53	26.5838	23.1174	23.9901	21.4465	22.6543	17.6238	20.5216	18.9969	15.8404	17.4935	19.4648	20.4318	19.5742
sp|O13329|FOB1_YEAST	FOB1	DNA replication fork-blocking protein FOB1	3455	0	U	R.VIENTYSR.N	22.7299	24.5996	27.7578	27.6401	22.7169	21.2209	27.1311	28.4238	30.1201	24.4576	20.5843	26.1236	19.5739	23.69	23.5376	22.0028	26.4023	24.5309
sp|O13329|FOB1_YEAST	FOB1	DNA replication fork-blocking protein FOB1	3455	0	U	R.ETPIFLESLTR.Q	31.1007	28.1318	34.9165	29.6129	29.9345	24.9745	32.2601	26.845	30.9095	19.6104	23.7967	22.0547	24.6989	25.0875	28.8835	25.0421	25.2467	21.7057
sp|O13329|FOB1_YEAST	FOB1	DNA replication fork-blocking protein FOB1	3455	0	U	R.VPIFVTSSTLDK.D	67.2892	66.447	71.2864	59.4014	54.7728	55.614	67.5294	67.2245	66.8371	72.8082	78.2651	75.7627	65.5358	67.7653	70.8215	69.8532	74.8358	71.7288
sp|O13329|FOB1_YEAST	FOB1	DNA replication fork-blocking protein FOB1	3455	0	U	R.ETPIFLESLTR.Q	50.6276	44.1412	46.3937	47.9248	48.4397	50.1589	46.4163	46.0807	42.9437	42.8054	46.194	42.8835	46.77	53.4596	40.3063	36.2858	45.6846	43.9524
sp|O13329|FOB1_YEAST	FOB1	DNA replication fork-blocking protein FOB1	3455	0	U	K.QFDLTEK.N	93.723	89.0374	97.6564	77.7166	80.0403	83.2921	100.696	89.4632	84.8828	87.2632	98.2351	86.7717	86.1681	81.0602	92.8674	96.2661	99.939	99.372
sp|O13329|FOB1_YEAST	FOB1	DNA replication fork-blocking protein FOB1	3455	0	U	K.YSYVLLCR.D	69.6912	73.4684	79.1273	62.534	74.5929	64.7877	76.8763	79.8505	71.1299	79.9141	93.6005	88.4146	86.3641	76.6021	73.8139	83.2719	91.9314	83.1827
sp|O13329|FOB1_YEAST	FOB1	DNA replication fork-blocking protein FOB1	3455	0	U	R.YNDVLFDDDDSVPSESVTR.K	94.7419	84.4081	92.8818	95.8051	94.9631	98.1686	96.5621	104.458	95.5823	79.5953	81.705	91.6997	98.3898	96.1964	96.2111	89.6775	84.5016	92.769
sp|O13329|FOB1_YEAST	FOB1	DNA replication fork-blocking protein FOB1	3455	0	U	K.QFDLTEK.N	159.522	121.893	196.064	187.584	180	198.81	94.9508	112.56	172.617	34.1135	60.4504	47.3121	35.4182	42.1927	38.239	33.5024	45.9459	74.0629
sp|O13329|FOB1_YEAST	FOB1	DNA replication fork-blocking protein FOB1	3455	0	U	R.ETPIFLESLTR.Q	5.62258	7.43621	6.0664	7.47762	5.0108	6.13918	5.41445	9.18571	8.26237	7.34881	4.76869	5.72722	5.41249	5.58843	4.48217	6.34741	7.32274	3.00555
sp|O13329|FOB1_YEAST	FOB1	DNA replication fork-blocking protein FOB1	3455	0	U	R.IHIEVFEPFNGEAIEGK.Y	39.9884	39.4254	47.3265	36.3387	34.9335	36.3526	32.5073	37.8304	41.2317	31.2889	39.3647	38.7456	30.5068	27.3969	28.9453	43.6212	39.5512	32.4928
sp|O13329|FOB1_YEAST	FOB1	DNA replication fork-blocking protein FOB1	3455	0	U	K.QFDLTEK.N	134.155	131.93	137.666	104.042	99.4014	92.7404	143.638	146.208	125.212	111.85	100.508	164.831	123.734	82.9795	126.508	134.545	132.494	123.935
sp|O13329|FOB1_YEAST	FOB1	DNA replication fork-blocking protein FOB1	3455	0	U	R.ETPIFLESLTR.Q	8.72115	12.3654	8.78876	5.30312	8.4641	6.16395	9.58767	10.9439	11.3508	10.1125	5.86916	6.13186	9.15102	7.27432	8.29796	10.7323	6.31925	4.61175
sp|O13329|FOB1_YEAST	FOB1	DNA replication fork-blocking protein FOB1	3455	0	U	R.VPIFVTSSTLDK.D	21.0577	26.1751	20.5253	20.6606	14.9097	15.7517	18.2729	24.2848	24.1641	17.7181	17.5094	25.2393	12.0754	13.4558	19	20.9457	15.3827	19.139
sp|O13329|FOB1_YEAST	FOB1	DNA replication fork-blocking protein FOB1	3455	0	U	K.QFDLTEK.N	65.8041	65.2279	65.0256	61.7492	55.376	47.3642	75.9456	77.3378	57.2711	66.0947	69.0479	80.0743	51.0724	44.2753	58.4675	66.7069	67.1571	55.4034
sp|O13329|FOB1_YEAST	FOB1	DNA replication fork-blocking protein FOB1	3455	0	U	R.QYYVDDEGNVR.D	34.2584	26.5208	22.7322	26.4861	18.3118	25.4817	32.7123	30.2662	27.3371	28.544	24.6555	21.5317	22.0728	20.8359	25.9942	29.5907	33.2935	22.9377
sp|O13329|FOB1_YEAST	FOB1	DNA replication fork-blocking protein FOB1	3455	0	U	K.RPDMYDK.L	159.611	167.586	163.356	132.046	138.729	145.829	155.822	164.323	158.062	150.392	142.151	142.744	129.961	123.22	135.303	158.984	138.984	140.912
sp|O13329|FOB1_YEAST	FOB1	DNA replication fork-blocking protein FOB1	3455	0	U	R.YNDVLFDDDDSVPSESVTR.K	18.7964	19.405	21.4114	25.7029	16.7778	19.9914	18.8449	18.5372	18.4484	12.3414	17.7759	13.6587	15.5034	18.6719	15.9572	15.2216	16.7478	14.2648
sp|O13516|RS9A_YEAST	RPS9A	40S ribosomal protein S9-A	3921	1	R	K.HIDFAPTSPFGGAR.P	23.4816	30.7959	30.444	27.0749	26.7206	24.233	29.872	30.6843	26.5591	36.3533	23.7654	28.0043	21.2735	24.8963	30.1922	27.9209	23.9455	28.1561
sp|O13516|RS9A_YEAST	RPS9A	40S ribosomal protein S9-A	3921	1	R	K.KLDYVLALK.V	127.692	147.571	152.66	125.663	105.812	105.034	151.657	164.206	141.181	124.979	110.738	114.866	85.669	100.285	95.7352	119.987	135.878	119.795
sp|O13516|RS9A_YEAST	RPS9A	40S ribosomal protein S9-A	3921	1	R	R.LFEGNALIR.R	266.105	274.193	245.353	188.048	228.996	227.205	296.196	244.635	261.634	208.774	202.252	205.664	166.981	168.091	126.968	185.79	211.059	185.222
sp|O13516|RS9A_YEAST	RPS9A	40S ribosomal protein S9-A	3921	1	R	R.LQTQVYK.L	69.7687	79.1	84.1096	72.5325	60.8423	82.1408	87.4198	89.5236	88.6852	79.9783	84.4799	87.5579	63.8119	77.363	82.8347	78.5749	83.6198	77.8737
sp|O13516|RS9A_YEAST	RPS9A	40S ribosomal protein S9-A	3921	1	R	K.QIVNIPSFMVR.L	19.9925	21.0378	16.0967	21.1733	18.0379	19.2436	23.3172	17.4072	17.9112	16.5554	19.4694	10.0199	12.3753	10.9034	15.0918	14.466	12.7099	15.2891
sp|O13516|RS9A_YEAST	RPS9A	40S ribosomal protein S9-A	3921	1	R	K.HIDFAPTSPFGGAR.P	30.9943	43.226	38.5274	30.8114	31.0554	35.1844	40.4237	42.7575	46.2855	35.7025	27.4606	36.0542	27.4329	31.7477	25.8319	33.0345	31.5641	31.3303
sp|O13516|RS9A_YEAST	RPS9A	40S ribosomal protein S9-A	3921	1	R	K.HIDFAPTSPFGGARPGR.V	23.0657	26.2646	24.4622	22.5424	22.4503	23.3364	20.6062	20.6666	19.5865	43.3969	29.1337	20.1472	40.8697	16.7978	59.3371	186.319	19.9604	20.8535
sp|O13516|RS9A_YEAST	RPS9A	40S ribosomal protein S9-A	3921	1	R	R.ISFQLSK.I	188.798	218.982	190.891	172.455	183.306	179.822	208.592	193.762	187.986	158.561	163.802	153.8	153.388	140.158	141.1	174.26	158.536	152.399
sp|O13516|RS9A_YEAST	RPS9A	40S ribosomal protein S9-A	3921	1	R	K.KLDYVLALK.V	47.4561	56.4042	60.252	44.5108	38.0775	51.7852	55.1929	57.1225	49.1556	50.5428	44.4907	44.6591	33.879	38.1136	39.0921	45.5205	43.1262	43.8048
sp|O13516|RS9A_YEAST	RPS9A	40S ribosomal protein S9-A	3921	1	R	K.LDYVLALK.V	11.1493	13.4392	13.5047	12.8948	11.37	7.65758	14.3882	13.7266	14.5902	12.6448	8.4959	12.071	6.82251	6.7734	11.1596	11.7712	13.762	11.5297
sp|O13516|RS9A_YEAST	RPS9A	40S ribosomal protein S9-A	3921	1	R	R.LFEGNALIR.R	321.869	327.048	280.529	207.975	279.195	268.648	330.964	270.769	276.638	235.164	223.113	226.95	208.747	213.086	155.54	196.5	244.059	212.984
sp|O13516|RS9A_YEAST	RPS9A	40S ribosomal protein S9-A	3921	1	R	R.LFEGNALIR.R	20.4775	26.0591	21.5691	23.2523	17.8787	18.706	23.7851	24.5378	22.6293	19.28	15.4253	14.6914	13.728	10.1479	14.1064	13.8537	17.5963	15.1851
sp|O13516|RS9A_YEAST	RPS9A	40S ribosomal protein S9-A	3921	1	R	R.LFEGNALIR.R	103.629	107.778	102.613	107.359	95.2265	90.3603	116.964	108.123	96.8591	89.4131	90.1955	90.9328	75.9832	76.9282	74.4884	73.3371	85.6669	89.3836
sp|O13516|RS9A_YEAST	RPS9A	40S ribosomal protein S9-A	3921	1	R	K.QIVNIPSFMVR.L	43.2126	39.0444	41.9494	34.3688	34.6134	36.9982	36.9439	41.535	45.8075	38.2323	24.6757	27.962	25.1839	27.6423	25.6846	35.7968	31.7093	29.8329
sp|O13516|RS9A_YEAST	RPS9A	40S ribosomal protein S9-A	3921	1	R	K.VEDFLER.R	83.1109	77.2528	83.0787	72.1042	62.0983	71.1499	67.2603	94.5129	78.5469	66.859	55.4109	73.2947	62.727	63.4677	59.4425	65.9891	65.9422	67.7555
sp|O13516|RS9A_YEAST	RPS9A	40S ribosomal protein S9-A	3921	1	R	K.HIDFAPTSPFGGAR.P	40.2179	47.2366	49.0779	43.198	40.084	35.517	56.7559	55.2149	52.4616	38.3366	34.0162	40.6575	37.4919	37.4915	31.1941	34.5533	37.8734	37.6075
sp|O13516|RS9A_YEAST	RPS9A	40S ribosomal protein S9-A	3921	1	R	R.ISFQLSK.I	184.672	177.999	175.361	144.416	153.141	143.106	186.037	173.797	187.371	148.412	128.847	134.152	121.903	119.463	122.267	137.275	142.49	127.957
sp|O13516|RS9A_YEAST	RPS9A	40S ribosomal protein S9-A	3921	1	R	R.LDSEKHIDFAPTSPFGGAR.P	20.8066	37.2423	32.3534	20.5637	31.2686	20.2014	26.9194	20.0138	18.5759	25.6079	22.601	17.3834	29.209	22.9255	18.4374	15.3293	23.9143	21.7048
sp|O13516|RS9A_YEAST	RPS9A	40S ribosomal protein S9-A	3921	1	R	K.LDYVLALK.V	25.4958	17.7455	23.0207	18.1732	17.0805	15.7616	21.8268	27.294	26.5968	19.8142	24.0564	25.1684	18.1404	18.8783	19.8101	21.3348	22.8934	15.4627
sp|O13516|RS9A_YEAST	RPS9A	40S ribosomal protein S9-A	3921	1	R	K.VEDFLER.R	76.9409	98.0694	88.1208	75.5406	77.3633	65.885	90.2042	97.3621	76.6494	76.99	66.9027	67.1983	73.1016	70.6792	62.618	90.2279	76.8297	74.7242
sp|O13516|RS9A_YEAST	RPS9A	40S ribosomal protein S9-A	3921	1	R	K.HIDFAPTSPFGGAR.P	54.0395	48.6517	59.9834	52.3406	50.8333	50.4091	49.104	42.5007	48.6883	32.8284	26.3619	26.9972	23.0054	20.1386	26.0049	25.4746	31.0997	26.215
sp|O13516|RS9A_YEAST	RPS9A	40S ribosomal protein S9-A	3921	1	R	K.HIDFAPTSPFGGAR.P	5.20469	10.6109	10.3162	10.6269	9.57855	9.42398	7.36148	7.0684	9.0093	11.1887	6.2593	8.17457	11.6254	8.61589	11.9107	10.1613	11.738	7.65102
sp|O13516|RS9A_YEAST	RPS9A	40S ribosomal protein S9-A	3921	1	R	K.HIDFAPTSPFGGAR.P	4.35121	5.70543	6.22949	6.31385	5.0077	5.48222	7.77958	8.62676	6.77973	5.47807	7.48591	4.74192	7.55466	4.52819	7.41078	5.10579	5.42345	5.14882
sp|O13516|RS9A_YEAST	RPS9A	40S ribosomal protein S9-A	3921	1	R	R.ISFQLSK.I	229.635	232.183	226.457	172.633	194.434	182.042	253.483	236.086	225.392	200.55	169.622	172.182	144.401	130.174	136.021	179.955	187.662	154.852
sp|O13516|RS9A_YEAST	RPS9A	40S ribosomal protein S9-A	3921	1	R	K.LDYVLALK.V	51.5256	49.7727	41.7517	42.9816	48.5978	40.4993	45.2385	48.065	49.7208	49.3819	39.0438	43.0994	35.8792	26.9785	30.3773	43.7199	39.4987	33.0656
sp|O13516|RS9A_YEAST	RPS9A	40S ribosomal protein S9-A	3921	1	R	K.QIVNIPSFMVR.L	44.3002	41.4262	33.3248	25.7027	37.7813	32.689	44.2034	39.1784	37.6924	38.2002	32.688	30.4725	29.2097	31.638	38.005	40.3558	34.2679	40.1161
sp|O13516|RS9A_YEAST	RPS9A	40S ribosomal protein S9-A	3921	1	R	K.VEDFLER.R	162.11	152.274	161.983	123.185	128.759	132.696	174.112	176.413	150.678	127.841	114.369	125.309	100.615	99.6993	133.165	159.723	146.659	118.265
sp|O13516|RS9A_YEAST	RPS9A	40S ribosomal protein S9-A	3921	1	R	K.HIDFAPTSPFGGAR.P	38.9084	50.0167	50.2349	43.9244	40.5855	42.2258	58.5825	50.4305	46.4389	36.8173	27.0854	32.0839	29.5471	28.9195	33.2602	29.2623	34.6292	26.3844
sp|O13516|RS9A_YEAST	RPS9A	40S ribosomal protein S9-A	3921	1	R	K.HIDFAPTSPFGGAR.P	10.6628	12.6715	9.49355	6.65706	9.36396	9.02041	6.86773	17.901	12.0869	8.68768	7.05199	13.7926	5.4637	12.343	10.9257	5.55499	7.5811	8.08692
sp|O13516|RS9A_YEAST	RPS9A	40S ribosomal protein S9-A	3921	1	R	R.ISFQLSK.I	170.3	176.223	174.626	128.82	140.48	156.082	181.389	172.947	166.961	146.75	117.328	128.285	114.292	110.681	111.316	124.23	120.466	109.929
sp|O13516|RS9A_YEAST	RPS9A	40S ribosomal protein S9-A	3921	1	R	K.LAGEFGLK.N	66.4731	66.6566	61.703	58.5863	59.2855	52.1448	71.8269	65.6564	55.9561	50.3487	57.9117	58.0704	48.2034	41.2135	51.7244	63.1233	48.1799	59.0378
sp|O13516|RS9A_YEAST	RPS9A	40S ribosomal protein S9-A	3921	1	R	K.LDYVLALK.V	54.9932	67.8976	68.6258	41.9007	50.9548	49.4735	61.1122	61.6867	53.5495	55.2474	45.5277	52.1147	41.9788	35.6043	37.1971	58.7335	49.3566	38.1947
sp|O13516|RS9A_YEAST	RPS9A	40S ribosomal protein S9-A	3921	1	R	K.VEDFLER.R	97.9911	92.2783	107.392	92.2337	89.7879	97.7372	103.095	117.03	106.168	85.7085	74.1975	90.9691	73.7885	63.9016	78.0157	96.1912	81.081	84.8708
sp|O13516|RS9A_YEAST	RPS9A	40S ribosomal protein S9-A	3921	1	R	R.LFEGNALIR.R	152.602	150.612	137.692	107.941	115.736	124.884	165.308	154.381	138.695	135.827	123.91	128.738	113.504	104.877	102.39	130.463	121.428	120.509
sp|O13516|RS9A_YEAST	RPS9A	40S ribosomal protein S9-A	3921	1	R	K.QIVNIPSFM*VR.L	66.8815	61.5123	71.3747	54.9006	63.3463	56.7154	66.289	71.0163	74.9918	55.3314	66.7723	54.7536	45.5192	48.9605	53.7791	74.2991	64.7506	56.7489
sp|O13516|RS9A_YEAST	RPS9A	40S ribosomal protein S9-A	3921	1	R	K.QIVNIPSFMVR.L	64.678	70.7656	60.1951	53.211	50.5905	49.6572	62.6999	58.0812	56.3597	46.8368	42.424	59.5191	44.4025	41.5196	40.0355	44.9747	46.4312	44.437
sp|O13516|RS9A_YEAST	RPS9A	40S ribosomal protein S9-A	3921	1	R	K.RPYESSR.L	28.0994	30.4917	31.7019	24.0231	21.0611	29.383	38.3403	25.1717	30.1004	28.9812	19.2516	23.0183	25.3124	20.352	17.3046	24.5393	25.7164	22.1111
sp|O13516|RS9A_YEAST	RPS9A	40S ribosomal protein S9-A	3921	1	R	K.HIDFAPTSPFGGAR.P	19.0086	21.795	16.6047	10.745	12.0641	12.1815	9.29963	17.6578	16.0387	12.0686	8.41871	15.397	9.83508	11.6299	9.97622	13.4373	8.71807	11.2937
sp|O13516|RS9A_YEAST	RPS9A	40S ribosomal protein S9-A	3921	1	R	K.LAGEFGLK.N	65.271	51.3682	55.038	50.0414	44.4478	47.4829	59.0163	47.2826	50.524	51.7329	51.2289	41.5706	42.4817	28.0543	40.4829	44.969	40.835	39.3251
sp|O13516|RS9A_YEAST	RPS9A	40S ribosomal protein S9-A	3921	1	R	R.LFEGN@ALIR.R	112.059	130.239	129.128	110.693	89.7713	105.824	129.916	122.186	112.069	93.5138	69.6266	89.6954	80.2561	74.0051	93.9848	114.999	93.1738	83.595
sp|O13516|RS9A_YEAST	RPS9A	40S ribosomal protein S9-A	3921	1	R	K.QIVNIPSFM*VR.L	22.4629	14.6256	16.1768	13.012	17.4562	19.5716	14.8257	16.8343	18.5833	17.521	11.4563	19.2658	17.6583	21.5256	13.7859	20.8938	21.9293	17.6956
sp|O13516|RS9A_YEAST	RPS9A	40S ribosomal protein S9-A	3921	1	R	K.QIVNIPSFM*VR.L	10.1593	10.1491	13.4542	12.9643	12.7292	16.1045	17.8233	16.0596	14.4674	13.8213	20.2754	13.6332	11.9765	16.2163	13.6861	11.7767	12.7051	15.9808
sp|O13516|RS9A_YEAST	RPS9A	40S ribosomal protein S9-A	3921	1	R	K.QIVNIPSFM*VR.L	26.9956	29.0468	37.0959	29.0774	31.7953	25.1592	39.5954	32.72	33.0166	28.8619	32.1345	27.102	22.5322	31.2481	26.4729	31.6381	27.2518	32.9749
sp|O13516|RS9A_YEAST	RPS9A	40S ribosomal protein S9-A	3921	1	R	K.QIVNIPSFM*VR.L	25.0922	30.4511	30.4345	24.8853	24.6442	33.9475	31.0274	33.355	30.1229	24.5239	16.8541	20.2254	24.3208	25.2691	27.7354	30.8216	20.6153	21.8202
sp|O13516|RS9A_YEAST	RPS9A	40S ribosomal protein S9-A	3921	1	R	K.QIVNIPSFM*VR.L	98.1257	98.3658	91.1983	81.9165	78.8209	82.2903	90.9428	92.8158	88.7855	73.8346	74.6007	66.5115	62.8768	66.5209	70.3358	74.8437	71.0911	77.1504
sp|O13516|RS9A_YEAST	RPS9A	40S ribosomal protein S9-A	3921	1	R	K.QIVNIPSFM*VR.L	78.9157	72.0459	72.962	68.7022	72.3913	69.2723	81.542	72.2214	85.7493	61.9957	65.6371	63.902	52.2649	58.7804	59.3618	67.765	56.0066	69.3459
sp|O13516|RS9A_YEAST	RPS9A	40S ribosomal protein S9-A	3921	1	R	K.QIVNIPSFMVR.L	83.9763	103.064	104.881	86.4632	79.649	75.3242	100.424	104.243	91.507	81.2025	75.2176	85.4409	70.5124	66.795	74.369	73.9135	66.6725	68.148
sp|O13516|RS9A_YEAST	RPS9A	40S ribosomal protein S9-A	3921	1	R	K.RPYESSR.L	11.1319	13.0183	11.2825	11.0122	12.0385	8.43398	16.5552	8.49633	11.3971	9.32643	5.66947	5.66395	7.57222	4.58897	7.45583	8.20314	9.29743	8.22992
sp|O13516|RS9A_YEAST	RPS9A	40S ribosomal protein S9-A	3921	1	R	R.VGVLSEDK.K	53.3325	42.1999	49.8873	37.6931	41.3289	43.6994	49.5791	63.98	48.5512	44.418	37.6531	43.1333	45.5494	32.3337	37.4877	59.6476	46.3492	33.741
sp|O13516|RS9A_YEAST	RPS9A	40S ribosomal protein S9-A	3921	0	U	R.KAEASGEAADEADEADEE.-	30.8361	35.2492	25.6647	9.02222	32.2035	23.8736	45.6544	20.6477	33.885	39.2259	63.3502	40.5915	26.8807	22.7808	9.18556	18.4081	46.5418	36.0754
sp|O13516|RS9A_YEAST	RPS9A	40S ribosomal protein S9-A	3921	1	R	K.LAGEFGLK.N	147.129	150.922	149.817	114.864	112.128	119.721	136.769	142.842	136.584	108.032	109.933	121.479	89.9484	96.2043	94.4058	118.19	110.838	103.102
sp|O13516|RS9A_YEAST	RPS9A	40S ribosomal protein S9-A	3921	1	R	R.LFEGN@ALIR.R	143.957	140.153	131.78	129.022	104.959	124.405	134.026	167.859	151.273	141.309	131.729	134.888	131.088	125.567	138.557	155.129	134.735	131.844
sp|O13516|RS9A_YEAST	RPS9A	40S ribosomal protein S9-A	3921	1	R	K.QIVNIPSFM*VR.L	93.6009	89.5771	88.7262	78.3971	74.4049	86.958	100.497	89.6216	84.8237	76.6987	62.1289	70.1939	70.4761	54.6679	57.6012	67.4476	79.6728	64.8318
sp|O13516|RS9A_YEAST	RPS9A	40S ribosomal protein S9-A	3921	1	R	K.QIVNIPSFM*VR.L	30.841	42.2703	32.8064	39.0989	27.4199	29.5618	37.052	32.2749	33.1616	35.1353	30.3808	32.0754	29.1736	26.1571	32.7224	40.4431	32.3233	31.9033
sp|O13516|RS9A_YEAST	RPS9A	40S ribosomal protein S9-A	3921	1	R	K.QIVNIPSFM*VR.L	76.5604	80.0001	74.4044	76.1216	69.6415	78.6176	74.6327	79.6834	83.9119	66.5283	58.8241	72.1391	56.0521	61.2009	49.2463	54.404	73.936	63.6651
sp|O13516|RS9A_YEAST	RPS9A	40S ribosomal protein S9-A	3921	1	R	K.QIVNIPSFM*VR.L	34.3793	35.4763	35.4492	28.2858	36.3886	30.3469	36.3963	38.3669	35.4512	26.5029	25.989	27.2102	26.0675	26.0439	34.5282	30.056	31.9639	35.4728
sp|O13516|RS9A_YEAST	RPS9A	40S ribosomal protein S9-A	3921	1	R	K.QIVNIPSFM*VR.L	72.2675	70.7428	74.2675	50.0836	53.233	54.8251	65.4041	85.4396	71.5455	54.1764	52.5116	54.2545	47.0839	50.4745	66.8968	82.8112	59.441	57.2268
sp|O13516|RS9A_YEAST	RPS9A	40S ribosomal protein S9-A	3921	1	R	K.QIVNIPSFM*VR.L	64.5252	71.0395	76.8466	65.7815	67.8794	68.6379	76.883	82.9938	68.7159	65.7999	58.9505	51.9868	47.824	52.4628	50.4555	52.4989	59.894	66.7404
sp|O13516|RS9A_YEAST	RPS9A	40S ribosomal protein S9-A	3921	1	R	K.QIVNIPSFMVR.L	191.99	205.322	178.423	146.937	150.549	149.743	200.551	169.118	175.505	173.341	150.681	159.754	117.594	117.682	113.015	141.76	138.743	148.315
sp|O13516|RS9A_YEAST	RPS9A	40S ribosomal protein S9-A	3921	1	R	K.Q@IVNIPSFMVR.L	37.5897	50.6826	46.6048	35.0075	37.7182	38.1796	42.1508	39.9417	47.2392	47.1263	29.2788	38.9842	30.9109	33.1679	29.5041	39.3434	32.001	33.0534
sp|O13516|RS9A_YEAST	RPS9A	40S ribosomal protein S9-A	3921	1	R	R.VGVLSEDK.K	241.136	222.912	243.939	198.457	167.536	161.972	243.137	274.105	231.882	169.263	142.438	180.739	152.951	138.815	190.113	239.529	186.629	189.891
sp|O13516|RS9A_YEAST	RPS9A	40S ribosomal protein S9-A	3921	1	R	K.LAGEFGLK.N	113.471	103.501	111.463	83.0988	84.4427	86.5943	116.228	119.104	102.222	97.5463	91.8935	98.6544	73.1243	87.0132	88.0105	94.9393	96.6888	100.373
sp|O13516|RS9A_YEAST	RPS9A	40S ribosomal protein S9-A	3921	1	R	R.HIAVGKQIVNIPSFMVR.L	45.1106	55.2703	42.1037	51.3964	47.6034	39.4754	44.2232	57.3785	50.2313	38.0109	41.1445	33.4778	38.5623	39.3021	30.5429	30.9876	40.3801	33.6703
sp|O13516|RS9A_YEAST	RPS9A	40S ribosomal protein S9-A	3921	1	R	K.LAGEFGLK.N	87.7457	95.1635	101.835	84.7087	79.4597	78.7378	98.6505	106.407	103.684	92.0813	76.9511	83.1469	74.0604	69.723	71.4879	89.573	89.2031	79.2807
sp|O13516|RS9A_YEAST	RPS9A	40S ribosomal protein S9-A	3921	1	R	K.QIVNIPSFM*VR.L	64.8291	63.428	72.0055	57.4423	64.4749	54.9544	61.3439	71.5452	65.0091	62.0281	58.4938	53.7037	52.1931	48.7998	57.5591	58.0977	51.7368	55.4349
sp|O13516|RS9A_YEAST	RPS9A	40S ribosomal protein S9-A	3921	1	R	R.HIAVGKQIVNIPSFMVR.L	17.5884	21.0227	19.5437	13.9315	15.8864	17.0318	16.0543	19.8889	21.0711	11.2519	18.0247	16.2834	16.9457	16.738	11.8422	15.0675	12.6841	17.3083
sp|O13516|RS9A_YEAST	RPS9A	40S ribosomal protein S9-A	3921	1	R	K.LAGEFGLK.N	214.286	220.814	227.033	216.058	223.192	217.485	215.365	225.202	240.197	243.022	208.753	228.051	177.765	193.47	186.936	220.037	211.916	208.227
sp|O13516|RS9A_YEAST	RPS9A	40S ribosomal protein S9-A	3921	1	R	K.LAGEFGLK.N	22.8705	20.1567	28.0099	21.559	18.2873	27.7987	28.96	31.8129	27.8113	26.0009	20.5441	19.3956	16.7397	19.395	23.407	21.9189	21.0429	21.0234
sp|O13516|RS9A_YEAST	RPS9A	40S ribosomal protein S9-A	3921	1	R	R.LFEGNALIR.R	78.0441	85.6912	81.9636	70.5993	67.4954	80.8247	88.0903	81.898	83.705	75.7637	78.7978	64.0679	64.8369	59.013	69.1272	75.1058	70.7354	66.4636
sp|O13516|RS9A_YEAST	RPS9A	40S ribosomal protein S9-A	3921	1	R	R.LFEGNALIRR.L	72.8211	109.256	111.399	89.1372	85.9626	68.6946	91.8452	85.5916	83.5527	88.7854	78.8407	86.0955	85.3291	77.6127	94.9237	117.6	89.3701	86.9837
sp|O13516|RS9A_YEAST	RPS9A	40S ribosomal protein S9-A	3921	1	R	R.LQTQVYK.L	139.692	161.194	160.512	125.737	123.274	137.93	161.582	166.981	154.892	134.356	119.137	145.275	102.91	100.893	122.344	150.53	123.284	137.71
sp|O13516|RS9A_YEAST	RPS9A	40S ribosomal protein S9-A	3921	1	R	K.QIVNIPSFM*VR.L	81.2103	67.3534	87.3503	77.1556	60.0977	66.799	88.6916	106.151	85.6759	76.8801	68.8546	75.3466	56.1015	63.1624	72.5428	80.6852	78.2546	71.3043
sp|O13516|RS9A_YEAST	RPS9A	40S ribosomal protein S9-A	3921	1	R	K.HIDFAPTSPFGGAR.P	50.1999	47.6333	63.9189	52.9653	50.8768	50.9106	58.8693	54.4013	59.1481	57.7459	49.8868	48.7203	39.2784	44.6017	34.2981	43.2989	53.4396	44.8532
sp|O13516|RS9A_YEAST	RPS9A	40S ribosomal protein S9-A	3921	1	R	K.HIDFAPTSPFGGAR.P	93.6366	105.549	131.413	99.9972	109.019	98.4061	96.7915	100.449	119.198	55.1563	50.5674	58.7135	53.0473	47.3953	61.6526	58.7672	55.9867	63.9188
sp|O13516|RS9A_YEAST	RPS9A	40S ribosomal protein S9-A	3921	1	R	R.ISFQLSK.I	180.02	177.521	182.552	138.713	165.04	149.046	182.967	168.203	174.177	140.092	132.416	146.559	118.515	112.588	104.199	137.97	141.496	121.774
sp|O13516|RS9A_YEAST	RPS9A	40S ribosomal protein S9-A	3921	1	R	K.LDYVLALK.V	9.69128	11.0194	14.6557	4.123	6.28279	7.7003	9.41395	8.82421	8.02305	8.91917	9.73267	8.01692	7.45308	7.33735	7.10837	7.19081	11.4209	10.0631
sp|O13516|RS9A_YEAST	RPS9A	40S ribosomal protein S9-A	3921	1	R	K.VEDFLER.R	160.631	153.571	164.066	125.65	114.144	123.933	161.013	156.012	139.49	112.561	98.7634	126.489	91.6224	94.7663	113.662	140.932	110.932	108.997
sp|O13516|RS9A_YEAST	RPS9A	40S ribosomal protein S9-A	3921	1	R	K.HIDFAPTSPFGGAR.P	38.7689	32.3339	41.8997	34.3214	34.9356	27.6123	30.808	41.4888	39.815	39.6729	34.3965	35.6199	37.7112	30.808	55.5086	49.1028	34.1768	45.252
sp|O13516|RS9A_YEAST	RPS9A	40S ribosomal protein S9-A	3921	1	R	K.KLDYVLALK.V	31.875	32.7643	33.9283	27.1044	28.5977	26.9065	34.7017	34.9702	32.4767	27.6299	22.6451	27.7462	21.7053	18.5685	28.3716	31.2575	24.7466	20.3795
sp|O13516|RS9A_YEAST	RPS9A	40S ribosomal protein S9-A	3921	1	R	K.QIVNIPSFM*VR.L	20.2574	20.7455	21.9174	12.3978	18.4236	11.9168	16.7828	16.7513	17.4042	20.0536	16.1208	13.4905	15.3476	14.069	17.8243	13.2065	15.1282	15.2875
sp|O13516|RS9A_YEAST	RPS9A	40S ribosomal protein S9-A	3921	1	R	K.QIVNIPSFMVR.L	106.866	106.766	112.596	90.9867	84.011	102.145	107.846	107.056	104.89	94.4847	77.8983	91.3235	74.8858	62.1001	69.4655	87.9159	92.0944	81.4769
sp|O13516|RS9A_YEAST	RPS9A	40S ribosomal protein S9-A	3921	1	R	K.VEDFLER.R	197.877	195.637	199.058	164.661	149.171	159.47	198.477	229.508	191.29	180.476	136.707	166.749	137.189	137	158.65	189.397	149.206	154.554
sp|O13516|RS9A_YEAST	RPS9A	40S ribosomal protein S9-A	3921	1	R	K.VEDFLER.R	67.6792	73.0105	89.2335	67.6964	55.2548	57.3149	63.3398	67.6514	65.2109	58.3199	61.6768	55.3904	39.663	41.7234	49.5393	71.2488	52.0273	57.0805
sp|O13516|RS9A_YEAST	RPS9A	40S ribosomal protein S9-A	3921	1	R	K.VEDFLER.R	46.4579	43.1261	50.0405	43.1555	52.5738	34.048	38.6873	54.5181	50.4355	45.1908	39.957	44.9718	39.2165	33.8551	48.8489	48.4077	45.2771	42.3571
sp|O13516|RS9A_YEAST	RPS9A	40S ribosomal protein S9-A	3921	1	R	K.VEDFLER.R	26.006	30.3503	28.7684	24.689	22.7777	24.7993	25.9054	29.9353	25.7316	22.68	14.2328	17.476	24.4767	19.5922	39.2174	24.8612	22.7395	22.4191
sp|O13516|RS9A_YEAST	RPS9A	40S ribosomal protein S9-A	3921	1	R	K.VEDFLER.R	27.0906	30.2726	37.8922	24.4598	25.9648	19.2275	25.4868	30.5246	29.2758	28.2335	17.3082	20.5696	21.5691	20.4035	22.2812	29.9286	27.4756	22.7661
sp|O13516|RS9A_YEAST	RPS9A	40S ribosomal protein S9-A	3921	1	R	K.VEDFLER.R	23.6915	20.8882	20.3157	22.7422	15.9792	22.9909	22.8559	23.3704	21.6946	20.5697	18.3068	13.224	13.8523	17.2752	19.0484	22.8338	23.3052	19.7507
sp|O13516|RS9A_YEAST	RPS9A	40S ribosomal protein S9-A	3921	1	R	K.VEDFLER.R	13.0855	12.1912	14.6753	7.5127	9.5945	8.08667	11.6659	11.2806	15.4103	9.96197	7.97136	11.7053	9.4509	8.76343	10.1093	11.2483	9.49622	9.92608
sp|O13516|RS9A_YEAST	RPS9A	40S ribosomal protein S9-A	3921	1	R	K.HIDFAPTSPFGGAR.P	27.548	31.6305	30.9623	23.6389	29.3513	22.6489	33.2462	31.1805	28.5985	28.5428	24.1568	29.7675	24.4785	20.227	20.7939	25.3004	27.2616	19.9451
sp|O13516|RS9A_YEAST	RPS9A	40S ribosomal protein S9-A	3921	1	R	K.HIDFAPTSPFGGAR.P	21.7284	25.8247	24.9789	21.1937	19.6177	18.7253	25.8795	23.0204	23.7657	17.9942	19.3077	14.8559	20.6087	19.0363	20.1234	15.6478	19.3178	17.7628
sp|O13516|RS9A_YEAST	RPS9A	40S ribosomal protein S9-A	3921	1	R	K.HIDFAPTSPFGGAR.P	6.81994	5.65906	11.4379	4.99744	7.73311	9.83775	7.10049	6.25209	4.56453	8.35292	5.76716	10.3743	10.2844	8.49378	10.902	7.54627	5.511	7.9657
sp|O13516|RS9A_YEAST	RPS9A	40S ribosomal protein S9-A	3921	1	R	K.HIDFAPTSPFGGAR.P	6.34082	7.81407	6.86178	10.1448	5.43456	6.0116	5.41966	7.53348	11.5621	7.5259	5.76707	7.63713	9.5726	10.0832	8.97688	8.6663	7.37743	7.90424
sp|O13516|RS9A_YEAST	RPS9A	40S ribosomal protein S9-A	3921	1	R	K.HIDFAPTSPFGGAR.P	6.29021	7.32784	10.4616	5.2984	5.19847	5.26105	8.67076	8.49281	4.88254	12.2814	11.7207	5.38657	6.50105	6.56289	10.7208	13.4329	8.43407	10.4105
sp|O13516|RS9A_YEAST	RPS9A	40S ribosomal protein S9-A	3921	1	R	K.HIDFAPTSPFGGAR.P	7.92667	8.84974	7.88603	5.02236	5.51863	2.66945	8.88331	9.54798	6.11607	7.71002	3.89206	9.93047	9.25605	4.91918	6.60469	7.02095	6.54547	5.19326
sp|O13516|RS9A_YEAST	RPS9A	40S ribosomal protein S9-A	3921	1	R	K.HIDFAPTSPFGGAR.P	11.1827	8.24767	8.23951	8.89297	9.5493	8.68325	11.3855	11.8115	8.25148	10.4281	7.33515	9.45317	9.54217	6.50228	6.05937	13.7069	9.25031	10.6695
sp|O13516|RS9A_YEAST	RPS9A	40S ribosomal protein S9-A	3921	1	R	R.ISFQLSK.I	152.542	151.878	133.817	101.085	128.05	111.167	154.521	141.348	125.391	111.651	95.5907	87.3961	86.2606	83.1081	76.8265	102.369	96.1422	82.2508
sp|O13516|RS9A_YEAST	RPS9A	40S ribosomal protein S9-A	3921	1	R	K.LDYVLALK.V	32.3509	33.0999	33.714	20.5207	22.7591	23.8196	30.1965	19.8555	23.8281	18.1533	14.6589	24.6582	20.348	15.8351	16.6259	22.2282	19.7678	15.6037
sp|O13516|RS9A_YEAST	RPS9A	40S ribosomal protein S9-A	3921	1	R	K.LDYVLALK.V	17.4686	22.0156	26.137	12.5498	14.4905	17.487	15.8975	22.5902	12.8607	14.2863	19.0456	22.1969	13.3468	10.7022	13.6189	18.2799	19.7482	18.8805
sp|O13516|RS9A_YEAST	RPS9A	40S ribosomal protein S9-A	3921	1	R	K.QIVNIPSFMVR.L	111.965	118.431	105.376	82.6343	92.1283	96.2924	118.572	100.123	99.6561	105.519	86.344	93.0305	80.1542	79.7563	84.5207	89.5406	82.1449	80.0057
sp|O13516|RS9A_YEAST	RPS9A	40S ribosomal protein S9-A	3921	1	R	K.VEDFLER.R	151.756	129.563	151.086	103.153	119.16	112.937	149.294	162.161	146.515	121.952	87.5168	110.606	93.8102	94.0529	99.8445	139.203	118.168	108.733
sp|O13516|RS9A_YEAST	RPS9A	40S ribosomal protein S9-A	3921	0	U	R.KAEASGEAADEADEADEE.-	52.7362	53.4769	64.0159	26.2897	42.4908	43.1148	86.287	39.0959	62.0128	78.1972	105.703	68.49	46.0077	36.2618	7.4185	22.1436	75.7043	55.8713
sp|O13516|RS9A_YEAST	RPS9A	40S ribosomal protein S9-A	3921	0	U	R.KAEASGEAADEADEADEE.-	52.2781	36.2377	44.6925	28.4645	34.9288	36.3934	54.9397	35.9021	44.4399	50.2667	66.7901	53.2376	32.1249	29.9894	18.2175	27.6153	54.2463	42.9208
sp|O13516|RS9A_YEAST	RPS9A	40S ribosomal protein S9-A	3921	1	R	R.LFEGN@ALIR.R	160.512	151.417	167.084	116.96	116.068	122.817	137.195	175.912	132.766	121.918	94.0373	135.518	105.635	108.85	129.416	147.33	131.229	133.928
sp|O13516|RS9A_YEAST	RPS9A	40S ribosomal protein S9-A	3921	1	R	K.QIVNIPSFM*VR.L	87.4646	83.8731	92.8635	80.4728	77.9941	77.7729	93.7001	86.877	83.5173	73.9219	69.3291	75.5908	56.3359	64.068	51.0051	59.4216	68.2939	57.8276
sp|O13516|RS9A_YEAST	RPS9A	40S ribosomal protein S9-A	3921	1	R	K.QIVNIPSFMVR.L	105.28	104.298	97.7416	94.7425	93.5854	92.5883	105.42	96.8649	98.7258	89.861	77.8694	81.7088	72.6734	80.059	78.0983	84.4921	71.6764	74.1437
sp|O13516|RS9A_YEAST	RPS9A	40S ribosomal protein S9-A	3921	1	R	R.VGVLSEDK.K	137.719	140.957	172.889	121.36	130.721	121.061	147.954	168.651	161.592	123.799	102.855	119.022	105.39	102.426	117.636	154.754	131.329	116.646
sp|O13516|RS9A_YEAST	RPS9A	40S ribosomal protein S9-A	3921	1	R	R.VGVLSEDK.K	289.614	301.013	281.748	231.141	220.984	211.285	280.706	345.859	280.606	236.074	178.765	227.667	181.676	183.061	232.916	284.629	217.602	219.495
sp|O13516|RS9A_YEAST	RPS9A	40S ribosomal protein S9-A	3921	1	R	K.KLDYVLALK.V	49.3202	52.5726	57.1836	49.9631	46.2646	39.2617	71.6514	50.3044	55.2492	47.0094	43.3574	41.4269	34.588	37.5839	38.5475	48.1676	44.9887	45.6207
sp|O13516|RS9A_YEAST	RPS9A	40S ribosomal protein S9-A	3921	1	R	R.LFEGN@ALIR.R	40.3286	45.4062	44.2721	38.2404	33.675	37.132	41.3036	42.2034	37.481	45.2753	27.7151	33.2861	34.7362	34.0743	40.2426	47.0017	43.1291	32.4427
sp|O13516|RS9A_YEAST	RPS9A	40S ribosomal protein S9-A	3921	1	R	R.LFEGN@ALIR.R	91.2499	103.834	109.651	97.7061	71.9506	70.2788	99.2602	116.612	89.0994	71.5059	61.0888	78.538	66.2214	58.6595	86.4261	85.6124	83.7273	76.16
sp|O13516|RS9A_YEAST	RPS9A	40S ribosomal protein S9-A	3921	1	R	K.QIVNIPSFM*VR.L	85.9294	81.992	88.9188	73.7523	79.6168	81.9303	84.7863	81.5724	87.6689	70.5886	63.0827	75.4134	60.6797	59.3491	65.2961	59.6047	69.1454	63.4759
sp|O13516|RS9A_YEAST	RPS9A	40S ribosomal protein S9-A	3921	1	R	K.QIVNIPSFM*VR.L	54.4568	60.1059	62.0487	42.824	43.6071	53.136	57.402	49.3012	53.027	52.8741	39.8726	41.2273	31.6979	37.9172	39.3802	45.9674	38.7895	35.0183
sp|O13516|RS9A_YEAST	RPS9A	40S ribosomal protein S9-A	3921	1	R	K.QIVNIPSFM*VR.L	5.2415	5.09148	8.91472	6.70106	10.4201	7.5107	4.71072	9.21201	5.74279	8.15926	6.63991	11.3605	7.26209	5.25608	10.3351	10.0556	7.59008	9.22081
sp|O13516|RS9A_YEAST	RPS9A	40S ribosomal protein S9-A	3921	1	R	K.QIVNIPSFM*VR.L	58.1163	60.1938	63.5689	57.5314	51.3735	56.1916	73.0157	60.7635	59.6198	53.291	50.8308	46.2172	36.9033	40.8431	46.347	44.6268	49.2438	38.3317
sp|O13516|RS9A_YEAST	RPS9A	40S ribosomal protein S9-A	3921	1	R	K.QIVNIPSFM*VR.L	23.1026	25.6693	29.0831	20.2407	22.0272	17.8689	28.4669	22.2181	22.7915	20.6769	21.1738	28.0246	19.4173	19.76	24.5556	19.1626	30.6791	24.3812
sp|O13516|RS9A_YEAST	RPS9A	40S ribosomal protein S9-A	3921	1	R	K.QIVNIPSFM*VR.L	33.2511	32.1918	33.1226	27.9862	30.199	23.8481	32.2788	29.5779	24.815	29.1709	29.738	27.3705	23.4554	23.7325	26.7824	32.4484	30.4601	39.4717
sp|O13516|RS9A_YEAST	RPS9A	40S ribosomal protein S9-A	3921	1	R	K.QIVNIPSFMVR.L	93.1311	98.7736	105.194	71.1302	69.2416	73.9733	96.2956	96.1805	96.0422	76.1543	68.2303	69.6349	64.1599	56.5199	55.7814	70.137	71.0823	62.8893
sp|O13516|RS9A_YEAST	RPS9A	40S ribosomal protein S9-A	3921	1	R	R.VGVLSEDK.K	227.68	257.698	250.697	201.59	165.541	180.388	223.246	279.917	246.693	194.974	159.627	189.54	160.334	164.376	198.497	253.743	189.984	188.563
sp|O13516|RS9A_YEAST	RPS9A	40S ribosomal protein S9-A	3921	1	R	K.KLDYVLALK.V	101.17	100.073	103.012	84.8672	71.6751	100.386	117.493	153.721	91.1593	96.3665	72.8321	94.708	64.9932	68.3891	99.2561	132.169	84.7607	92.2684
sp|O13516|RS9A_YEAST	RPS9A	40S ribosomal protein S9-A	3921	1	R	R.LFEGNALIR.R	29.6861	34.5437	32.1419	33.0308	31.6901	30.0341	34.3567	34.3614	27.2467	25.1248	31.5481	31.5931	27.428	32.8204	25.7851	24.6014	31.1525	24.5327
sp|O13516|RS9A_YEAST	RPS9A	40S ribosomal protein S9-A	3921	1	R	R.LFEGN@ALIR.R	69.8485	68.0341	79.7364	60.0275	65.8941	70.3937	69.5763	80.6736	71.5206	62.7662	53.4204	68.8298	51.3985	55.7068	67.0127	72.2252	63.4435	63.3199
sp|O13516|RS9A_YEAST	RPS9A	40S ribosomal protein S9-A	3921	1	R	K.QIVNIPSFM*VR.L	74.7232	64.0893	84.0577	67.3382	69.1484	66.0979	78.9751	79.7875	67.2499	63.7008	71.0738	65.0835	51.9427	62.3944	56.1186	58.5339	64.1772	61.3774
sp|O13516|RS9A_YEAST	RPS9A	40S ribosomal protein S9-A	3921	1	R	K.QIVNIPSFMVR.L	104.625	105.374	92.5802	81.163	85.239	89.947	112.69	100.602	94.9342	80.1233	79.4231	73.8217	67.9679	68.1522	67.4248	67.2609	78.6044	76.4308
sp|O13516|RS9A_YEAST	RPS9A	40S ribosomal protein S9-A	3921	1	R	K.RPYESSR.L	11.0054	9.15409	9.59856	11.06	5.52252	8.38809	10.6329	8.56703	11.6023	7.93243	10.8397	3.9577	10.2111	6.61123	7.72627	9.37291	8.33821	7.51945
sp|O13516|RS9A_YEAST	RPS9A	40S ribosomal protein S9-A	3921	0	U	R.KAEASGEAADEADEADEE.-	30.3184	32.9308	33.2502	24.5838	33.2131	24.1483	49.2872	21.5956	36.8796	51.0243	66.9764	53.156	26.6193	30.1551	5.73041	14.5047	44.1299	35.9852
sp|O13516|RS9A_YEAST	RPS9A	40S ribosomal protein S9-A	3921	0	U	R.KAEASGEAADEADEADEE.-	55.7083	44.2383	51.8577	22.5939	35.325	40.8392	61.5104	25.0449	50.2977	70.7537	68.952	42.6577	34.2229	36.4198	21.5855	32.4166	61.7285	42.9981
sp|O13516|RS9A_YEAST	RPS9A	40S ribosomal protein S9-A	3921	1	R	R.LFEGN@ALIR.R	40.1741	36.8661	38.1078	30.7159	31.4834	30.5586	40.0186	35.8174	38.1367	50.7509	42.8759	47.9268	49.1808	48.5822	49.7227	50.8712	52.6775	46.4671
sp|O13516|RS9A_YEAST	RPS9A	40S ribosomal protein S9-A	3921	1	R	K.QIVNIPSFM*VR.L	94.9221	100.51	95.142	79.1112	86.9968	77.4624	87.4466	88.9439	90.5317	82.5544	79.0883	86.5473	58.2214	67.8284	67.1627	85.5165	77.8021	66.1846
sp|O13516|RS9A_YEAST	RPS9A	40S ribosomal protein S9-A	3921	1	R	K.QIVNIPSFMVR.L	141.682	138.135	141.719	123.504	126.992	135.413	149.301	157.309	143.333	109.554	118.389	122.469	95.8086	107.732	101.159	112.16	114.544	97.091
sp|O13516|RS9A_YEAST	RPS9A	40S ribosomal protein S9-A	3921	1	R	R.VGVLSEDK.K	408.188	440.013	465.956	372.064	313.003	352.195	417.516	501.453	424.208	357.539	325.095	352.089	275.69	289.573	358.101	478.853	343.308	334.159
sp|O13516|RS9A_YEAST	RPS9A	40S ribosomal protein S9-A	3921	1	R	R.HIAVGKQIVNIPSFMVR.L	9.41671	14.6027	13.7671	10.0467	7.86883	8.23829	13.314	14.1297	11.0499	8.99847	18.1913	15.033	24.9599	7.05265	10.6845	10.0811	6.01448	7.14095
sp|O13516|RS9A_YEAST	RPS9A	40S ribosomal protein S9-A	3921	1	R	K.LAGEFGLK.N	234.336	248.092	230.817	182.558	169.808	178.529	241.871	240.049	235.585	186.634	173.989	182.237	145.683	158.761	143.619	185.546	196.289	179.83
sp|O13516|RS9A_YEAST	RPS9A	40S ribosomal protein S9-A	3921	1	R	R.LQTQVYK.L	79.7353	76.0765	91.8531	80.1343	81.9671	74.4501	76.7166	83.8892	87.3567	72.4889	57.9818	76.9628	57.5442	64.5094	74.7676	71.9768	60.5961	65.7115
sp|O13516|RS9A_YEAST	RPS9A	40S ribosomal protein S9-A	3921	1	R	K.QIVNIPSFM*VR.L	68.7456	75.2734	78.8346	72.3094	59.6382	58.5211	95.6142	94.0893	82.1076	61.0192	72.4792	67.6676	61.2238	54.543	66.1245	67.671	58.3381	64.9073
sp|O13516|RS9A_YEAST	RPS9A	40S ribosomal protein S9-A	3921	1	R	K.HIDFAPTSPFGGAR.P	26.2541	27.9049	29.0482	21.8979	27.5566	33.093	23.7438	27.9111	30.0276	21.1258	21.0266	23.6991	23.7863	26.3802	29.0194	28.1213	22.7552	34.7362
sp|O13516|RS9A_YEAST	RPS9A	40S ribosomal protein S9-A	3921	1	R	K.LAGEFGLK.N	56.1853	53.299	64.5225	48.672	41.3268	41.7234	61.0481	59.9887	46.7979	47.1862	29.9121	39.0171	31.8936	32.9246	40.2747	39.1302	44.0756	37.8101
sp|O13516|RS9A_YEAST	RPS9A	40S ribosomal protein S9-A	3921	1	R	R.LFEGNALIR.R	72.8882	74.4765	63.605	53.6608	55.5068	61.3924	77.2451	69.6108	76.9506	62.2909	61.4589	50.0989	49.6656	43.8339	51.0183	50.5591	54.3148	51.5057
sp|O13516|RS9A_YEAST	RPS9A	40S ribosomal protein S9-A	3921	1	R	R.LQTQVYK.L	256.329	261.473	301.299	231.099	214.252	220.474	275.305	293.118	251.309	299.791	249.772	286.178	228.056	245.914	294.149	293.587	286.536	285.478
sp|O13516|RS9A_YEAST	RPS9A	40S ribosomal protein S9-A	3921	1	R	R.RLQTQVYK.L	271.655	205.594	258.041	185.006	191.762	181.127	259.229	274.012	246.342	209.211	203.148	171.746	145.759	158.029	197.448	210.517	193.684	181.244
sp|O13516|RS9A_YEAST	RPS9A	40S ribosomal protein S9-A	3921	1	R	K.KLDYVLALK.V	78.6222	85.9887	82.5229	73.1051	74.1729	69.8077	83.8615	80.8234	71.6639	75.4149	77.7841	72.7576	58.0405	55.0479	51.541	70.2949	59.4416	65.9079
sp|O13516|RS9A_YEAST	RPS9A	40S ribosomal protein S9-A	3921	1	R	K.KLDYVLALK.V	9.98094	11.2929	15.3867	8.8408	10.0137	7.75825	9.52493	12.9445	9.53212	10.8118	10.0904	10.4185	6.94758	7.78183	7.66049	13.2542	10.5301	7.30481
sp|O13516|RS9A_YEAST	RPS9A	40S ribosomal protein S9-A	3921	1	R	R.LFEGNALIR.R	26.4821	28.0797	24.9927	22.5098	26.3078	20.2955	25.6803	33.7319	27.6749	23.0181	18.7731	19.319	23.9196	17.5126	14.2117	18.2477	22.1626	19.6049
sp|O13516|RS9A_YEAST	RPS9A	40S ribosomal protein S9-A	3921	1	R	R.LFEGNALIR.R	167.684	174.521	149.113	126.92	144.698	135.69	174.132	160.536	151.164	138.35	131.695	125.408	99.4537	115.855	92.587	111.656	127.469	123.191
sp|O13516|RS9A_YEAST	RPS9A	40S ribosomal protein S9-A	3921	1	R	R.LFEGNALIR.R	12.6626	14.1236	12.139	16.1568	15.4107	9.53423	15.1025	14.7284	9.54368	9.44661	14.7448	8.83777	8.43956	11.526	8.81202	9.18605	9.28928	10.4512
sp|O13516|RS9A_YEAST	RPS9A	40S ribosomal protein S9-A	3921	1	R	R.LQTQVYK.L	128.804	140.844	140.523	105.011	102.855	107.454	136.681	142.701	136.18	117.524	87.9103	120.497	89.8018	99.487	109.529	139.671	108.541	101.442
sp|O13516|RS9A_YEAST	RPS9A	40S ribosomal protein S9-A	3921	1	R	K.QIVNIPSFMVR.L	77.5426	76.7828	82.33	77.3157	66.4861	70.4195	87.2225	85.0138	89.1965	64.1638	63.0859	65.0417	64.2017	64.0553	65.1583	77.0236	64.45	72.6338
sp|O13516|RS9A_YEAST	RPS9A	40S ribosomal protein S9-A	3921	1	R	K.VEDFLER.R	88.7506	100.524	109.869	81.8584	72.062	71.4909	94.1013	101.961	91.8305	80.5919	71.0599	75.5034	71.53	66.5043	78.8558	86.7121	81.6822	78.3785
sp|O13516|RS9A_YEAST	RPS9A	40S ribosomal protein S9-A	3921	1	R	K.HIDFAPTSPFGGAR.P	59.4473	54.8061	59.8877	60.0923	63.2033	71.2034	67.7129	62.588	64.48	52.4063	52.8473	56.454	54.6303	50.4537	56.8277	51.792	60.7966	50.7194
sp|O13516|RS9A_YEAST	RPS9A	40S ribosomal protein S9-A	3921	1	R	K.HIDFAPTSPFGGARPGR.V	26.9098	28.3119	27.9133	18.6829	20.3377	22.1603	22.4135	27.7578	27.0067	42.3951	30.0783	27.7459	38.6555	17.8323	48.7094	140.4	30.068	26.3409
sp|O13516|RS9A_YEAST	RPS9A	40S ribosomal protein S9-A	3921	1	R	R.ISFQLSK.I	143.748	161.645	152.39	118.955	122.101	137.036	158.174	141.344	149.114	117.335	112.968	122.247	105.885	94.6743	94.6972	112.035	137.255	103.716
sp|O13516|RS9A_YEAST	RPS9A	40S ribosomal protein S9-A	3921	1	R	R.LFEGNALIR.R	126.832	112.101	97.388	92.1777	104.404	91.8899	125.865	102.064	101.426	82.7481	77.6734	80.4098	77.5922	67.0726	55.8721	67.4751	72.9805	75.0889
sp|O13516|RS9A_YEAST	RPS9A	40S ribosomal protein S9-A	3921	1	R	K.HIDFAPTSPFGGAR.P	62.7594	47.3586	56.2124	55.5751	61.6523	52.4369	51.4916	55.9646	55.2111	55.0118	64.9138	54.4209	59.4368	57.7347	93.6418	60.3348	60.5903	80.3371
sp|O13516|RS9A_YEAST	RPS9A	40S ribosomal protein S9-A	3921	1	R	R.ISFQLSK.I	135.016	121.807	128.084	105.214	115.608	108.692	123.978	120.069	122.915	102.125	97.0748	105.944	81.0409	93.1341	91.5256	104.424	92.6757	93.2453
sp|O13516|RS9A_YEAST	RPS9A	40S ribosomal protein S9-A	3921	1	R	R.ISFQLSKIR.R	98.5349	150.732	145.923	117.745	121.262	98.158	93.4237	111.753	85.0554	96.9327	84.0774	98.5987	103.653	99.2233	87.8274	124.359	104.368	82.3808
sp|O13516|RS9A_YEAST	RPS9A	40S ribosomal protein S9-A	3921	1	R	R.ISFQLSKIR.R	75.4377	123.477	110.319	99.2002	92.2147	96.4676	81.8869	77.1792	73.6066	89.2776	64.4816	77.4398	85.1416	87.0321	81.0423	89.6211	81.3174	84.7789
sp|O13516|RS9A_YEAST	RPS9A	40S ribosomal protein S9-A	3921	1	R	K.KLDYVLALK.V	158.51	178.289	184.852	129.838	133.346	137.873	178.487	183.979	167.451	162.91	154.399	149.872	117.739	114.495	123.069	158.541	154.999	153.095
sp|O13516|RS9A_YEAST	RPS9A	40S ribosomal protein S9-A	3921	1	R	R.LFEGNALIR.R	138.771	141.752	148.443	136.973	122.291	134.745	168.852	151.222	157.308	132.676	115.012	119.563	93.8688	101.253	85.3954	113.246	118.693	107.691
sp|O13516|RS9A_YEAST	RPS9A	40S ribosomal protein S9-A	3921	1	R	R.LQTQVYK.L	54.0775	62.882	69.7701	59.0917	61.0511	56.4255	69.7255	79.0563	66.6547	76.0851	76.9497	82.3347	67.2168	69.0929	78.7471	88.6677	77.3105	78.2979
sp|O13516|RS9A_YEAST	RPS9A	40S ribosomal protein S9-A	3921	1	R	K.RLFEGNALIR.R	49.0145	68.2771	56.5864	59.995	56.864	31.4984	45.8897	50.2305	40.001	58.9508	44.4294	45.113	72.8438	37.1496	95.8761	273.675	51.5577	47.1753
sp|O13516|RS9A_YEAST	RPS9A	40S ribosomal protein S9-A	3921	1	R	R.RLQTQVYK.L	53.5407	50.6838	59.6458	29.4557	38.4319	45.3662	50.6881	64.2261	53.7364	50.3093	57.4247	38.0893	33.6464	34.6062	46.7378	49.1617	43.9179	39.9858
sp|O13516|RS9A_YEAST	RPS9A	40S ribosomal protein S9-A	3921	1	R	K.VEDFLER.R	54.1573	62.9374	78.6709	52.5497	59.4022	53.0189	77.0555	65.8361	55.759	51.5282	48.6567	50.9852	38.548	37.9238	44.0915	56.419	46.1117	44.4965
sp|O13516|RS9A_YEAST	RPS9A	40S ribosomal protein S9-A	3921	1	R	R.VGVLSEDKK.K	15.9187	16.8662	11.6225	7.67491	9.56231	16.6484	19.6369	12.2902	14.5514	11.1793	9.66293	11.8647	13.0994	10.105	3.95814	5.54811	9.90798	9.62375
sp|O13516|RS9A_YEAST	RPS9A	40S ribosomal protein S9-A	3921	1	R	K.HIDFAPTSPFGGAR.P	24.2403	29.943	18.9007	17.8664	19.6572	16.3586	15.7548	20.7834	19.0581	20.0781	24.4687	20.4629	19.8386	15.0184	20.0225	24.2705	19.404	22.4029
sp|O13516|RS9A_YEAST	RPS9A	40S ribosomal protein S9-A	3921	1	R	K.KLDYVLALK.V	8.82036	7.81378	11.5493	5.55744	8.68197	5.97186	9.39022	12.7574	10.636	11.0647	8.88474	5.91436	5.24488	5.64642	4.84442	6.40695	7.38528	6.00802
sp|O13516|RS9A_YEAST	RPS9A	40S ribosomal protein S9-A	3921	1	R	K.KLDYVLALK.V	10.3354	13.1179	12.5101	11.0613	7.05475	9.92949	17.5821	13.4197	13.5276	13.0728	11.7574	9.68651	7.91052	9.14222	9.64496	11.0565	7.54083	11.999
sp|O13516|RS9A_YEAST	RPS9A	40S ribosomal protein S9-A	3921	1	R	K.LAGEFGLK.N	95.3446	111.658	111.418	85.2691	95.1347	89.2359	107.277	110.635	101.512	80.1157	78.1046	65.7182	69.7709	73.7068	77.1749	70.0528	81.0092	74.3032
sp|O13516|RS9A_YEAST	RPS9A	40S ribosomal protein S9-A	3921	1	R	K.LDYVLALK.V	12.8378	8.47166	12.0134	12.2869	7.00563	6.80768	11.4862	10.1787	10.5208	7.15866	8.32267	6.79046	6.96126	6.35034	7.61858	11.2275	7.84527	8.02325
sp|O13516|RS9A_YEAST	RPS9A	40S ribosomal protein S9-A	3921	1	R	R.LFEGNALIR.R	198.912	204.104	188.671	168.911	171.573	177.644	204.697	209.719	187.377	161.747	148.35	153.183	138.208	157.103	122.003	127.261	170.956	133.853
sp|O13516|RS9A_YEAST	RPS9A	40S ribosomal protein S9-A	3921	1	R	R.LQTQVYK.L	197.028	206.321	207.618	175.891	145.05	161.138	209.451	219.998	176.259	202.737	185.943	193.569	162.537	162.872	198.143	220.297	185.036	184.455
sp|O13516|RS9A_YEAST	RPS9A	40S ribosomal protein S9-A	3921	1	R	R.VGVLSEDKK.K	251.972	276.734	250.575	187.232	243.489	239.972	324.739	216.217	241.824	263.665	248.214	206.835	194.819	200.854	122.201	133.464	214.324	185.216
sp|O13525|COQ4_YEAST	COQ4	Ubiquinone biosynthesis protein COQ4, mitochondrial	3395	0	U	K.ITLPPDLR.T	110.948	91.9222	89.1958	87.4049	95.6507	89.1425	79.2738	91.9631	83.6342	94.8137	100.06	101.083	79.9696	79.5981	98.5752	99.7433	103.562	107.188
sp|O13525|COQ4_YEAST	COQ4	Ubiquinone biosynthesis protein COQ4, mitochondrial	3395	0	U	K.RENVSPDTR.A	17.4206	16.9382	20.6428	14.4233	22.082	15.399	16.8177	18.6126	20.4645	15.4957	14.8096	15.1439	11.914	17.7692	23.9128	18.285	16.2514	23.7459
sp|O13525|COQ4_YEAST	COQ4	Ubiquinone biosynthesis protein COQ4, mitochondrial	3395	0	U	K.FIDDPMHAYIFK.R	15.6908	7.66108	6.54659	7.74618	11.1579	11.4399	9.08407	9.31308	7.3038	11.7043	12.6408	13.1417	12.2459	11.8635	8.16953	11.3887	11.383	13.3621
sp|O13525|COQ4_YEAST	COQ4	Ubiquinone biosynthesis protein COQ4, mitochondrial	3395	0	U	K.ITLPPDLR.T	21.6737	18.1984	28.4988	27.4184	17.566	22.5009	22.3007	26.4237	21.6262	17.596	22.3699	25.6152	18.9836	20.2482	23.47	26.041	21.7252	25.3628
sp|O13525|COQ4_YEAST	COQ4	Ubiquinone biosynthesis protein COQ4, mitochondrial	3395	0	U	K.EQPNITTEILHMDK.L	72.5386	82.1173	80.2539	74.5012	87.867	83.4339	76.7639	67.0548	79.2818	77.5812	86.4488	88.7374	80.2628	79.6779	77.0291	80.3693	80.5553	96.008
sp|O13525|COQ4_YEAST	COQ4	Ubiquinone biosynthesis protein COQ4, mitochondrial	3395	0	U	K.FIDDPMHAYIFK.R	16.1331	17.292	22.4189	22.0264	33.8015	29.714	17.3867	25.5865	19.9999	24.3362	35.206	25.5366	19.3553	30.3376	16.467	18.9372	24.1406	20.5709
sp|O13525|COQ4_YEAST	COQ4	Ubiquinone biosynthesis protein COQ4, mitochondrial	3395	0	U	K.FIDDPMHAYIFK.R	15.4075	15.2479	20.7513	19.182	20.1493	14.1715	20.3522	13.5041	13.8658	19.281	21.8246	17.3851	18.044	20.5986	17.4548	17.9817	18.1047	26.1647
sp|O13525|COQ4_YEAST	COQ4	Ubiquinone biosynthesis protein COQ4, mitochondrial	3395	0	U	K.FIDDPM*HAYIFK.R	32.312	35.2454	40.721	37.9844	35.5562	40.0457	37.6769	43.3891	38.2561	36.2001	33.1207	42.7989	36.2588	35.2085	34.7149	44.6585	36.3282	34.2529
sp|O13535|YH11B_YEAST	TY1B-H	Transposon Ty1-H Gag-Pol polyprotein	903	1	R	K.PVPPM*LTSPNDFPNWVK.T	21.624	26.1101	28.4209	56.5915	48.8677	42.0904	25.7585	26.8005	22.9716	26.7602	22.5089	23.4128	44.3515	39.9232	37.9211	25.9728	25.874	20.804
sp|O13535|YH11B_YEAST	TY1B-H	Transposon Ty1-H Gag-Pol polyprotein	903	1	R	K.PVPPMLTSPNDFPNWVK.T	28.2175	27.2874	36.8919	70.5042	68.8626	71.1704	34.6582	33.7222	40.5375	30.6433	28.754	26.7912	58.2372	51.4373	44.6614	33.1893	38.5238	30.6727
sp|O13535|YH11B_YEAST	TY1B-H	Transposon Ty1-H Gag-Pol polyprotein	903	1	R	K.PVPPMLTSPNDFPNWVK.T	29.2706	22.4477	32.2294	67.9201	71.9904	66.6022	30.9393	31.0206	22.1165	27.7891	15.8206	28.323	57.703	60.1634	48.5625	26.332	27.5228	23.0484
sp|O13535|YH11B_YEAST	TY1B-H	Transposon Ty1-H Gag-Pol polyprotein	903	0	U	K.EVNQLLMMK.T	15.4027	19.0541	19.0774	28.4001	32.2687	35.5056	18.0919	19.4958	14.3181	17.2334	18.6259	14.3742	28.087	27.5189	22.6041	14.5896	18.5594	12.6317
sp|O13539|THP2_YEAST	THP2	THO complex subunit THP2	2913	0	U	R.SSDDLLTESLK.K	29.9675	28.0006	33.9992	29.263	36.2377	33.3835	35.0175	23.4952	30.1353	33.0627	28.503	26.6525	43.8811	41.5936	31.3944	33.3579	28.9844	30.3088
sp|O13539|THP2_YEAST	THP2	THO complex subunit THP2	2913	0	U	R.EAQLLEDTK.T	151.772	166.416	152.9	166.299	153.696	147.298	146.883	129.906	154.411	137.03	125.725	122.567	173.776	175.967	163.462	141.427	143.532	129.927
sp|O13539|THP2_YEAST	THP2	THO complex subunit THP2	2913	0	U	K.NYLDQIK.M	122.711	132.29	132.784	148.437	124.64	133.775	135.623	118.584	132.79	127.414	119.765	137.902	135.392	134.482	143.171	131.045	128.365	126.763
sp|O13539|THP2_YEAST	THP2	THO complex subunit THP2	2913	0	U	K.NYLDQIK.M	107.1	116.219	111.489	115.203	124.798	120.791	106.963	102.702	110.696	103.296	100.688	100.133	120.175	123.939	125.068	106.643	95.7626	105.367
sp|O13539|THP2_YEAST	THP2	THO complex subunit THP2	2913	0	U	K.SEINAPSESYPVDK.E	56.0941	59.1688	78.5022	73.7401	73.7849	72.4425	66.4884	62.7076	72.1612	53.3823	55.3053	55.2547	70.1413	64.3908	78.4365	73.1178	55.8457	59.65
sp|O13539|THP2_YEAST	THP2	THO complex subunit THP2	2913	0	U	R.DVAAGVQNPK.S	130.113	133.242	135.992	147.48	140.294	154.599	126.657	117.916	121.644	118.522	114.434	118.617	144.704	119.279	149.224	116.045	115.153	119.748
sp|O13539|THP2_YEAST	THP2	THO complex subunit THP2	2913	0	U	R.ELINSSIR.L	167.013	188.201	177.693	173.439	176.83	174.402	156.18	167.142	163.324	157.7	147.13	182.86	210.964	193.286	190.406	192.35	216.778	204.913
sp|O13539|THP2_YEAST	THP2	THO complex subunit THP2	2913	0	U	R.ELINSSIR.L	112.262	119.094	123.956	143.324	124.004	133.382	117.796	128.081	123.643	115.349	100.349	110.684	131.963	121.894	121.308	113.932	122.554	119.554
sp|O13539|THP2_YEAST	THP2	THO complex subunit THP2	2913	0	U	R.LSVDLAK.Q	5.92911	7.45462	5.13498	9.38942	9.13785	8.93964	6.84485	2.83062	2.0993	9.995	11.8731	13.0802	14.4374	13.2761	22.3916	10.1879	9.98419	13.5169
sp|O13539|THP2_YEAST	THP2	THO complex subunit THP2	2913	0	U	K.LQGILEQYCAPDTDIR.G	35.0573	30.2025	38.8289	38.5546	26.6968	30.6189	40.0235	31.6765	38.3683	43.7423	29.2347	38.0765	31.4501	37.045	35.763	37.1389	38.3818	35.8641
sp|O13539|THP2_YEAST	THP2	THO complex subunit THP2	2913	0	U	R.DVAAGVQNPK.S	66.4646	67.9046	65.407	79.2991	68.4278	83.5893	58.3236	54.047	65.0954	58.8851	54.5594	62.9845	75.3866	64.07	72.7781	67.6472	63.319	61.8918
sp|O13539|THP2_YEAST	THP2	THO complex subunit THP2	2913	0	U	K.EWDDIEMLMFGDDAHSMK.K	10.3273	10.6158	15.9901	14.3939	13.6945	13.1016	15.5877	12.7552	17.0674	15.0819	17.1576	11.7106	16.54	11.6131	13.6397	11.2478	9.42537	12.0946
sp|O13539|THP2_YEAST	THP2	THO complex subunit THP2	2913	0	U	K.EWDDIEMLMFGDDAHSMK.K	13.2316	19.681	18.5604	18.2302	21.4432	19.441	21.1754	16.0724	16.6897	16.0492	16.0287	16.5058	16.8683	17.7562	19.441	17.6015	16.645	15.6985
sp|O13539|THP2_YEAST	THP2	THO complex subunit THP2	2913	0	U	R.LS#VDLAK.Q	52.6592	54.048	66.3988	60.2592	56.8664	59.2511	61.3129	55.1469	57.7116	47.7948	44.7183	68.0419	55.8579	50.1066	64.2772	56.0046	63.4336	55.5784
sp|O13539|THP2_YEAST	THP2	THO complex subunit THP2	2913	0	U	R.LSVDLAK.Q	129.259	140.12	140.73	171.602	155.309	157.073	133.565	123.609	144.556	125.764	123.99	137.161	151.06	146.318	149.076	143.017	123.323	127.067
sp|O13547|CCW14_YEAST	CCW14	Covalently-linked cell wall protein 14	1584	0	U	K.CLDSICPNNDADAAYSAFK.S	13.2731	14.1762	14.8685	16.2468	21.4683	16.5908	18.9588	16.3677	12.2472	29.8181	43.7739	27.5169	30.7617	38.208	17.4178	20.1582	31.8125	37.7003
sp|O13547|CCW14_YEAST	CCW14	Covalently-linked cell wall protein 14	1584	0	U	K.CLDSICPNNDADAAYSAFK.S	21.3486	18.5234	15.19	18.6576	17.1921	15.4743	15.2787	19.4403	22.3433	41.2063	58.4093	34.6369	36.4092	41.1317	19.4023	25.4894	35.6129	40.6846
sp|O13547|CCW14_YEAST	CCW14	Covalently-linked cell wall protein 14	1584	0	U	K.SSSTCDSLNQVTCYCEHENSAVK.K	13.1844	8.72972	10.7593	9.03297	18.9416	14.622	11.9937	12.1471	11.0381	43.4937	50.7288	48.472	33.7861	38.5075	21.7959	24.8902	51.8363	39.4754
sp|O13547|CCW14_YEAST	CCW14	Covalently-linked cell wall protein 14	1584	0	U	K.SSSTCDSLNQVTCYCEHENSAVK.K	3.53241	5.50429	1.90496	0	3.27563	0	7.86041	4.82865	7.70933	31.0972	31.8993	26.0438	20.8706	34.9806	12.9716	13.6756	32.2396	23.9898
sp|O13547|CCW14_YEAST	CCW14	Covalently-linked cell wall protein 14	1584	0	U	K.SSSTCDSLNQVTCYCEHENSAVK.K	4.77559	4.09851	2.58658	0	5.03315	3.31303	2.4706	4.50201	4.46016	54.7995	57.5607	37.0592	33.6066	49.1822	19.6569	21.8021	46.5322	36.704
sp|O13547|CCW14_YEAST	CCW14	Covalently-linked cell wall protein 14	1584	0	U	K.APSSEESSSTYVSSSK.Q	7.9376	10.2121	7.02108	10.8348	13.4467	9.18016	12.4904	6.09673	9.26517	11.1462	10.6742	4.93206	14.0218	8.98374	11.1501	9.89785	9.21706	12.9254
sp|O13547|CCW14_YEAST	CCW14	Covalently-linked cell wall protein 14	1584	0	U	K.CLDSICPNNDADAAYSAFK.S	17.634	18.9609	17.251	24.1549	22.2778	21.8968	19.0138	18.9794	17.2284	39.6346	41.9821	32.4734	26.5763	30.2667	18.9135	27.2057	31.5904	32.2973
sp|O13547|CCW14_YEAST	CCW14	Covalently-linked cell wall protein 14	1584	0	U	K.SSSTCDSLNQVTCYCEHENSAVK.K	5.06039	6.29202	2.26218	3.6233	4.7389	2.61124	3.84811	5.2454	7.394	23.3854	35.0761	30.4559	22.9189	23.6702	15.5536	14.6387	24.4367	25.406
sp|O13547|CCW14_YEAST	CCW14	Covalently-linked cell wall protein 14	1584	0	U	K.SSSTCDSLNQVTCYCEHENSAVK.K	4.11826	0	0	0	0	3.4633	4.0764	0	3.46532	13.474	22.2535	15.3675	13.6559	11.2209	7.82408	7.05564	11.1361	9.79692
sp|O13547|CCW14_YEAST	CCW14	Covalently-linked cell wall protein 14	1584	0	U	K.SSSTCDSLNQVTCYCEHENSAVK.K	4.18891	4.90261	0	3.60748	3.43637	3.66353	2.96857	2.71103	2.07811	21.0618	31.2537	21.0317	18.914	20.4336	7.55811	10.3115	26.4587	25.6606
sp|O13547|CCW14_YEAST	CCW14	Covalently-linked cell wall protein 14	1584	0	U	K.SSSTCDSLNQVTCYCEHENSAVK.K	18.7372	13.8987	3.81916	3.88762	13.6575	11.2497	8.51717	14.0913	10.9164	108.616	120.187	91.3779	79.2835	96.7741	41.6206	50.4608	97.158	95.2541
sp|O13547|CCW14_YEAST	CCW14	Covalently-linked cell wall protein 14	1584	0	U	K.CLDSICPNNDADAAYSAFK.S	15.3176	15.7057	21.042	14.2952	10.9905	18.4693	25.2682	16.3239	15.2689	18.1884	23.3293	17.1124	15.1577	18.431	19.5549	13.9899	15.6058	14.9003
sp|O13547|CCW14_YEAST	CCW14	Covalently-linked cell wall protein 14	1584	0	U	K.CLDSICPNNDADAAYSAFK.S	9.43523	11.9623	9.12178	13.6594	12.5161	8.80822	11.7048	10.9855	9.83229	19.7935	26.6196	18.1489	14.2431	18.3353	16.2095	12.9151	17.5925	20.3596
sp|O13563|RPN13_YEAST	RPN13	26S proteasome regulatory subunit RPN13	863	1	R	R.YFFWLQEK.N	64.4958	79.9103	71.6689	69.0996	64.7727	68.4994	68.6194	67.6876	74.6088	76.4063	56.3261	51.9251	62.4814	55.7846	61.7051	60.095	61.3554	55.5674
sp|O13563|RPN13_YEAST	RPN13	26S proteasome regulatory subunit RPN13	863	1	R	K.NSGNLPLNELSAK.D	92.7472	88.7826	103.383	80.6838	94.238	85.5225	104.247	105.394	91.9273	97.286	94.0545	100.44	90.4757	86.6239	96.6279	101.691	91.7317	88.8325
sp|O13563|RPN13_YEAST	RPN13	26S proteasome regulatory subunit RPN13	863	1	R	R.ELDPISLILIPGETM*WVPIK.S	41.3782	38.7708	45.8618	36.9371	31.2357	28.1852	29.2721	34.6651	36.4442	31.4926	43.9541	34.4058	27.8321	36.2352	30.061	34.9573	34.4806	31.0951
sp|O13563|RPN13_YEAST	RPN13	26S proteasome regulatory subunit RPN13	863	1	R	R.ELDPISLILIPGETMWVPIK.S	79.43	71.4955	71.7815	68.0282	73.2825	85.5294	75.4067	85.2941	70.6638	70.1919	71.1029	81.2594	68.129	66.4722	64.0833	69.612	76.578	85.952
sp|O13563|RPN13_YEAST	RPN13	26S proteasome regulatory subunit RPN13	863	1	R	K.NSGNLPLNELSAK.D	87.8534	91.8651	93.6058	84.1629	86.4804	82.3268	104.867	92.3361	79.7788	93.7245	71.8213	90.0878	80.0491	80.6097	94.8108	108.251	74.1201	86.5057
sp|O13563|RPN13_YEAST	RPN13	26S proteasome regulatory subunit RPN13	863	1	R	R.AGVCEYNEDSR.L	16.028	18.9156	10.5221	10.4939	12.1774	14.2208	10.5361	16.2019	13.5254	27.1114	26.7486	29.6072	37.2427	29.4427	23.692	36.0562	33.6077	30.3229
sp|O13563|RPN13_YEAST	RPN13	26S proteasome regulatory subunit RPN13	863	1	R	R.AGVCEYNEDSR.L	82.0316	89.1116	19.8049	56.544	73.5441	61.7368	57.7024	92.7968	79.4871	250.659	243.907	244.309	208.031	222.784	211.495	225.264	242.083	241.487
sp|O13563|RPN13_YEAST	RPN13	26S proteasome regulatory subunit RPN13	863	1	R	K.AQDVDVSM*QD.-	22.8341	27.1267	26.4089	20.0508	21.9218	22.6048	21.3445	22.1261	30.1716	24.9372	22.7662	27.0236	21.7119	21.9232	30.6296	27.6493	26.903	27.5825
sp|O13563|RPN13_YEAST	RPN13	26S proteasome regulatory subunit RPN13	863	1	R	K.AQDVDVSMQD.-	65.145	93.7699	76.9505	63.474	63.0773	70.5408	83.2638	77.1171	75.6396	75.4255	62.1269	61.7893	57.3414	58.3033	64.6035	75.3772	67.6497	61.1909
sp|O13563|RPN13_YEAST	RPN13	26S proteasome regulatory subunit RPN13	863	1	R	R.IFALVFSSNER.Y	38.2376	42.5416	35.089	34.5315	34.3855	41.1145	37.7311	38.5998	40.528	41.0659	35.6585	34.2366	37.2774	39.6375	36.2718	34.0226	33.8233	32.1226
sp|O13563|RPN13_YEAST	RPN13	26S proteasome regulatory subunit RPN13	863	1	R	K.NSGNLPLNELSAK.D	73.509	88.9002	85.1982	80.3422	79.2556	88.0809	91.2793	89.3878	81.8256	108.024	85.8629	93.3012	69.2768	83.9037	93.2899	111.05	86.9877	92.9917
sp|O13563|RPN13_YEAST	RPN13	26S proteasome regulatory subunit RPN13	863	1	R	R.AGVCEYNEDSR.L	19.2628	24.2086	6.26888	13.2951	23.3891	19.4616	19.2861	24.7933	20.9264	56.3896	62.4233	61.5172	55.2343	54.3864	45.5236	58.6792	61.6457	66.7353
sp|O13563|RPN13_YEAST	RPN13	26S proteasome regulatory subunit RPN13	863	1	R	R.AGVCEYNEDSR.L	28.1595	31.9986	9.09498	26.5722	24.4343	19.3189	23.8461	33.73	24.0661	91.4469	79.2375	84.2143	84.8842	75.4348	64.8148	69.6929	80.3954	84.7839
sp|O13563|RPN13_YEAST	RPN13	26S proteasome regulatory subunit RPN13	863	1	R	K.AQDVDVSM*QD.-	40.246	49.8172	36.0696	40.5106	32.923	40.5092	42.1071	37.9402	39.8033	36.8002	37.9893	35.6805	37.9671	38.4659	32.3286	42.781	31.3129	43.7163
sp|O13563|RPN13_YEAST	RPN13	26S proteasome regulatory subunit RPN13	863	1	R	K.AQDVDVSMQD.-	51.1758	68.8142	60.3491	44.9835	51.0218	45.1413	61.577	63.9914	57.3263	64.385	49.302	55.8466	53.4218	54.4903	55.9847	63.4137	59.1485	56.8781
sp|O13563|RPN13_YEAST	RPN13	26S proteasome regulatory subunit RPN13	863	1	R	K.AQDVDVSMQD.-	71.365	78.3249	73.7819	61.8739	62.8264	60.4238	64.4216	77.5005	72.808	65.276	70.4202	73.8733	63.599	55.4159	79.5708	80.2572	65.7036	60.7271
sp|O13563|RPN13_YEAST	RPN13	26S proteasome regulatory subunit RPN13	863	1	R	R.YFFWLQEK.N	6.39545	8.85563	11.3005	8.45682	4.70595	9.04415	4.0509	5.83612	8.77757	6.83483	6.72167	7.98702	4.61082	7.69636	6.01343	7.5222	10.673	9.09689
sp|O13577|DIF1_YEAST	DIF1	Damage-regulated import facilitator 1	2778	0	U	K.DQLMTVGMR.I	32.9787	37.1385	35.3866	22.0242	24.0552	24.3843	30.2516	35.5697	30.2815	78.9586	69.526	84.5603	66.4471	69.9067	83.0666	77.0846	74.0511	72.6298
sp|O13577|DIF1_YEAST	DIF1	Damage-regulated import facilitator 1	2778	0	U	R.DYSSVIVPQFTR.S	20.7111	24.8256	22.2968	19.7574	17.9016	16.8342	19.7051	18.2538	20.3828	20.1058	23.5518	21.6631	21.7809	17.4858	21.7556	25.8277	20.8784	23.8601
sp|O13577|DIF1_YEAST	DIF1	Damage-regulated import facilitator 1	2778	0	U	R.DYSSVIVPQFTR.S	24.6623	20.2347	23.7723	18.5453	15.3471	17.8614	26.0424	17.8248	21.7277	28.5721	25.5217	24.9825	25.0574	24.8251	25.8456	30.4774	26.4714	26.8581
sp|O13577|DIF1_YEAST	DIF1	Damage-regulated import facilitator 1	2778	0	U	R.TMSTEASSLEK.W	49.3978	46.3211	41.6963	44.4515	41.3633	38.8182	43.5147	47.2515	47.5843	74.4793	92.9073	87.1482	68.3211	80.2624	84.7675	91.1129	91.5845	93.2533
sp|O13585|YP089_YEAST	YPR089W	Dilute domain-containing protein YPR089W	307	0	U	K.DTSLLMSNEDSTTK.E	38.8558	45.308	54.4363	55.6228	48.7914	47.2919	49.9759	48.4089	48.0441	43.1319	39.846	42.7317	40.9814	33.2663	43.6185	51.4945	37.8912	45.073
sp|O13585|YP089_YEAST	YPR089W	Dilute domain-containing protein YPR089W	307	0	U	K.ELNIPSSTAQR.P	70.5394	67.1448	72.4761	76.1876	66.696	69.333	74.4328	74.291	61.5042	69.8385	61.9963	53.9388	63.5539	63.5822	59.2457	63.7931	63.669	61.3892
sp|O13585|YP089_YEAST	YPR089W	Dilute domain-containing protein YPR089W	307	0	U	K.ELNIPSSTAQR.P	40.442	47.1383	40.9237	41.0853	39.4982	33.4716	41.7269	43.1735	41.4403	44.7229	40.0476	37.4887	42.3038	37.6703	32.1252	37.3804	40.6529	42.0313
sp|O13585|YP089_YEAST	YPR089W	Dilute domain-containing protein YPR089W	307	0	U	R.ITPVQLLK.S	89.4444	81.2957	77.8085	87.031	84.2022	87.3832	82.0035	81.4375	79.7539	66.7165	66.3622	71.5925	67.4837	64.0005	63.9845	69.9137	67.8621	67.9273
sp|O13585|YP089_YEAST	YPR089W	Dilute domain-containing protein YPR089W	307	0	U	R.ITPVQLLK.S	54.1075	58.1854	60.0133	62.977	59.6438	60.0274	58.9642	60.372	66.2024	61.4208	52.2508	54.2561	48.0972	56.2932	49.7975	57.5182	46.4633	51.7709
sp|O13585|YP089_YEAST	YPR089W	Dilute domain-containing protein YPR089W	307	0	U	R.ITPVQLLK.S	147.614	155.745	146.464	146.518	162.67	155.849	147.169	132.424	145.481	123.28	121.318	123.733	130.544	142.236	127.743	131.662	127.329	122.311
sp|O13585|YP089_YEAST	YPR089W	Dilute domain-containing protein YPR089W	307	0	U	R.DVGEIDLSDPILR.N	84.9976	81.6754	87.7803	84.9157	85.2143	72.8445	83.2068	93.8308	86.3384	62.8976	73.0004	76.7024	83.0242	79.564	76.3381	69.1528	78.645	74.5354
sp|O13585|YP089_YEAST	YPR089W	Dilute domain-containing protein YPR089W	307	0	U	R.DVGEIDLSDPILR.N	36.1805	30.7795	35.8985	34.6228	37.3492	36.2083	37.0788	30.3757	37.8039	33.8813	32.6824	38.8447	28.2079	26.003	30.4297	29.7205	29.4966	28.5026
sp|O13585|YP089_YEAST	YPR089W	Dilute domain-containing protein YPR089W	307	0	U	K.HEIPQISQPK.D	160.775	151.699	163.451	166.107	153.168	164.499	138.379	152.037	156.554	131.64	143.4	153.014	153.133	145.809	162.913	167.681	136.698	140.518
sp|O13585|YP089_YEAST	YPR089W	Dilute domain-containing protein YPR089W	307	0	U	K.SKPLVESLINLSLTK.I	15.9894	13.309	13.7732	16.2505	14.7523	11.6186	15.9658	15.5857	16.5424	17.8148	13.857	12.1485	9.50016	14.9973	11.2871	13.5605	12.9213	12.5339
sp|O13585|YP089_YEAST	YPR089W	Dilute domain-containing protein YPR089W	307	0	U	K.GPDSHSFQPFLPGSIQDDVYEIHDVNFK.Q	46.2455	43.7756	47.5325	51.6357	53.8719	52.7027	50.7394	40.5745	48.4671	39.4033	40.374	37.6034	37.8843	36.7922	41.8052	41.4236	41.3165	40.7724
sp|O13585|YP089_YEAST	YPR089W	Dilute domain-containing protein YPR089W	307	0	U	K.GPDSHSFQPFLPGSIQDDVYEIHDVNFK.Q	8.00899	6.93636	3.60238	7.03707	4.73711	6.34747	5.86408	4.71882	7.28405	4.16565	6.67307	8.43396	6.07876	5.40441	3.42162	4.05839	4.02649	7.9452
sp|O13585|YP089_YEAST	YPR089W	Dilute domain-containing protein YPR089W	307	0	U	K.LDQEDRPECDSWVQLVK.L	14.6164	11.1893	6.02701	11.8933	12.4705	13.0807	13.589	9.38708	12.641	28.97	26.7528	29.7444	27.3895	27.6674	27.1705	23.5177	30.6341	26.8895
sp|O13585|YP089_YEAST	YPR089W	Dilute domain-containing protein YPR089W	307	0	U	K.LDQEDRPECDSWVQLVK.L	22.4198	20.7527	9.38685	15.1804	17.5709	17.5233	11.6415	27.3084	20.9589	48.7085	45.7273	39.6771	49.9935	53.1039	40.5767	50.9388	45.9727	50.1707
sp|O13585|YP089_YEAST	YPR089W	Dilute domain-containing protein YPR089W	307	0	U	R.ADYIELLHDNPSGAK.L	98.0148	72.3746	105.349	112.256	90.6762	99.2554	112.383	103.421	141.817	79.032	82.8519	107.585	77.6678	92.55	104.375	108.128	80.6406	75.0016
sp|O13585|YP089_YEAST	YPR089W	Dilute domain-containing protein YPR089W	307	0	U	R.DVGEIDLSDPILR.N	17.2603	19.3452	15.7131	18.8745	21.4755	19.9512	19.8962	23.4785	20.1102	17.3191	20.6067	19.8979	19.244	13.3032	14.6877	19.0163	18.097	18.4691
sp|O13585|YP089_YEAST	YPR089W	Dilute domain-containing protein YPR089W	307	0	U	R.DVGEIDLSDPILR.N	27.7873	27.7185	27.7903	32.3422	31.1302	28.9317	24.4363	24.9813	30.119	24.9598	16.355	13.2418	22.1601	25.0839	18.543	22.6927	22.3334	24.0473
sp|O13585|YP089_YEAST	YPR089W	Dilute domain-containing protein YPR089W	307	0	U	K.GPDSHSFQPFLPGSIQDDVYEIHDVNFK.Q	22.2812	22.1128	16.7168	21.1659	28.8307	21.0276	25.7542	21.4679	24.2271	25.4111	24.0486	18.9288	17.8558	20.287	19.1562	16.158	20.2011	23.0921
sp|O13585|YP089_YEAST	YPR089W	Dilute domain-containing protein YPR089W	307	0	U	K.GPDSHSFQPFLPGSIQ@DDVYEIHDVNFK.Q	27.923	30.9206	22.039	28.7458	22.9323	20.0248	29.2002	25.2642	26.413	28.5503	23.0793	19.8575	24.3231	21.7875	22.7135	25.3146	26.0078	20.1708
sp|O13585|YP089_YEAST	YPR089W	Dilute domain-containing protein YPR089W	307	0	U	K.LDQEDRPECDSWVQ@LVK.L	40.3868	38.1999	23.386	28.5806	33.736	32.2209	29.3046	38.6799	34.8914	58.2952	64.6857	64.0994	62.8314	60.1425	62.8149	60.8012	58.0333	68.0052
sp|O13585|YP089_YEAST	YPR089W	Dilute domain-containing protein YPR089W	307	0	U	K.LDQEDRPECDSWVQLVK.L	28.9513	29.2539	22.7598	31.7042	24.2882	21.1912	31.7114	32.4059	31.9265	51.8203	40.1164	43.44	48.1963	44.7133	40.4495	41.9229	39.689	44.9012
sp|O13585|YP089_YEAST	YPR089W	Dilute domain-containing protein YPR089W	307	0	U	K.GPDSHSFQPFLPGSIQDDVYEIHDVNFK.Q	26.3587	20.8195	26.7284	14.8636	23.7647	20.6382	22.8082	26.5571	19.9327	17.2437	22.8425	16.9975	18.1471	23.1018	12.2207	21.2661	20.8495	20.5312
sp|O13585|YP089_YEAST	YPR089W	Dilute domain-containing protein YPR089W	307	0	U	K.YNYELNENK.F	104.067	92.9251	98.4577	97.2423	87.897	96.0755	88.8167	93.9133	98.4087	77.5758	84.1238	82.6378	87.2876	72.8584	85.6232	108.668	85.0309	85.8011
sp|O13585|YP089_YEAST	YPR089W	Dilute domain-containing protein YPR089W	307	0	U	K.ELNIPSSTAQR.P	136.775	129.971	141.019	118.987	125.628	124.413	133.631	142.715	130.752	119.783	108.429	113.729	106.859	96.6251	123.061	119.853	121.325	117.985
sp|O13585|YP089_YEAST	YPR089W	Dilute domain-containing protein YPR089W	307	0	U	K.PMLIDDFMWQR.F	5.39399	8.13037	10.1383	8.6723	4.79609	8.20329	8.62165	6.41004	6.22763	2.18662	7.45095	8.2903	8.73646	7.54852	6.14712	5.05974	6.72408	7.59368
sp|O13585|YP089_YEAST	YPR089W	Dilute domain-containing protein YPR089W	307	0	U	K.DTSLLMSNEDSTTK.E	42.4903	48.4088	53.9241	47.8057	48.9721	44.0061	43.5891	49.8086	46.1248	41.6209	37.6935	42.3067	41.7653	33.5202	46.0917	44.4179	48.5689	35.195
sp|O13585|YP089_YEAST	YPR089W	Dilute domain-containing protein YPR089W	307	0	U	K.YNYELNENK.F	156.712	152.672	155.658	157.44	153.387	160.923	152.004	129.746	145.252	129.044	138.684	140.382	148.153	144.031	140.186	148.982	144.243	142.482
sp|O14455|RL36B_YEAST	RPL36B	60S ribosomal protein L36-B	1122	0	U	K.VTQM*TPAPK.I	5.20917	10.1142	8.64463	6.63117	7.08616	8.5575	8.70739	12.1217	10.5792	6.40618	4.89052	9.20154	5.29769	5.86717	5.19801	8.87326	7.3195	2.9889
sp|O14455|RL36B_YEAST	RPL36B	60S ribosomal protein L36-B	1122	0	U	K.VTQM*TPAPK.I	23.8649	28.3182	25.8059	28.9975	25.1948	24.5983	23.5242	21.5805	25.9204	17.7747	24.8117	21.2823	17.7537	15.9834	19.8152	30.4068	19.4751	19.5363
sp|O14455|RL36B_YEAST	RPL36B	60S ribosomal protein L36-B	1122	0	U	K.VTQM*TPAPK.I	51.353	55.2775	60.666	57.5068	51.3021	49.4382	65.6566	67.4322	66.3114	42.4404	33.9661	54.4204	48.7745	41.4878	64.4034	61.9023	44.1849	46.8347
sp|O14455|RL36B_YEAST	RPL36B	60S ribosomal protein L36-B	1122	0	U	K.VTQM*TPAPK.I	93.8973	99.0518	106.814	94.9391	84.1406	77.0093	99.5807	100.664	108.343	72.5329	81.403	83.9521	68.807	78.1235	82.8689	111.428	92.8093	84.6738
sp|O14455|RL36B_YEAST	RPL36B	60S ribosomal protein L36-B	1122	0	U	K.VTQM*TPAPK.I	85.981	83.4134	67.2417	65.8179	67.6692	67.1398	66.4629	75.0488	89.6333	64.5353	44.8097	69.4659	61.6427	56.1772	83.097	105.25	73.8405	75.7551
sp|O14455|RL36B_YEAST	RPL36B	60S ribosomal protein L36-B	1122	0	U	K.VTQM*TPAPK.I	81.928	90.0062	86.1915	73.8076	69.5489	63.6805	83.5037	83.5021	94.7986	76.2703	59.6687	66.6242	64.8434	65.1409	67.5364	107.639	85.3036	74.8098
sp|O14455|RL36B_YEAST	RPL36B	60S ribosomal protein L36-B	1122	0	U	K.VTQM*TPAPK.I	64.2295	55.0962	63.5283	54.2502	43.0707	40.1138	63.5354	59.9253	66.2428	53.5336	37.1011	47.0637	45.5327	38.9247	47.6876	51.0529	50.7497	52.3617
sp|O14455|RL36B_YEAST	RPL36B	60S ribosomal protein L36-B	1122	0	U	K.VTQMTPAPK.I	40.6873	41.3622	32.2939	27.7848	40.1503	39.0875	40.3449	37.0153	36.0253	30.1432	26.9346	18.5305	26.6113	26.3179	23.7516	26.4786	30.2443	22.5539
sp|O14455|RL36B_YEAST	RPL36B	60S ribosomal protein L36-B	1122	0	U	K.VTQMTPAPK.I	36.4521	39.9684	39.7069	31.9393	33.1433	27.2265	41.7044	45.0861	39.7722	33.0406	27.4774	30.5111	28.9994	21.0342	27.8744	34.1433	23.562	21.9003
sp|O14455|RL36B_YEAST	RPL36B	60S ribosomal protein L36-B	1122	0	U	K.KVTQMTPAPK.I	73.1371	73.1346	79.2231	60.7534	53.9453	66.9491	85.9055	52.5186	53.5193	49.7435	57.595	52.1038	46.568	40.9827	20.0198	22.2179	42.4613	40.6848
sp|O14455|RL36B_YEAST	RPL36B	60S ribosomal protein L36-B	1122	0	U	K.KVTQMTPAPK.I	284.7	294.216	293.392	197.933	265.134	250.591	329.759	202.844	199.638	201.522	208.586	186.476	166.511	169.171	82.2946	72.0777	161.935	114.381
sp|O14455|RL36B_YEAST	RPL36B	60S ribosomal protein L36-B	1122	0	U	K.VTQM*TPAPK.I	167.27	167.653	152.398	153.27	121.436	136.448	168.537	179.807	177.265	131.083	105.995	191.782	122.96	114.126	189.685	144.159	129.114	113.121
sp|O14455|RL36B_YEAST	RPL36B	60S ribosomal protein L36-B	1122	0	U	K.VTQM*TPAPK.I	140.159	131.797	127.568	105.202	92.8651	99.3293	131.863	140.161	128.893	83.8469	87.8589	87.865	87.3088	88.943	98.0991	107.863	90.8606	94.7284
sp|O14455|RL36B_YEAST	RPL36B	60S ribosomal protein L36-B	1122	0	U	K.VTQM*TPAPK.I	45.7934	50.2666	50.9143	37.3666	32.5749	37.3976	49.062	44.8152	45.2543	38.9372	34.4107	35.3129	34.2429	34.128	33.0404	34.5251	40.9095	33.7155
sp|O14455|RL36B_YEAST	RPL36B	60S ribosomal protein L36-B	1122	0	U	K.VTQMTPAPK.I	116.383	107.654	122.526	112.942	93.0354	85.0701	111.971	110.985	114.018	73.1078	71.7833	84.2241	81.2333	68.9346	81.5795	94.5972	83.3395	82.7966
sp|O14455|RL36B_YEAST	RPL36B	60S ribosomal protein L36-B	1122	0	U	K.VTQM*TPAPK.I	53.9582	51.2339	47.2584	50.9024	51.2952	46.83	48.5202	60.3054	53.8231	62.9624	65.8415	65.8969	50.8797	56.3978	55.5141	62.246	65.3949	53.3012
sp|O14455|RL36B_YEAST	RPL36B	60S ribosomal protein L36-B	1122	0	U	K.VTQMTPAPK.I	109.94	118.394	108.82	94.5118	101.672	91.3159	119.275	128.011	124.802	100.132	68.4815	88.1764	75.2535	69.6012	91.9673	98.7289	86.5576	80.7099
sp|O14455|RL36B_YEAST	RPL36B	60S ribosomal protein L36-B	1122	0	U	K.VTQMTPAPK.I	120.659	137.309	135.086	119.193	101.64	96.5832	122.223	128.287	135.87	99.972	87.2377	102.995	91.8324	69.6792	81.5477	111.579	96.2841	84.2473
sp|O14467|MBF1_YEAST	MBF1	Multiprotein-bridging factor 1	789	0	U	R.AIPNQQVLSK.L	9.54406	9.65543	11.2946	14.014	12.5592	12.8943	14.8079	7.59036	9.31048	20.622	21.247	16.265	16.8234	21.2448	14.3611	15.5127	17.3962	14.1486
sp|O14467|MBF1_YEAST	MBF1	Multiprotein-bridging factor 1	789	0	U	R.AIPNQQVLSK.L	54.6567	53.8514	60.2656	59.1769	57.7056	56.7013	54.8024	56.5934	47.4653	131.424	128.476	128.528	133.586	123.874	135.156	130.463	134.613	117.744
sp|O14467|MBF1_YEAST	MBF1	Multiprotein-bridging factor 1	789	0	U	K.IN@EKPTVVNDYEAAR.A	12.1939	8.04362	15.5477	18.1609	11.2655	13.1537	10.7634	10.874	9.07832	22.4866	16.8587	18.3434	18.532	21.7444	17.8411	13.6778	17.378	17.7234
sp|O14467|MBF1_YEAST	MBF1	Multiprotein-bridging factor 1	789	0	U	K.KYGSTNTR.G	167.337	172.004	159.617	171.366	239.378	248.014	226.041	108.254	93.7856	496.805	574.079	441.427	430.099	465.509	184.693	131.548	397.42	315.816
sp|O14467|MBF1_YEAST	MBF1	Multiprotein-bridging factor 1	789	0	U	R.RQGLVVSVDK.K	58.0139	60.3675	58.378	60.3517	60.8709	63.6612	69.2634	58.2638	52.845	108.208	112.249	104.721	120.139	102.517	104.354	101.836	117.577	98.5899
sp|O14467|MBF1_YEAST	MBF1	Multiprotein-bridging factor 1	789	0	U	R.GNNIGSPLGAPK.K	31.1391	29.796	23.6561	29.0858	31.2733	23.435	31.7228	29.5687	22.5908	58.6378	71.1059	65.7255	73.6104	61.1938	74.8473	61.005	68.326	60.2046
sp|O14467|MBF1_YEAST	MBF1	Multiprotein-bridging factor 1	789	0	U	R.GNNIGSPLGAPK.K	32.4965	38.8679	32.6334	42.2021	40.2247	51.109	38.5853	27.1625	31.9163	62.7544	62.6147	64.6881	80.1347	70.3694	69.1886	67.4592	62.1321	64.5809
sp|O14467|MBF1_YEAST	MBF1	Multiprotein-bridging factor 1	789	0	U	K.KLDPNVGR.A	7.08772	7.36268	11.5411	15.0352	9.78043	11.8356	5.52023	9.3512	9.72121	14.0761	10.7181	13.2352	10.4595	12.6639	10.4362	12.7217	13.7659	11.807
sp|O14467|MBF1_YEAST	MBF1	Multiprotein-bridging factor 1	789	0	U	R.RQGLVVSVDK.K	119.632	127.669	149.052	138.54	152.939	149.125	143.675	127.296	108.201	309.011	318.236	275.432	316.742	277.069	269.908	262.186	274.4	307.403
sp|O14467|MBF1_YEAST	MBF1	Multiprotein-bridging factor 1	789	0	U	R.QGLVVSVDK.K	64.7792	65.5244	61.6474	73.6505	64.673	69.1247	62.4926	69.7689	53.3646	161.295	166.91	184.61	189.228	164.824	174.538	180.917	173.946	180.391
sp|O14467|MBF1_YEAST	MBF1	Multiprotein-bridging factor 1	789	0	U	R.ETDIVKPK.K	93.0964	100.118	97.6094	103.073	106.525	115.698	108.972	69.3126	71.7681	246.437	249.98	235.985	242.466	237.7	139.978	103.161	230.674	204.683
sp|O14467|MBF1_YEAST	MBF1	Multiprotein-bridging factor 1	789	0	U	K.VDRETDIVKPK.K	67.3383	94.694	52.2984	81.768	137.075	109.174	140.641	34.4797	56.4585	308.639	349.133	144.586	262.08	175.351	152.48	422.225	168.792	111.906
sp|O14467|MBF1_YEAST	MBF1	Multiprotein-bridging factor 1	789	0	U	K.PTVVNDYEAAR.A	20.1959	11.545	15.8488	23.002	20.6744	18.5808	13.7313	16.7298	13.9442	34.9537	29.2794	41.3294	43.1503	39.4343	36.936	42.4086	45.2499	44.4252
sp|O14467|MBF1_YEAST	MBF1	Multiprotein-bridging factor 1	789	0	U	R.SQGQINAAR.R	266.169	274.926	275.971	307.964	320.98	301.315	280.213	267.116	216.281	770.39	771.018	766.97	804.876	790.683	744.335	730.226	765.625	802.329
sp|O14467|MBF1_YEAST	MBF1	Multiprotein-bridging factor 1	789	0	U	R.GN@NIGSPLGAPK.K	57.0127	63.056	73.3944	74.2062	58.2774	53.9352	65.1753	72.6299	65.901	105.84	86.6129	109.068	92.6681	103.805	140.522	133.419	96.8264	112.836
sp|O14467|MBF1_YEAST	MBF1	Multiprotein-bridging factor 1	789	0	U	K.PTVVNDYEAAR.A	74.3492	64.5995	78.7821	100.474	87.5294	98.0326	73.7185	74.4322	75.7264	216.63	174.587	202.323	231.535	216.46	235.485	222.914	234.079	206.758
sp|O14467|MBF1_YEAST	MBF1	Multiprotein-bridging factor 1	789	0	U	R.SQGQINAAR.R	279.674	286.447	273.747	325.719	313.336	323.888	278.645	261.336	225.614	764.484	771.755	788.39	856	834.635	769.348	783.576	831.225	780.879
sp|O14467|MBF1_YEAST	MBF1	Multiprotein-bridging factor 1	789	0	U	K.INEKPTVVNDYEAAR.A	102.843	109.236	88.6703	91.9434	165.105	168.505	156.756	57.3803	64.1833	283.003	338.921	219.622	241.551	276.459	84.0447	63.5853	197.438	143.69
sp|O14467|MBF1_YEAST	MBF1	Multiprotein-bridging factor 1	789	0	U	R.GN@NIGSPLGAPK.K	21.1232	31.2987	29.6813	28.4072	25.5502	29.2342	22.9124	25.592	21.3001	48.3791	44.3317	56.063	46.4476	49.6297	66.8394	70.0283	52.8915	59.3084
sp|O14467|MBF1_YEAST	MBF1	Multiprotein-bridging factor 1	789	0	U	K.PTVVNDYEAAR.A	137.364	136.832	142.084	172.001	162.502	167.319	144.488	122.691	145.734	293.65	244.321	268.713	286.797	267.764	273.533	266.465	273.212	267.07
sp|O14467|MBF1_YEAST	MBF1	Multiprotein-bridging factor 1	789	0	U	K.YGSTNTR.G	54.6381	55.7896	49.8225	62.0577	58.9765	55.2706	56.9863	53.1611	50.8376	137.952	142.264	130.265	155.975	143.288	152.314	149.811	144.842	140.988
sp|O14467|MBF1_YEAST	MBF1	Multiprotein-bridging factor 1	789	0	U	K.YGSTNTR.G	20.3297	16.4741	18.1358	21.4958	18.0478	18.0367	19.3829	13.5415	14.2625	45.518	40.4386	44.7464	41.9388	46.3003	41.959	47.5949	47.2634	48.1754
sp|O14467|MBF1_YEAST	MBF1	Multiprotein-bridging factor 1	789	0	U	K.INEKPTVVNDYEAAR.A	99.9571	122.728	118.125	102.458	174.838	180.215	168.455	60.7547	77.4737	279.717	368.076	219.864	304.481	306.678	79.6375	55.0126	209.83	156.322
sp|O14467|MBF1_YEAST	MBF1	Multiprotein-bridging factor 1	789	0	U	R.AGGSGPR.A	39.7995	54.4792	50.6111	57.0062	56.7581	48.4005	46.498	46.8631	37.768	113.521	135.029	121.072	128.232	123.957	117.894	119.686	125.317	134.946
sp|O14467|MBF1_YEAST	MBF1	Multiprotein-bridging factor 1	789	0	U	K.PTVVNDYEAAR.A	53.1161	36.278	62.6643	65.0038	56.6749	61.6553	45.4158	42.2574	48.6492	139.804	137.981	145.41	158.797	140.507	143.225	160.784	144.261	148.096
sp|O14467|MBF1_YEAST	MBF1	Multiprotein-bridging factor 1	789	0	U	R.GN@NIGSPLGAPK.K	88.6647	102.859	113.037	111.047	103.254	102.782	101.393	99.3395	103.962	150.366	130.952	144.554	141.007	142.494	188.943	188.567	156.548	158.331
sp|O14467|MBF1_YEAST	MBF1	Multiprotein-bridging factor 1	789	0	U	K.PTVVNDYEAAR.A	75.6944	65.6907	83.0335	98.1735	89.8579	78.0398	73.7623	69.34	78.5696	150.189	125.36	140.227	187.91	168.004	183.494	181.826	154.713	155.427
sp|O14467|MBF1_YEAST	MBF1	Multiprotein-bridging factor 1	789	0	U	R.SQGQINAAR.R	140.067	162.655	129.993	156.995	148.97	168.667	155.747	137.183	113.549	403.238	397.252	393.657	394.903	401.878	394.406	364.941	414.77	402.049
sp|O14467|MBF1_YEAST	MBF1	Multiprotein-bridging factor 1	789	0	U	K.INEKPTVVNDYEAAR.A	99.0486	124.598	102.714	102.773	168.433	155.235	174.738	56.8817	80.4955	288.094	339.043	239.874	269.826	312.16	75.3682	57.9768	225.682	154.243
sp|O14467|MBF1_YEAST	MBF1	Multiprotein-bridging factor 1	789	0	U	K.INEKPTVVNDYEAAR.A	139.735	180.912	139.962	152.985	238.325	241.85	240.795	91.672	111.649	429.417	494.115	336.42	391.066	452.809	109.966	90.6358	320.375	223.444
sp|O14467|MBF1_YEAST	MBF1	Multiprotein-bridging factor 1	789	0	U	R.AIPNQQVLSK.L	69.7683	71.7542	82.1614	84.047	80.4723	77.3491	70.0188	69.3101	69.9128	162.842	141.78	152.827	162.486	153.496	160.352	136.659	139.868	147.065
sp|O14467|MBF1_YEAST	MBF1	Multiprotein-bridging factor 1	789	0	U	R.AIPNQQVLSK.L	27.6151	32.1056	33.5453	39.4454	33.4418	49.2186	26.372	28.3097	32.3977	79.6484	69.7799	79.3338	94.1056	95.8986	90.8012	83.3748	98.9856	78.1451
sp|O14467|MBF1_YEAST	MBF1	Multiprotein-bridging factor 1	789	0	U	R.GNNIGSPLGAPK.K	9.81756	10.5702	15.1989	8.23229	11.073	13.2547	10.0152	8.65832	9.96519	29.655	23.4639	28.9473	25.9836	25.2403	24.3323	24.1713	27.0669	25.6875
sp|O14467|MBF1_YEAST	MBF1	Multiprotein-bridging factor 1	789	0	U	R.GNNIGSPLGAPK.K	7.28813	3.73273	8.61806	6.98867	7.59215	4.03227	5.47745	3.93487	3.92205	8.98202	12.2112	9.41939	12.3786	8.8584	8.95433	9.60766	9.29564	14.3528
sp|O14467|MBF1_YEAST	MBF1	Multiprotein-bridging factor 1	789	0	U	K.KLDPNVGR.A	114.004	123.389	122.04	126.328	136.695	156.57	120.879	114.486	98.7226	337.072	331.215	341.612	327.012	342.722	323.085	311.8	339.256	314.853
sp|O14467|MBF1_YEAST	MBF1	Multiprotein-bridging factor 1	789	0	U	R.GNNIGSPLGAPK.K	10.5199	7.15631	7.66684	12.6888	11.2788	11.6886	7.37575	10.4665	7.5261	28.1321	25.2581	20.6171	17.3903	22.9483	28.4962	27.0813	22.8436	24.1523
sp|O14467|MBF1_YEAST	MBF1	Multiprotein-bridging factor 1	789	0	U	K.KLDPNVGR.A	138.115	133.055	151.829	160.832	174.52	176.542	139.045	133.852	116.552	378.933	385.81	374.134	403.881	374.531	387.967	377.154	391.712	363.739
sp|O14467|MBF1_YEAST	MBF1	Multiprotein-bridging factor 1	789	0	U	R.QGLVVSVDK.K	63.1362	58.1815	55.7846	73.2832	69.0986	71.6734	61.8328	59.2757	55.9555	128.353	121.091	153.329	129.838	133.564	146.517	145.632	145.92	150.099
sp|O14467|MBF1_YEAST	MBF1	Multiprotein-bridging factor 1	789	0	U	R.AIPNQQVLSK.L	56.664	62.2518	52.7167	78.7771	83.7204	75.0181	72.0133	67.0232	44.0409	153.138	161.264	160.254	181.136	162.372	141.819	149.389	163.806	149.753
sp|O14467|MBF1_YEAST	MBF1	Multiprotein-bridging factor 1	789	0	U	K.KLDPNVGR.A	199.442	207.041	209.432	246.532	210.881	220.123	219.112	217.535	183.098	523.604	560.199	553.862	582.287	580.259	571.165	552.53	541.103	573.135
sp|O14467|MBF1_YEAST	MBF1	Multiprotein-bridging factor 1	789	0	U	R.QGLVVSVDK.K	25.3599	23.5049	24.7626	33.1777	22.9624	24.1939	21.9717	17.789	25.2236	28.2347	32.978	40.4972	30.8512	26.1534	26.9647	33.9589	31.948	34.0643
sp|O14467|MBF1_YEAST	MBF1	Multiprotein-bridging factor 1	789	0	U	R.AIPNQQVLSK.L	45.7267	54.4591	60.521	66.5749	58.06	66.8738	56.426	64.7765	53.0172	119.086	119.539	120.604	130.876	111.377	114.619	121.299	126.337	113.742
sp|O14467|MBF1_YEAST	MBF1	Multiprotein-bridging factor 1	789	0	U	R.QGLVVSVDK.K	6.99888	7.55878	7.81228	4.99898	6.01034	4.0525	7.68864	9.32678	7.94041	11.825	10.2478	13.8985	14.7423	12.173	11.2023	12.392	13.8816	9.27918
sp|O43137|YB085_YEAST	YBR085C-A	Uncharacterized protein YBR085C-A	2411	0	U	K.SHGYVLK.D	10.6569	12.3851	15.4284	11.6882	10.105	12.5722	9.29269	10.2467	12.2241	27.4915	30.6536	30.9818	29.134	30.6367	25.3942	27.5215	36.0162	30.4064
sp|O43137|YB085_YEAST	YBR085C-A	Uncharacterized protein YBR085C-A	2411	0	U	K.DGEVIANIIGEAK.D	40.4159	48.7436	54.6892	45.7052	53.2442	39.8037	55.8507	44.4361	42.8418	58.3048	67.7601	66.2804	63.3132	67.124	54.6176	65.5864	71.1416	69.0899
sp|O43137|YB085_YEAST	YBR085C-A	Uncharacterized protein YBR085C-A	2411	0	U	K.DGEVIANIIGEAK.D	29.0759	27.5305	26.098	32.8119	29.81	35.152	24.6735	21.4962	29.3223	59.4156	67.7985	70.4122	56.9598	56.4285	58.9693	52.1699	56.8713	68.1891
sp|O43137|YB085_YEAST	YBR085C-A	Uncharacterized protein YBR085C-A	2411	0	U	K.DGEVIANIIGEAK.D	31.3165	33.4906	33.9081	32.1854	32.6593	33.9137	34.8612	33.4049	33.5365	61.4079	74.0586	73.1666	62.1614	60.6077	52.6951	62.1639	58.0898	64.8923
sp|O43137|YB085_YEAST	YBR085C-A	Uncharacterized protein YBR085C-A	2411	0	U	K.DGEVIANIIGEAK.D	24.7197	25.1216	24.2784	30.2992	28.1411	24.1566	25.6019	25.2171	20.5346	55.7823	82.4921	72.2504	64.2486	61.0904	56.92	56.335	69.0926	69.2145
sp|O43137|YB085_YEAST	YBR085C-A	Uncharacterized protein YBR085C-A	2411	0	U	K.DGEVIANIIGEAK.D	15.7885	21.5629	21.3921	14.4435	19.3018	14.3557	19.0646	13.1989	16.5497	44.9181	51.6864	57.9418	51.3264	43.7584	39.9004	41.2994	50.4925	52.7868
sp|O43137|YB085_YEAST	YBR085C-A	Uncharacterized protein YBR085C-A	2411	0	U	K.DYLLDLAGQA.-	8.00889	11.9316	10.7284	6.68441	9.7133	6.63838	7.06557	7.20592	9.37811	18.5434	24.1434	31.288	21.7118	20.6119	23.3523	20.9487	25.6068	28.3847
sp|O43137|YB085_YEAST	YBR085C-A	Uncharacterized protein YBR085C-A	2411	0	U	K.NYEIQTVLSEDK.S	23.2073	20.3827	27.9656	28.7674	33.7857	25.0193	26.1782	25.2781	20.9385	83.1023	121.857	97.8728	108.924	110.569	105.693	107.003	97.1377	97.994
sp|O43137|YB085_YEAST	YBR085C-A	Uncharacterized protein YBR085C-A	2411	0	U	K.SHGYVLK.D	46.5931	51.9662	53.8325	71.764	65.8003	66.6916	57.1813	47.4646	46.8627	249.085	337.731	296.05	282.316	279.747	262.65	261.543	301.564	348.146
sp|O43137|YB085_YEAST	YBR085C-A	Uncharacterized protein YBR085C-A	2411	0	U	K.SHGYVLK.D	30.9244	35.1989	33.7491	38.0997	37.0609	27.2749	33.6682	37.8207	32.129	80.0917	99.7166	85.0857	93.2096	89.2205	79.1165	72.8075	78.1474	81.2298
sp|O43137|YB085_YEAST	YBR085C-A	Uncharacterized protein YBR085C-A	2411	0	U	K.DYLLDLAGQA.-	13.1424	12.8313	8.38841	10.4256	11.4004	6.38337	11.2441	10.9416	8.1423	28.2604	26.1601	30.6956	31.9875	26.4688	24.3692	32.258	31.0295	28.6937
sp|O43137|YB085_YEAST	YBR085C-A	Uncharacterized protein YBR085C-A	2411	0	U	K.NYEIQTVLSEDK.S	44.4532	70.6789	51.2576	47.6006	39.9842	41.3043	59.1802	58.8439	45.8478	67.1459	82.2901	70.0349	62.8435	62.3674	73.1041	76.8753	59.7256	69.956
sp|O43137|YB085_YEAST	YBR085C-A	Uncharacterized protein YBR085C-A	2411	0	U	K.DYLLDLAGQA.-	22.0959	20.8163	19.0799	21.8062	19.9888	19.5022	25.2715	19.4618	20.1071	35.8302	33.2714	37.107	35.4186	35.8875	42.2679	44.1024	43.8221	43.5972
sp|O43137|YB085_YEAST	YBR085C-A	Uncharacterized protein YBR085C-A	2411	0	U	K.NYEIQTVLSEDK.S	17.0901	15.7466	12.5464	22.5271	19.7133	18.4063	20.1221	9.84247	10.4527	51.7712	64.9247	77.8016	60.1713	61.5804	53.728	54.5178	62.397	54.8642
sp|O60200|MDM35_YEAST	MDM35	Mitochondrial distribution and morphology protein 35	3091	0	U	R.EEAPFEN@GGK.L	107.871	97.7004	90.1061	109.401	92.7169	90.2436	88.4094	91.8456	90.9321	84.178	66.7272	66.1209	75.5129	101.36	113.92	80.7379	81.6333	76.2707
sp|O74700|TIM9_YEAST	TIM9	Mitochondrial import inner membrane translocase subunit TIM9	2043	0	U	K.EQTCIMK.C	135.837	138.047	49.2642	104.355	141.182	131.814	94.9662	135.277	149.973	280.191	290.293	261.214	272.654	283.334	270.468	266.741	269.396	268.066
sp|O74700|TIM9_YEAST	TIM9	Mitochondrial import inner membrane translocase subunit TIM9	2043	0	U	K.EQTCIMK.C	91.9066	95.4135	37.1345	81.022	92.485	79.0767	65.9292	92.4643	95.3742	216.026	207.081	192.792	194.653	217.685	205.726	208.934	209.417	181.229
sp|O74700|TIM9_YEAST	TIM9	Mitochondrial import inner membrane translocase subunit TIM9	2043	0	U	R.LYSNLVER.C	172.673	184.531	171.08	159.886	176.809	179.275	183.836	169.521	181.891	165.334	133.058	163.092	168.99	148.805	149.105	156.746	162.215	169.321
sp|O74700|TIM9_YEAST	TIM9	Mitochondrial import inner membrane translocase subunit TIM9	2043	0	U	R.LYSNLVER.C	147.276	163.101	135.762	153.887	140.935	155.816	153.056	150.992	148.737	158.603	152.338	149.201	147.145	170.023	146.483	151.428	159.478	161.113
sp|O74700|TIM9_YEAST	TIM9	Mitochondrial import inner membrane translocase subunit TIM9	2043	0	U	R.FQEQNAALGQGLGR.-	27.672	30.6313	36.0795	35.1427	30.0885	30.2386	31.352	33.4136	33.0692	31.6488	29.4274	28.2891	27.6406	30.7978	40.3561	32.2174	35.0584	38.4622
sp|O74700|TIM9_YEAST	TIM9	Mitochondrial import inner membrane translocase subunit TIM9	2043	0	U	R.CFTDCVNDFTTSK.L	48.2667	49.6036	36.635	53.9642	53.4594	50.8301	45.3098	54.1022	48.1939	109.723	132.191	109.235	110.821	120.42	79.1762	82.6147	114.299	108.184
sp|O74700|TIM9_YEAST	TIM9	Mitochondrial import inner membrane translocase subunit TIM9	2043	0	U	R.FQEQNAALGQGLGR.-	118.521	120.617	119.017	127.811	125.692	121.842	127.619	105.502	120.472	109.616	102.889	116.6	111.89	110.458	105.298	113.258	111.435	108.122
sp|O74700|TIM9_YEAST	TIM9	Mitochondrial import inner membrane translocase subunit TIM9	2043	0	U	K.EQTCIM*K.C	130.854	135.473	78.4659	108.876	120.984	120.181	101.433	136.823	116.806	249.783	226.903	225.973	226.665	231.277	224.936	231.726	225.26	228.702
sp|O74700|TIM9_YEAST	TIM9	Mitochondrial import inner membrane translocase subunit TIM9	2043	0	U	K.EQTCIMK.C	128.599	145.76	45.2861	104.408	147.723	127.406	99.0996	142.163	138.328	322.56	312.024	277.368	307.607	313.757	311.373	312.806	340.985	325.486
sp|O74700|TIM9_YEAST	TIM9	Mitochondrial import inner membrane translocase subunit TIM9	2043	0	U	K.EQQEFQK.V	252.668	295.06	281.205	292.024	260.39	293.969	262.021	256.447	273.558	270.231	250.708	241.57	240.972	263.97	262.376	277.76	252.047	255.869
sp|O74700|TIM9_YEAST	TIM9	Mitochondrial import inner membrane translocase subunit TIM9	2043	0	U	R.LYSNLVER.C	135.064	143.674	156.692	168.863	142.808	160.682	164.264	167.541	161.388	139.284	135.923	130.08	138.986	130.685	133.491	163.025	139.037	134.625
sp|O74700|TIM9_YEAST	TIM9	Mitochondrial import inner membrane translocase subunit TIM9	2043	0	U	R.LYSNLVER.C	36.7871	36.4757	38.299	40.9371	38.6576	46.4564	39.7662	43.0006	48.8003	37.9215	27.8617	42.2775	34.577	33.2328	45.3712	38.8028	38.9402	30.0545
sp|O74700|TIM9_YEAST	TIM9	Mitochondrial import inner membrane translocase subunit TIM9	2043	0	U	R.LYSNLVER.C	77.4953	82.2381	85.6443	88.5165	71.9577	93.3454	87.0765	78.3686	88.9116	82.634	73.5017	74.1672	70.793	79.143	81.0843	64.9843	73.8441	85.3751
sp|O74700|TIM9_YEAST	TIM9	Mitochondrial import inner membrane translocase subunit TIM9	2043	0	U	R.FQEQNAALGQGLGR.-	13.6897	10.3549	11.2629	13.1927	15.1843	10.9627	12.2322	14.2769	14.4819	7.90417	13.3639	11.3109	12.6549	9.90382	12.7384	7.05925	14.5613	11.9732
sp|O74700|TIM9_YEAST	TIM9	Mitochondrial import inner membrane translocase subunit TIM9	2043	0	U	R.FQEQNAALGQGLGR.-	34.4173	35.0765	36.4266	28.7193	36.819	36.7243	37.9929	31.8554	37.3376	34.1622	30.485	30.7909	31.7846	26.4583	33.2604	37.6735	33.2936	33.648
sp|O74700|TIM9_YEAST	TIM9	Mitochondrial import inner membrane translocase subunit TIM9	2043	0	U	R.FQEQNAALGQGLGR.-	24.5537	26.2891	28.3893	25.6309	19.4543	32.3815	35.9052	30.9678	28.5966	18.4667	16.9985	21.2788	19.4403	14.607	13.7416	21.6305	20.2569	17.5913
sp|O75012|MRP10_YEAST	MRP10	37S ribosomal protein MRP10, mitochondrial	4434	0	U	K.SCTSESALGK.R	113.946	100.037	27.8124	75.7831	106.928	101.924	69.6926	110.441	113.009	189.03	195.765	172.082	179.159	210.961	162.37	147.66	178.24	176.019
sp|O76015|KRT38_HUMAN_contaminant	KRT38	Keratin, type I cuticular Ha8	372	2	R	R.LANYLEK.V	247.891	238.289	330.943	289.189	193.626	225.774	206.402	288.808	258.087	219.519	157.923	252.783	223.58	195.563	423.275	458.758	233.507	251.9
sp|O76015|KRT38_HUMAN_contaminant	KRT38	Keratin, type I cuticular Ha8	372	2	R	R.LANYLEK.V	154.153	130.345	177.988	154.669	125.655	121.751	110.453	189.139	155.23	116.789	100.439	148.583	102.255	123.684	223.576	229.697	140.349	148.51
sp|O76015|KRT38_HUMAN_contaminant	KRT38	Keratin, type I cuticular Ha8	372	1	R	R.LIVQIDN@AK.L	39.721	39.9092	49.1412	42.034	35.3161	35.4407	36.9577	38.8341	40.3239	45.299	45.1688	49.97	46.8403	61.5854	62.422	50.4289	43.1417	47.4052
sp|O76015|KRT38_HUMAN_contaminant	KRT38	Keratin, type I cuticular Ha8	372	1	R	R.LIVQIDN@AK.L	28.6879	25.0814	28.9734	34.3645	38.6688	33.717	28.354	26.5385	25.6729	86.2224	113.406	109.287	148.15	164.447	214.81	97.6428	91.7188	127.823
sp|O94742|SEM1_YEAST	SEM1	26S proteasome complex subunit SEM1	4452	0	U	K.SLEEDDEFEDFPIDTWANGETIK.S	16.6086	21.4543	22.7358	21.7692	21.2791	19.0168	20.1365	15.9951	22.8671	22.771	15.9341	19.4707	29.3614	21.1997	18.76	24.8314	16.8494	28.0773
sp|O94742|SEM1_YEAST	SEM1	26S proteasome complex subunit SEM1	4452	0	U	K.SLEEDDEFEDFPIDTWANGETIK.S	14.6676	16.014	17.6844	15.309	14.9441	17.7387	20.1876	16.2785	14.1412	22.2027	13.539	17.7274	18.0056	17.2295	17.5469	16.7092	16.1883	18.1583
sp|O94742|SEM1_YEAST	SEM1	26S proteasome complex subunit SEM1	4452	0	U	K.SNAVTQTNIWEENWDDVEVDDDFTNELK.A	5.95644	7.38147	8.44868	7.88977	4.28612	5.00611	8.43713	4.65058	12.6593	4.54949	9.41541	7.79964	6.25736	7.61695	5.99789	8.38841	6.24782	6.68884
sp|O94742|SEM1_YEAST	SEM1	26S proteasome complex subunit SEM1	4452	0	U	K.SLEEDDEFEDFPIDTWANGETIK.S	11.0453	21.6814	19.8242	19.1551	17.1127	20.5948	22.4916	19.2763	20.4861	20.7018	22.9815	21.4981	23.3786	24.7601	23.742	27.9861	23.3694	19.287
sp|P00044|CYC1_YEAST	CYC1	Cytochrome c isoform 1	2804	0	U	K.DRNDLITYLK.K	56.2429	54.8156	58.2151	35.62	38.9013	43.8717	55.2701	57.3213	57.3761	51.948	53.6209	59.6806	36.4479	36.3799	36.8184	52.0329	57.0265	54.4732
sp|P00044|CYC1_YEAST	CYC1	Cytochrome c isoform 1	2804	1	R	K.VGPN@LHGIFGR.H	45.0553	51.6597	49.5409	35.5653	31.8376	30.5834	39.0439	51.2714	54.4882	46.3875	53.8516	50.0337	38.1774	39.3682	47.4473	65.9257	53.3301	63.0063
sp|P00044|CYC1_YEAST	CYC1	Cytochrome c isoform 1	2804	0	U	K.DRNDLITYLK.K	114.198	92.4484	109.496	62.7027	75.8337	75.7065	105.401	121.889	116.241	96.9178	117.592	117.476	63.6313	73.7246	72.2324	90.1766	109.631	105.724
sp|P00044|CYC1_YEAST	CYC1	Cytochrome c isoform 1	2804	0	U	R.HSGQAEGYSYTDANIK.K	55.9039	50.2553	61.3434	29.6777	33.8834	45.3798	59.886	49.8751	57.1222	44.7629	65.4102	53.06	28.7005	34.7867	27.4488	39.7149	49.7221	56.7992
sp|P00044|CYC1_YEAST	CYC1	Cytochrome c isoform 1	2804	1	R	K.VGPN@LHGIFGR.H	12.7247	10.7093	10.1931	6.41693	6.97342	10.2215	10.4483	9.01617	10.0277	14.1295	13.4577	12.004	10.1693	10.209	15.1703	12.2018	11.4428	13.0277
sp|P00044|CYC1_YEAST	CYC1	Cytochrome c isoform 1	2804	0	U	K.DRNDLITYLK.K	221.923	186.74	231.37	134.854	149.955	168.869	223.812	212.549	243.856	212.362	211.605	201.982	156.85	138.721	142.974	196.892	219.243	228.96
sp|P00044|CYC1_YEAST	CYC1	Cytochrome c isoform 1	2804	0	U	R.HSGQAEGYSYTDANIK.K	39.1713	33.6278	34.9034	36.9038	32.5899	36.2159	32.7233	35.3449	38.9765	38.8546	34.5608	34.7271	22.2171	27.8607	31.3815	29.8901	30.3764	36.9348
sp|P00044|CYC1_YEAST	CYC1	Cytochrome c isoform 1	2804	1	R	K.KYIPGTK.M	222.335	192.75	221.932	139.469	170.823	192.493	221.37	179.068	221.79	197.396	288.823	205.472	124.488	164.6	90.8663	109.084	207.756	189.827
sp|P00044|CYC1_YEAST	CYC1	Cytochrome c isoform 1	2804	1	R	K.VGPNLHGIFGR.H	27.9592	29.096	30.6274	17.7398	21.1235	25.0822	24.6757	34.2441	30.738	30.5707	32.3152	33.4728	22.6865	26.4294	30.6221	28.7834	31.4784	36.449
sp|P00044|CYC1_YEAST	CYC1	Cytochrome c isoform 1	2804	0	U	K.DRNDLITYLK.K	138.317	129.23	137.845	97.041	107.735	104.18	135.002	141.515	165.257	130.111	157.025	134.532	106.173	118.603	98.4222	126.46	145.457	156.482
sp|P00044|CYC1_YEAST	CYC1	Cytochrome c isoform 1	2804	1	R	K.VGPNLHGIFGR.H	17.5437	15.7922	18.6225	13.9922	12.2124	9.66904	14.7121	15.5708	17.5292	14.478	22.815	16.2049	14.4327	11.8355	14.1978	13.6283	20.2142	20.9795
sp|P00044|CYC1_YEAST	CYC1	Cytochrome c isoform 1	2804	1	R	K.VGPNLHGIFGR.H	11.981	12.9963	14.1899	9.90361	10.5848	7.57951	11.3739	16.1016	16.3069	12.151	21.4026	16.7429	8.33299	14.1339	8.41777	15.8915	16.135	14.7937
sp|P00044|CYC1_YEAST	CYC1	Cytochrome c isoform 1	2804	0	U	K.MAFGGLK.K	312.4	293.02	312.389	185.357	202.669	203.94	298.141	339.785	317.057	284.531	303.889	299.813	211.066	227.463	273.319	310.846	317.37	311.138
sp|P00044|CYC1_YEAST	CYC1	Cytochrome c isoform 1	2804	0	U	K.MAFGGLK.K	78.1042	89.7023	83.9416	59.4408	61.5449	55.9572	79.2514	91.1915	87.7742	73.7421	76.1928	78.3366	50.2691	56.7649	57.4802	72.2446	85.6859	80.5733
sp|P00044|CYC1_YEAST	CYC1	Cytochrome c isoform 1	2804	0	U	R.N@DLITYLK.K	53.1005	48.8699	60.2958	37.1524	35.8212	32.7471	52.2164	63.1573	51.9316	47.9148	47.1447	58.1767	42.7855	36.1588	78.6642	91.5661	67.9033	68.7515
sp|P00044|CYC1_YEAST	CYC1	Cytochrome c isoform 1	2804	0	U	K.NVLWDENNMSEYLTNPK.K	14.8295	14.9483	15.1358	8.34515	7.28093	5.74242	14.3275	10.9907	12.0267	9.86589	7.74319	8.74255	5.00655	9.74948	10.3197	9.81879	11.3204	10.8401
sp|P00044|CYC1_YEAST	CYC1	Cytochrome c isoform 1	2804	0	U	K.NVLWDENNM*SEYLTNPK.K	16.6332	18.6143	12.0704	14.9037	13.418	14.2358	20.384	16.5795	20.0665	9.86895	12.482	5.02896	11.2137	9.3577	11.6085	13.1784	17.1851	15.1157
sp|P00044|CYC1_YEAST	CYC1	Cytochrome c isoform 1	2804	0	U	K.NVLWDENNM*SEYLTNPK.K	20.7364	21.4112	27.5316	16.9967	12.9597	17.2642	23.6142	20.0949	17.3722	12.8288	19.5009	15.2866	14.4123	10.3346	11.0178	13.3868	14.7214	18.787
sp|P00044|CYC1_YEAST	CYC1	Cytochrome c isoform 1	2804	0	U	K.NVLWDENNMSEYLTNPK.K	26.6741	24.9058	26.3312	14.369	21.8879	21.4356	25.3271	22.4146	23.2361	15.2966	25.8232	20.8124	15.9974	15.3248	17.697	17.7732	18.4044	20.5513
sp|P00044|CYC1_YEAST	CYC1	Cytochrome c isoform 1	2804	0	U	K.NVLWDENNMSEYLTNPK.K	47.7583	53.0887	64.8863	53.0829	48.2719	47.9276	50.2436	51.108	50.1425	41.7468	41.9159	38.3372	36.6462	39.3973	39.2847	45.5895	40.8835	34.5351
sp|P00044|CYC1_YEAST	CYC1	Cytochrome c isoform 1	2804	1	R	K.VGPN@LHGIFGR.H	35.8845	33.5823	38.5522	26.5267	22.7453	35.3314	33.0182	42.2295	43.1987	37.5742	45.3586	36.0649	23.9314	37.135	32.3458	31.8439	35.9035	38.6017
sp|P00044|CYC1_YEAST	CYC1	Cytochrome c isoform 1	2804	1	R	K.VGPN@LHGIFGR.H	20.724	27.2199	25.6423	15.0711	18.8588	15.4182	18.0911	20.8577	21.6144	20.8628	26.5222	19.7092	16.7389	16.1877	15.637	20.2376	23.8103	25.2571
sp|P00044|CYC1_YEAST	CYC1	Cytochrome c isoform 1	2804	1	R	K.VGPNLHGIFGR.H	155.061	149.275	158.57	95.1825	101.593	123.607	167.843	167.366	185.206	181.896	199.643	175.871	121.78	130.568	128.6	149.027	186.271	191.459
sp|P00044|CYC1_YEAST	CYC1	Cytochrome c isoform 1	2804	1	R	K.VGPNLHGIFGR.H	52.1934	50.6272	47.2779	32.4973	36.4806	42.0979	48.6217	58.2749	54.0024	48.433	54.0901	53.3523	54.5572	46.2325	34.786	54.4782	52.9385	54.4776
sp|P00044|CYC1_YEAST	CYC1	Cytochrome c isoform 1	2804	1	R	K.VGPNLHGIFGR.H	38.9482	31.8449	38.6115	27.7064	31.672	29.6829	38.6406	47.6993	39.1334	49.0147	49.0061	42.1886	36.5326	35.1483	41.6058	36.842	37.54	47.0274
sp|P00044|CYC1_YEAST	CYC1	Cytochrome c isoform 1	2804	1	R	K.VGPNLHGIFGR.H	25.2911	21.8557	19.9728	13.8215	13.9715	12.308	19.1862	23.0235	17.6798	18.8046	25.9849	19.4733	16.0097	15.004	15.6268	19.5699	17.6998	27.2249
sp|P00044|CYC1_YEAST	CYC1	Cytochrome c isoform 1	2804	0	U	K.DRNDLITYLK.K	49.3542	42.0887	49.9503	25.5414	27.4387	37.8613	46.2217	43.9973	43.2154	37.1129	55.5194	49.0032	31.8286	28.1079	25.7234	44.4662	49.2197	50.8026
sp|P00044|CYC1_YEAST	CYC1	Cytochrome c isoform 1	2804	1	R	K.VGPNLHGIFGR.H	70.0283	72.8299	61.8761	46.9583	49.0168	42.8697	61.523	73.0516	68.1707	67.7632	84.7525	71.7928	53.4053	60.5127	53.0365	65.2309	70.9924	85.9343
sp|P00044|CYC1_YEAST	CYC1	Cytochrome c isoform 1	2804	0	U	R.N@DLITYLK.K	36.757	34.2402	38.8693	23.0963	15.1907	22.3201	36.668	38.8927	41.8148	32.7525	24.2814	34.6985	16.2459	19.6929	35.4897	47.3685	35.4372	37.6632
sp|P00044|CYC1_YEAST	CYC1	Cytochrome c isoform 1	2804	0	U	K.NVLWDENNMSEYLTNPK.K	30.9605	28.5767	37.2993	22.8818	28.0268	28.3111	29.7535	36.4907	41.5843	22.5879	32.8149	39.2434	26.3847	22.237	32.5915	32.8877	30.4869	28.3902
sp|P00044|CYC1_YEAST	CYC1	Cytochrome c isoform 1	2804	0	U	K.DRNDLITYLK.K	148.051	154.284	155.217	87.9846	105.395	110.805	154.364	173.586	171.83	143.145	169.642	140.358	91.7011	110.344	96.6965	161.352	153.232	145.215
sp|P00044|CYC1_YEAST	CYC1	Cytochrome c isoform 1	2804	0	U	K.DRN@DLITYLK.K	108.011	105.22	119.14	81.0473	77.5961	74.0062	107.347	118.824	116.708	108.072	107.796	112.584	72.256	70.9135	89.0326	145.255	114.365	119.161
sp|P00044|CYC1_YEAST	CYC1	Cytochrome c isoform 1	2804	1	R	K.VGPNLHGIFGR.H	64.3246	71.7861	74.3839	44.9047	83.2309	54.1781	57.3519	78.4991	78.3678	88.8384	88.1489	71.0986	69.1485	52.2679	67.7858	159.58	80.8072	78.4622
sp|P00044|CYC1_YEAST	CYC1	Cytochrome c isoform 1	2804	1	R	K.VGPNLHGIFGR.H	17.2143	23.9721	18.7427	12.1415	11.1454	12.6739	19.0514	15.5385	17.6536	16.3348	14.8523	13.441	15.1568	13.4698	15.45	16.5273	19.4585	19.1473
sp|P00044|CYC1_YEAST	CYC1	Cytochrome c isoform 1	2804	0	U	K.NVLWDENNMSEYLTNPK.K	29.5048	27.1222	42.1516	27.884	32.014	26.177	30.4587	39.356	26.8092	30.4525	27.5398	24.5378	17.3203	26.4145	23.2728	34.9575	25.1955	27.414
sp|P00044|CYC1_YEAST	CYC1	Cytochrome c isoform 1	2804	0	U	K.DRN@DLITYLK.K	117.108	117.029	132.718	86.6082	83.6871	87.7082	115.731	141.731	122.945	123.744	102.712	116.857	73.5231	83.046	104.504	141.92	110.899	129.701
sp|P00044|CYC1_YEAST	CYC1	Cytochrome c isoform 1	2804	1	R	K.VGPNLHGIFGR.H	156.987	158.274	157.607	99.384	120.21	112.653	149.121	159.544	183.298	174.655	202.695	164.958	130.37	141.651	113.961	168.829	184.626	191.792
sp|P00044|CYC1_YEAST	CYC1	Cytochrome c isoform 1	2804	1	R	K.VGPNLHGIFGR.H	79.1075	73.9005	81.3367	47.2943	47.9757	53.0564	72.899	85.0195	94.4943	76.3097	90.3372	79.2437	66.3736	58.1843	55.7287	72.7136	76.6204	73.8435
sp|P00044|CYC1_YEAST	CYC1	Cytochrome c isoform 1	2804	1	R	K.VGPNLHGIFGR.H	19.7492	20.2197	19.1925	16.5052	16.6338	18.1323	17.5797	21.3591	21.9735	27.6168	24.7094	27.6787	19.6219	19.6446	19.5516	24.3671	24.8543	27.7243
sp|P00044|CYC1_YEAST	CYC1	Cytochrome c isoform 1	2804	1	R	K.VGPNLHGIFGR.H	40.4791	34.5953	37.6845	25.7666	23.0543	28.9012	34.1905	39.6485	34.3323	29.5225	33.6024	36.2081	30.0121	27.7919	20.4606	28.8503	40.151	36.3485
sp|P00044|CYC1_YEAST	CYC1	Cytochrome c isoform 1	2804	0	U	R.NDLITYLK.K	76.2344	72.0204	92.2135	57.1265	44.9966	53.5821	65.0255	81.9323	86.8813	80.343	77.9038	90.9545	43.1201	53.3973	75.3385	124.147	83.5406	94.1542
sp|P00044|CYC1_YEAST	CYC1	Cytochrome c isoform 1	2804	0	U	R.HSGQAEGYSYTDANIK.K	39.1243	35.5709	43.4782	29.3704	33.2696	34.4005	38.5054	39.5858	48.8662	32.9061	37.4198	35.9547	24.9778	29.5139	22.0662	31.2882	42.8307	40.1821
sp|P00044|CYC1_YEAST	CYC1	Cytochrome c isoform 1	2804	0	U	K.DRNDLITYLK.K	165.436	150.305	145.079	99.8204	116.084	120.602	148.653	161.44	173.767	158.754	166.832	153.695	95.1878	109.038	107.373	142.637	158.515	159.342
sp|P00044|CYC1_YEAST	CYC1	Cytochrome c isoform 1	2804	0	U	R.HSGQAEGYSYTDANIK.K	53.8644	53.7372	58.5932	36.3445	37.4999	39.6953	62.2457	58.297	68.7015	43.0481	52.8895	53.4519	34.918	39.2754	32.4705	45.5631	45.7639	58.3749
sp|P00044|CYC1_YEAST	CYC1	Cytochrome c isoform 1	2804	0	U	R.HSGQAEGYSYTDANIK.K	43.418	44.509	52.8895	38.2789	36.2762	39.6077	44.2548	48.1948	61.5353	44.0336	59.3433	42.8458	31.7979	35.0921	30.803	43.0941	42.1893	45.0686
sp|P00044|CYC1_YEAST	CYC1	Cytochrome c isoform 1	2804	1	R	K.KGATLFK.T	100.703	134.445	98.5539	71.6489	131.807	115.15	207.805	58.5989	78.6434	115.225	203.168	99.3303	63.5103	83.7159	55.3071	63.4278	72.2304	61.1786
sp|P00044|CYC1_YEAST	CYC1	Cytochrome c isoform 1	2804	1	R	K.VGPN@LHGIFGR.H	24.9147	23.7301	27.7953	22.9398	19.667	19.3189	24.5566	27.3539	24.0522	26.5846	31.535	32.3582	28.3902	32.9626	29.5374	36.3204	32.7128	32.4825
sp|P00044|CYC1_YEAST	CYC1	Cytochrome c isoform 1	2804	0	U	R.NDLITYLK.K	53.6225	51.1199	69.0041	35.1445	32.1652	40.8151	45.7095	77.5459	67.9417	56.4441	59.9228	59.6037	34.5458	43.9901	54.8897	85.151	62.3129	61.058
sp|P00045|CYC7_YEAST	CYC7	Cytochrome c isoform 2	2804	0	U	K.ESTGFKPGSAK.K	26.2547	18.6103	14.8602	20.6038	21.5318	18.9726	17.0275	15.4302	21.4824	41.9051	71.0583	54.2473	53.6431	62.5262	43.2476	29.3035	45.6248	56.5839
sp|P00045|CYC7_YEAST	CYC7	Cytochrome c isoform 2	2804	0	U	K.DRNDLITYMTK.A	13.5417	10.477	6.26875	8.22834	7.15392	6.83925	7.09654	8.30518	9.10644	40.2918	72.1776	46.7314	58.6193	59.0702	29.9334	25.3413	48.0757	51.0183
sp|P00045|CYC7_YEAST	CYC7	Cytochrome c isoform 2	2804	0	U	K.DRNDLITYMTK.A	13.8691	5.78761	6.90072	5.72836	4.96771	4.97585	8.03144	4.5188	6.24765	30.9174	58.3229	47.1038	47.3036	48.3989	25.194	21.5179	40.4261	39.3036
sp|P00045|CYC7_YEAST	CYC7	Cytochrome c isoform 2	2804	0	U	K.MAFAGLK.K	115.817	74.7232	75.1567	73.7955	68.934	69.9516	70.6467	78.6947	83.896	324.715	454.525	400.691	404.821	429.02	450.447	343.986	370.943	433.024
sp|P00045|CYC7_YEAST	CYC7	Cytochrome c isoform 2	2804	0	U	K.GYSYTDANINK.N	34.8389	23.8079	21.8464	24.0267	19.9192	21.0324	18.7002	27.0948	16.644	89.8955	141.424	123.406	122.615	128.096	131.659	101.975	106.297	147.955
sp|P00045|CYC7_YEAST	CYC7	Cytochrome c isoform 2	2804	0	U	K.GYSYTDANINK.N	50.2547	41.2645	43.7837	41.3787	33.8345	37.638	40.3164	39.8604	45.4593	102.243	144.317	127.082	115.091	130.614	136.624	97.1289	120.109	151.182
sp|P00045|CYC7_YEAST	CYC7	Cytochrome c isoform 2	2804	0	U	K.GYSYTDANINK.N	48.3453	40.0447	43.8302	36.9295	38.187	32.8636	41.1072	45.3015	46.9576	97.1667	149.195	137.676	118.037	141.365	147.392	116.183	117.577	152.882
sp|P00045|CYC7_YEAST	CYC7	Cytochrome c isoform 2	2804	0	U	K.GYSYTDANINK.N	6.4701	8.33003	8.64834	6.68487	9.30103	1.9465	7.06554	9.1434	4.66343	12.8979	16.4753	10.795	10.6566	20.4527	15.6781	12.2224	13.8764	15.3408
sp|P00045|CYC7_YEAST	CYC7	Cytochrome c isoform 2	2804	0	U	K.GYSYTDANINK.N	3.4278	3.68621	0	0	2.36311	4.14976	4.49191	0	2.13842	8.64155	12.7603	10.3324	8.84012	13.1904	10.4393	10.1158	10.1448	17.6096
sp|P00045|CYC7_YEAST	CYC7	Cytochrome c isoform 2	2804	0	U	R.NDLITYMTK.A	32.8843	28.9741	24.1392	21.233	26.5117	25.7819	26.7033	30.3083	30.402	74.3824	80.0479	71.0573	89.4585	97.4527	68.0754	57.3796	77.1568	91.357
sp|P00127|QCR6_YEAST	QCR6	Cytochrome b-c1 complex subunit 6, mitochondrial	70	0	U	K.ALVHHYEECAER.V	31.8336	27.2339	18.1729	25.8566	28.7325	35.8748	21.5816	38.0804	32.5222	93.6179	123.961	91.8389	79.717	77.155	99.445	99.7214	94.9597	120.087
sp|P00127|QCR6_YEAST	QCR6	Cytochrome b-c1 complex subunit 6, mitochondrial	70	0	U	K.ALVHHYEECAER.V	14.5992	15.1701	15.1551	20.6201	14.99	15.1708	17.7803	25.1212	21.3983	26.439	36.0628	27.8067	20.0415	18.4457	28.9844	28.726	26.262	30.79
sp|P00127|QCR6_YEAST	QCR6	Cytochrome b-c1 complex subunit 6, mitochondrial	70	0	U	K.EDCVEEFFHLQ@HYLDTATAPR.L	37.5506	26.7399	40.5545	36.5582	29.1158	32.5828	37.4125	28.9551	35.3992	33.5529	35.9304	35.1735	26.2811	28.4164	33.3927	30.4388	40.3075	35.4619
sp|P00127|QCR6_YEAST	QCR6	Cytochrome b-c1 complex subunit 6, mitochondrial	70	0	U	K.EDCVEEFFHLQHYLDTATAPR.L	14.9524	13.2986	10.3171	13.7009	19.3527	14.7179	14.4376	15.4881	19.8876	25.3137	25.7744	21.3815	27.2049	26.7002	21.0877	24.3213	26.3081	34.7067
sp|P00127|QCR6_YEAST	QCR6	Cytochrome b-c1 complex subunit 6, mitochondrial	70	0	U	K.EDCVEEFFHLQHYLDTATAPR.L	14.9577	16.8967	19.0169	18.8041	14.1849	21.2088	19.4402	15.0524	14.4682	26.1158	31.3198	26.0254	21.7213	23.3166	18.3667	23.9892	27.5796	28.0899
sp|P00127|QCR6_YEAST	QCR6	Cytochrome b-c1 complex subunit 6, mitochondrial	70	0	U	K.EDCVEEFFHLQHYLDTATAPR.L	22.8183	20.6891	16.5468	19.4195	22.3832	18.7716	22.6346	25.1507	22.6226	34.3938	39.6895	35.3433	30.5274	26.2967	33.2682	32.3401	36.8742	36.9912
sp|P00127|QCR6_YEAST	QCR6	Cytochrome b-c1 complex subunit 6, mitochondrial	70	0	U	K.IQQQQPGYADLEHK.E	51.668	45.7179	65.4563	63.5306	55.615	61.706	56.6323	68.4438	79.9108	79.8274	78.0252	67.9537	66.4478	58.6648	86.2026	76.8035	78.2829	87.3782
sp|P00127|QCR6_YEAST	QCR6	Cytochrome b-c1 complex subunit 6, mitochondrial	70	0	U	K.ALVHHYEECAER.V	67.181	70.035	56.313	56.8174	70.1358	83.6286	78.7097	62.5723	69.1891	88.5904	90.8084	80.0169	82.0662	82.8375	74.5293	80.1017	86.5499	89.6867
sp|P00127|QCR6_YEAST	QCR6	Cytochrome b-c1 complex subunit 6, mitochondrial	70	0	U	K.ALVHHYEECAER.V	32.269	34.2326	26.5034	32.4218	35.287	34.117	28.6623	41.6011	36.463	77.6619	83.9051	70.8463	61.2583	63.6607	61.1614	77.5449	76.9058	93.8274
sp|P00127|QCR6_YEAST	QCR6	Cytochrome b-c1 complex subunit 6, mitochondrial	70	0	U	K.EDCVEEFFHLQHYLDTATAPR.L	13.8507	14.9784	15.0933	11.9076	16.7787	17.5709	15.51	23.3077	18.0747	25.1786	26.9249	22.1649	27.3812	23.1431	20.4377	23.2524	23.1428	29.8581
sp|P00127|QCR6_YEAST	QCR6	Cytochrome b-c1 complex subunit 6, mitochondrial	70	0	U	K.EDCVEEFFHLQHYLDTATAPR.L	24.3616	18.1906	19.1409	19.8587	22.952	25.3132	20.9853	20.1237	27.3286	41.8239	44.0408	32.0789	33.2628	33.6833	28.2053	36.28	40.1763	34.9211
sp|P00127|QCR6_YEAST	QCR6	Cytochrome b-c1 complex subunit 6, mitochondrial	70	0	U	K.AAEGEEK.E	153.464	151.473	144.997	155.897	154.691	186.434	151.779	182.048	200.56	202.133	232.348	187.266	144.365	158.593	195.77	213.945	198.162	234.792
sp|P00127|QCR6_YEAST	QCR6	Cytochrome b-c1 complex subunit 6, mitochondrial	70	0	U	K.EDCVEEFFHLQHYLDTATAPR.L	10.2167	9.81757	11.8051	11.2327	12.4736	18.3161	14.0264	12.9207	14.9412	20.276	19.662	19.6665	13.7691	16.6077	16.7221	16.6704	16.6144	23.8875
sp|P00127|QCR6_YEAST	QCR6	Cytochrome b-c1 complex subunit 6, mitochondrial	70	0	U	K.EDCVEEFFHLQHYLDTATAPR.L	8.40774	12.1217	6.79088	8.51081	9.45529	7.77918	10.6739	8.19578	8.0982	11.8408	15.0519	13.1793	18.1057	14.2487	13.6714	14.8281	15.7364	14.8242
sp|P00127|QCR6_YEAST	QCR6	Cytochrome b-c1 complex subunit 6, mitochondrial	70	0	U	K.IQQQQPGYADLEHK.E	67.2084	58.5391	64.9799	71.3853	69.6542	66.9403	61.3223	78.9308	74.7644	75.8457	87.849	78.9443	74.3107	70.5013	85.2159	91.6053	81.1626	92.7374
sp|P00127|QCR6_YEAST	QCR6	Cytochrome b-c1 complex subunit 6, mitochondrial	70	0	U	K.IQQQQPGYADLEHK.E	94.782	84.7992	104.143	117.403	97.4637	118.116	93.9503	140.914	153.559	133.365	152.199	142.095	129.631	111.281	153.951	174.635	156.338	185.461
sp|P00128|QCR7_YEAST	QCR7	Cytochrome b-c1 complex subunit 7, mitochondrial	911	0	U	K.EKDELDNIEVSK.-	83.8672	67.4371	71.0188	63.01	67.9732	84.1143	73.013	74.9585	84.6698	75.2664	83.4371	68.0546	71.5374	76.9049	79.6946	64.1138	81.1936	72.8933
sp|P00128|QCR7_YEAST	QCR7	Cytochrome b-c1 complex subunit 7, mitochondrial	911	0	U	K.AQEDVPYLLPYILEAEAAAK.E	15.0144	19.043	16.1205	9.24386	20.6398	17.7964	23.0479	16.9924	20.6464	13.2497	32.6389	15.6806	13.0573	13.8217	6.65371	16.7028	15.0132	12.2313
sp|P00128|QCR7_YEAST	QCR7	Cytochrome b-c1 complex subunit 7, mitochondrial	911	0	U	K.DELDNIEVSK.-	49.8769	30.8926	39.002	35.2702	35.7823	34.4656	33.8861	43.2265	54.5809	33.4546	41.8798	42.2418	41.3285	38.6647	57.8135	66.7378	48.151	55.59
sp|P00128|QCR7_YEAST	QCR7	Cytochrome b-c1 complex subunit 7, mitochondrial	911	0	U	K.DELDNIEVSK.-	86.2089	69.0612	61.2788	71.3654	67.505	54.947	51.4644	78.3181	87.0179	71.008	76.324	85.1177	66.4032	78.6023	101.963	110.021	84.0034	94.6118
sp|P00128|QCR7_YEAST	QCR7	Cytochrome b-c1 complex subunit 7, mitochondrial	911	0	U	K.FDDLIAEENPIMQTALR.R	24.4738	22.2172	32.6443	20.5653	32.7554	22.8717	15.1076	21.7851	21.3596	41.2487	42.6891	34.1411	32.3311	34.5796	44.1444	45.2284	40.5955	49.5392
sp|P00128|QCR7_YEAST	QCR7	Cytochrome b-c1 complex subunit 7, mitochondrial	911	0	U	K.LCVPVANQFINLAGYK.K	41.8369	34.7095	11.3285	25.5769	39.4273	32.6054	25.3473	35.761	42.1506	81.4949	101.408	79.7648	79.2191	80.6919	48.2028	46.3937	85.9626	79.6517
sp|P00128|QCR7_YEAST	QCR7	Cytochrome b-c1 complex subunit 7, mitochondrial	911	0	U	K.LCVPVANQFINLAGYK.K	41.3837	40.7358	39.3188	40.8774	37.3088	42.5047	32.629	47.7281	43.9838	66.0708	84.3328	73.2934	58.5856	73.7127	61.8521	58.58	68.0704	67.0445
sp|P00128|QCR7_YEAST	QCR7	Cytochrome b-c1 complex subunit 7, mitochondrial	911	0	U	R.LPEDESYAR.A	136.466	128.361	113.042	104.325	123.436	127.529	116.304	127.244	154.575	130.87	144.063	135.189	139.449	145.525	132.751	157.168	145.894	143.514
sp|P00128|QCR7_YEAST	QCR7	Cytochrome b-c1 complex subunit 7, mitochondrial	911	0	U	R.RLPEDESYAR.A	119.116	100.136	99.7656	109.177	93.8379	106.776	91.1298	105.556	117.176	108.643	106.956	100.492	91.7392	115.073	118.292	113.695	97.0888	123.431
sp|P00128|QCR7_YEAST	QCR7	Cytochrome b-c1 complex subunit 7, mitochondrial	911	0	U	K.FDDLIAEENPIM*QTALR.R	39.667	40.3964	44.7212	47.3276	45.9809	41.2393	38.9884	46.923	44.6092	30.1436	39.034	42.8148	43.9592	39.6083	55.7471	57.8646	46.176	42.7822
sp|P00128|QCR7_YEAST	QCR7	Cytochrome b-c1 complex subunit 7, mitochondrial	911	0	U	K.FDDLIAEENPIMQTALR.R	34.9786	31.3874	31.807	34.1255	34.4972	29.2467	41.9154	42.0991	49.188	38.6843	38.7779	41.2894	38.2579	44.2394	35.8794	44.8612	41.3602	40.8564
sp|P00128|QCR7_YEAST	QCR7	Cytochrome b-c1 complex subunit 7, mitochondrial	911	0	U	R.IGDYILK.S	141.364	116.241	133.441	137.605	134.58	143.391	126.502	131.696	154.457	114.65	137.652	117.299	128.651	115.992	115.868	113.647	148.811	142.007
sp|P00128|QCR7_YEAST	QCR7	Cytochrome b-c1 complex subunit 7, mitochondrial	911	0	U	K.FDDLIAEENPIM*QTALR.R	41.2025	35.1014	45.1256	52.4508	39.3982	34.8581	44.2848	47.1737	44.647	41.7211	42.8071	44.2904	48.1899	44.4934	47.545	49.2688	49.9271	42.3291
sp|P00128|QCR7_YEAST	QCR7	Cytochrome b-c1 complex subunit 7, mitochondrial	911	0	U	K.FDDLIAEENPIMQTALR.R	32.5012	37.5776	38.4185	37.6559	37.5984	36.4496	38.2841	39.1157	40.8358	31.7748	34.1377	35.2753	38.2465	42.864	34.8884	33.0866	35.6487	33.8714
sp|P00128|QCR7_YEAST	QCR7	Cytochrome b-c1 complex subunit 7, mitochondrial	911	0	U	R.IGDYILK.S	176.529	151.417	161.664	164.67	159.931	154.141	145.898	143.964	183.143	147.217	158.274	147.029	155.869	149.579	159.24	167.164	163.079	172.784
sp|P00128|QCR7_YEAST	QCR7	Cytochrome b-c1 complex subunit 7, mitochondrial	911	0	U	R.IGDYILK.S	206.942	178.976	203.459	193.435	201.071	204.9	175.522	179.324	221.932	146.483	178.532	158.007	144.398	161.397	160.072	149.739	184.922	189.156
sp|P00128|QCR7_YEAST	QCR7	Cytochrome b-c1 complex subunit 7, mitochondrial	911	0	U	K.DELDNIEVSK.-	89.0372	111.701	91.3812	87.3626	79.7457	82.5609	73.4945	118.021	106.678	100.258	103.728	104.407	103.963	109.436	139.897	140.475	112.443	116.99
sp|P00128|QCR7_YEAST	QCR7	Cytochrome b-c1 complex subunit 7, mitochondrial	911	0	U	R.LPEDESYAR.A	65.4373	63.766	61.2181	56.2883	58.0053	67.8633	54.4723	68.0988	75.8723	54.9961	80.0589	74.6315	76.4078	70.3031	82.1512	89.7699	81.125	83.1901
sp|P00128|QCR7_YEAST	QCR7	Cytochrome b-c1 complex subunit 7, mitochondrial	911	0	U	R.RLPEDESYAR.A	103.612	82.6823	76.7896	91.2693	82.7735	96.7965	76.2684	91.1399	103.016	99.2033	114.591	94.6065	87.4635	94.4869	99.8856	107.009	101.318	104.455
sp|P00128|QCR7_YEAST	QCR7	Cytochrome b-c1 complex subunit 7, mitochondrial	911	0	U	K.DELDNIEVSK.-	36.287	39.895	35.7946	35.4482	42.71	44.6382	33.8972	49.6868	40.8816	35.3341	33.914	40.8505	32.3177	38.5979	60.9754	51.0961	39.8553	56.8523
sp|P00128|QCR7_YEAST	QCR7	Cytochrome b-c1 complex subunit 7, mitochondrial	911	0	U	K.DELDNIEVSK.-	11.2632	9.95217	6.97434	5.84331	11.4967	12.3175	9.39205	14.105	16.5849	10.401	15.8393	11.6133	10.2939	10.6434	13.4326	19.0705	10.0724	11.7097
sp|P00128|QCR7_YEAST	QCR7	Cytochrome b-c1 complex subunit 7, mitochondrial	911	0	U	K.DELDNIEVSK.-	70.1398	53.1274	52.2941	51.8416	52.2104	61.5021	59.0745	61.8364	67.9547	55.0625	62.8608	61.9576	58.327	52.8835	81.9588	87.0066	61.49	67.7511
sp|P00128|QCR7_YEAST	QCR7	Cytochrome b-c1 complex subunit 7, mitochondrial	911	0	U	R.LPEDESYAR.A	203.671	189.582	192.873	195.39	186.619	213.23	196.179	187.189	207.678	170.389	192.401	192.571	185.153	203.674	183.634	207.686	184.791	201.86
sp|P00128|QCR7_YEAST	QCR7	Cytochrome b-c1 complex subunit 7, mitochondrial	911	0	U	R.RLPEDESYAR.A	163.014	133.346	140.81	116.482	132.65	138.229	115.092	138.009	155.464	131.687	153.632	143.723	129.196	135.934	138.911	158.631	132.646	155.617
sp|P00128|QCR7_YEAST	QCR7	Cytochrome b-c1 complex subunit 7, mitochondrial	911	0	U	K.FDDLIAEENPIMQTALR.R	88.3143	78.2438	81.3164	92.4955	84.2897	88.2663	87.3769	72.0676	93.5759	80.4758	104.405	91.7494	96.7001	86.7916	93.0277	81.6364	92.542	96.667
sp|P00128|QCR7_YEAST	QCR7	Cytochrome b-c1 complex subunit 7, mitochondrial	911	0	U	R.IGDYILK.S	203.126	163.024	188.54	180.753	169.624	188.781	157.999	182.127	200.554	186.429	200.953	166.97	170.461	175.064	198.77	194.617	202.45	211.3
sp|P00128|QCR7_YEAST	QCR7	Cytochrome b-c1 complex subunit 7, mitochondrial	911	0	U	K.FDDLIAEENPIM*QTALR.R	14.0775	14.9177	8.22643	14.0969	13.7164	12.4726	11.5981	10.2053	11.7768	11.4385	11.9408	9.66585	12.0904	13.4608	10.788	15.1097	12.2578	13.9077
sp|P00128|QCR7_YEAST	QCR7	Cytochrome b-c1 complex subunit 7, mitochondrial	911	0	U	K.FDDLIAEENPIMQTALR.R	5.80278	5.28605	5.81246	5.27172	8.68036	5.18056	4.1585	7.73066	9.88958	7.35138	7.09575	5.79163	6.09048	8.89567	5.03324	6.35715	9.3089	5.8687
sp|P00128|QCR7_YEAST	QCR7	Cytochrome b-c1 complex subunit 7, mitochondrial	911	0	U	R.IGDYILK.S	220.335	197.991	227.855	217.055	226.529	231.165	197.358	196.049	246.254	172.399	189.911	188.868	174.543	181.942	171.443	182.562	188.541	195.907
sp|P00128|QCR7_YEAST	QCR7	Cytochrome b-c1 complex subunit 7, mitochondrial	911	0	U	R.IGDYILK.S	134.041	132.896	131.292	120.803	122.018	131.886	114.444	125.626	140.66	115.133	132.866	123.006	113.323	133.671	118.95	130.248	125.781	139.927
sp|P00128|QCR7_YEAST	QCR7	Cytochrome b-c1 complex subunit 7, mitochondrial	911	0	U	K.EKDELDNIEVSK.-	153.874	126.211	153.493	137.489	150.589	154.534	150.737	131.311	174.289	134.405	167.722	132.018	146.574	132.111	150.403	138.907	169.515	158.422
sp|P00128|QCR7_YEAST	QCR7	Cytochrome b-c1 complex subunit 7, mitochondrial	911	0	U	K.EKDELDNIEVSK.-	101.137	88.6153	101.651	83.3084	82.2927	88.0992	96.3849	84.4647	102.322	89.5392	110.265	88.7181	89.8519	93.846	102.598	93.8008	101.849	93.659
sp|P00175|CYB2_YEAST	CYB2	Cytochrome b2, mitochondrial	1193	0	U	K.DVTAIFEPLHAPNVIDK.Y	82.3413	35.489	40.6394	40.5841	44.3483	39.6253	29.9667	37.5763	63.965	55.796	122.872	76.0746	48.9459	72.7436	68.9116	71.0487	68.8484	94.0723
sp|P00175|CYB2_YEAST	CYB2	Cytochrome b2, mitochondrial	1193	0	U	R.FLPNHPGGQDVIK.F	193.519	106.929	121.572	97.2919	120.822	137.1	103.991	109.641	156.961	147.378	288.774	191.753	134.865	170.506	184.029	193.299	181.778	236.772
sp|P00175|CYB2_YEAST	CYB2	Cytochrome b2, mitochondrial	1193	0	U	K.FIDPSLTWK.D	29.8923	16.6708	20.4479	18.2217	18.7231	18.9307	14.0981	21.3342	27.1859	20.7878	33.1908	26.537	14.3716	21.1059	29.5327	26.0968	22.148	30.9378
sp|P00175|CYB2_YEAST	CYB2	Cytochrome b2, mitochondrial	1193	0	U	K.FIDPSLTWK.D	72.2237	35.9021	38.7739	40.9738	35.1085	47.8163	32.7534	41.03	54.9059	59.4875	140.839	85.7462	48.1098	65.0928	64.578	69.2413	65.1767	100.001
sp|P00175|CYB2_YEAST	CYB2	Cytochrome b2, mitochondrial	1193	0	U	K.LGNPLEGEK.D	58.9801	40.9887	45.8278	49.0745	40.6519	45.0539	50.8903	49.7416	45.6517	52.6251	82.3313	56.6272	49.4553	54.2852	54.0019	58.2477	51.9283	66.0203
sp|P00175|CYB2_YEAST	CYB2	Cytochrome b2, mitochondrial	1193	0	U	K.LEVFVDGGVR.R	82.8314	59.6371	69.6391	64.2557	66.4228	57.3658	66.264	62.3875	82.1837	72.8084	91.3291	75.2009	65.8105	68.9994	81.8126	99.6438	81.6969	98.4034
sp|P00175|CYB2_YEAST	CYB2	Cytochrome b2, mitochondrial	1193	0	U	K.LGNPLEGEK.D	106.745	59.8532	60.3865	62.4982	66.4686	60.4416	68.8263	63.9353	75.3828	98.1355	177.209	144.433	81.1412	109.086	107.591	95.6465	112.601	159.289
sp|P00175|CYB2_YEAST	CYB2	Cytochrome b2, mitochondrial	1193	0	U	K.ITDDLVK.N	174.473	84.929	99.8796	95.4283	92.5823	102.668	78.3491	96.3266	136.257	136.684	269.225	194.19	127.169	155.349	164.55	168.421	172.002	237.11
sp|P00175|CYB2_YEAST	CYB2	Cytochrome b2, mitochondrial	1193	0	U	K.TNVEESQGASR.A	15.0006	5.25375	4.89402	7.75858	7.42999	5.80613	5.14908	3.54365	12.1649	7.57041	24.333	14.1081	7.43788	12.0351	10.8794	11.0631	10.8758	18.4327
sp|P00175|CYB2_YEAST	CYB2	Cytochrome b2, mitochondrial	1193	0	U	K.ITDDLVK.N	256.042	172.686	157.93	165.675	188.551	187.7	170.998	178.045	217.693	211.141	349.06	268.018	213.284	244.697	276.419	249.696	254.984	335.625
sp|P00175|CYB2_YEAST	CYB2	Cytochrome b2, mitochondrial	1193	0	U	K.LEVFVDGGVR.R	60.8104	26.4877	29.788	29.4261	27.2771	40.5706	23.7699	34.5595	51.4525	41.1464	85.6535	64.7854	37.3876	55.0342	55.0268	62.3962	51.7577	87.2328
sp|P00175|CYB2_YEAST	CYB2	Cytochrome b2, mitochondrial	1193	0	U	K.LGNPLEGEK.D	32.3297	18.6096	19.4942	22.1807	17.6557	17.8925	15.9074	27.2396	31.7695	34.3251	51.5398	37.5552	20.513	25.5176	29.5088	28.857	32.2198	44.0452
sp|P00175|CYB2_YEAST	CYB2	Cytochrome b2, mitochondrial	1193	0	U	K.FIDPSLTWK.D	81.597	37.0556	40.266	45.7644	38.7165	43.3649	38.4875	39.8943	66.2439	51.6018	122.478	75.3708	55.8725	61.7622	60.102	66.2595	63.3204	93.855
sp|P00175|CYB2_YEAST	CYB2	Cytochrome b2, mitochondrial	1193	0	U	K.LEVFVDGGVR.R	57.0007	26.3942	24.3346	30.8399	30.7836	29.6722	20.2592	40.8296	55.332	57.8494	104.432	79.4965	54.6813	75.2269	84.3138	80.7081	80.5403	106.153
sp|P00175|CYB2_YEAST	CYB2	Cytochrome b2, mitochondrial	1193	0	U	K.ITDDLVK.N	159.868	84.3507	73.7307	90.9583	91.7372	94.5391	74.7692	95.3441	119.223	158.675	277.293	211.692	141.162	165.853	166.574	168.626	196.281	248.339
sp|P00175|CYB2_YEAST	CYB2	Cytochrome b2, mitochondrial	1193	0	U	R.DEIEMSMR.L	29.8367	18.4861	16.3603	15.3598	15.7844	18.8706	22.7317	28.4575	29.7596	18.5687	31.8293	19.7255	19.0457	22.3868	23.4765	23.0037	22.5585	30.4708
sp|P00175|CYB2_YEAST	CYB2	Cytochrome b2, mitochondrial	1193	0	U	K.ITDDLVK.N	97.4275	39.2857	36.4033	41.3376	53.4771	45.4571	37.6269	36.6095	67.3886	77.1487	144.191	76.9999	60.1016	71.9586	77.9593	75.4076	86.0054	118.153
sp|P00175|CYB2_YEAST	CYB2	Cytochrome b2, mitochondrial	1193	0	U	K.LGPLQGSMPPELVCPPYAPGETK.E	5.97653	0	5.34448	2.43669	4.56087	4.56087	3.07066	6.18415	9.30648	6.47179	21.2747	14.592	11.6888	10.5676	10.0337	10.8065	10.8113	13.0033
sp|P00175|CYB2_YEAST	CYB2	Cytochrome b2, mitochondrial	1193	0	U	K.LGPLQGSMPPELVCPPYAPGETK.E	7.5085	2.44457	6.69821	3.75441	6.36193	4.99987	2.36281	5.47127	6.15778	5.28885	15.1269	16.4213	9.71132	8.28156	9.86946	9.69592	14.9545	17.9023
sp|P00175|CYB2_YEAST	CYB2	Cytochrome b2, mitochondrial	1193	0	U	K.LGPLQGSMPPELVCPPYAPGETK.E	12.3821	16.8001	26.4282	11.7076	18.2474	11.912	11.2061	16.2943	13.9092	16.525	20.3812	18.385	11.6803	12.9783	18.1519	27.4875	17.8308	23.6762
sp|P00175|CYB2_YEAST	CYB2	Cytochrome b2, mitochondrial	1193	0	U	R.FLPNHPGGQDVIK.F	119.287	55.6711	73.2118	63.4956	73.8372	71.3073	66.2556	70.6808	107.923	99.1792	218.296	138.085	95.3997	108.882	105.474	118.782	124.493	183.549
sp|P00175|CYB2_YEAST	CYB2	Cytochrome b2, mitochondrial	1193	0	U	K.ALFVTVDAPSLGQR.E	21.2567	19.552	11.6213	18.5495	16.407	17.9404	15.2118	22.9608	16.2538	15.3542	26.119	20.1228	13.1612	19.9591	23.2519	24.0094	24.5167	23.0841
sp|P00330|ADH1_YEAST	ADH1	Alcohol dehydrogenase 1	794	0	U	K.ANELLINVK.Y	13.8698	17.677	18.1704	19.4445	17.1048	13.7927	15.64	17.9104	11.8745	18.7934	16.5673	18.4495	16.9772	17.4925	18.2195	14.9185	12.5929	14.4013
sp|P00330|ADH1_YEAST	ADH1	Alcohol dehydrogenase 1	794	0	U	K.ANELLINVK.Y	63.602	66.8508	85.0409	66.3769	63.4181	63.8822	88.2853	78.1405	83.2516	85.6696	77.8866	83.2995	61.5935	67.2407	68.7138	78.1831	77.6888	80.9081
sp|P00330|ADH1_YEAST	ADH1	Alcohol dehydrogenase 1	794	0	U	K.ANELLINVK.Y	52.3317	60.8848	76.2639	58.3221	59.421	57.9556	76.2399	72.6689	70.3717	77.1357	71.6509	62.9	50.0448	57.0897	56.8674	66.039	73.1437	68.7848
sp|P00330|ADH1_YEAST	ADH1	Alcohol dehydrogenase 1	794	0	U	K.ANELLINVK.Y	67.8702	68.3194	65.8538	44.5371	40.8602	53.4397	63.6149	54.7358	53.0079	62.4632	62.766	62.032	48.5668	53.0837	48.8668	57.9965	65.892	60.0852
sp|P00330|ADH1_YEAST	ADH1	Alcohol dehydrogenase 1	794	0	U	K.ANELLINVK.Y	40.9581	45.8898	42.1705	40.675	38.7745	53.0596	44.77	28.0197	44.4588	65.9332	63.5252	80.4249	55.7198	57.9362	67.4376	67.3958	61.6599	60.819
sp|P00330|ADH1_YEAST	ADH1	Alcohol dehydrogenase 1	794	0	U	K.ANELLIN@VK.Y	14.4034	21.3109	21.8151	13.8499	14.1502	15.0148	19.402	26.1175	19.7717	19.3419	24.9998	18.6351	19.2171	17.3054	16.8843	19.6552	16.3717	18.3907
sp|P00330|ADH1_YEAST	ADH1	Alcohol dehydrogenase 1	794	0	U	K.ANELLIN@VK.Y	35.7506	33.3204	32.4772	30.4136	25.9384	22.1667	31.7925	38.689	25.5279	24.6256	23.9203	29.9823	18.8526	17.1912	25.492	26.0778	29.6734	26.963
sp|P00330|ADH1_YEAST	ADH1	Alcohol dehydrogenase 1	794	0	U	K.ANELLINVK.Y	13.6606	16.4727	15.1866	14.2427	13.1796	9.83768	17.2863	17.1227	15.7365	17.5236	12.983	16.6588	9.86507	12.0322	11.3302	17.7635	14.8808	12.6293
sp|P00330|ADH1_YEAST	ADH1	Alcohol dehydrogenase 1	794	0	U	K.ANELLINVK.Y	23.1508	18.4836	26.4901	15.1403	21.0303	23.3105	29.1924	27.057	21.8437	17.4747	15.2934	22.5957	17.9168	11.9366	21.2436	15.8385	16.251	21.2093
sp|P00330|ADH1_YEAST	ADH1	Alcohol dehydrogenase 1	794	0	U	K.ANELLINVK.Y	7.49419	13.7171	10.7189	8.20492	7.41939	8.50057	9.7532	11.0703	7.68925	10.0273	9.25763	11.11	10.3424	7.22045	11.3924	12.1401	8.39069	10.3933
sp|P00330|ADH1_YEAST	ADH1	Alcohol dehydrogenase 1	794	0	U	K.ANELLINVK.Y	8.23346	6.30046	7.70925	9.6347	7.21812	7.39436	7.58573	6.27275	9.96462	8.3917	7.29258	8.35968	12.5966	9.94805	6.29407	9.42815	5.62359	11.2417
sp|P00330|ADH1_YEAST	ADH1	Alcohol dehydrogenase 1	794	0	U	K.ANELLINVK.Y	10.6163	8.49769	6.48472	6.08402	6.68181	7.32989	6.72002	7.57386	5.01377	4.92814	9.62032	10.2041	10.1607	10.9217	8.93395	11.0535	6.79723	11.1028
sp|P00330|ADH1_YEAST	ADH1	Alcohol dehydrogenase 1	794	0	U	K.ANELLINVK.Y	15.5886	13.2612	8.99297	4.61474	9.41756	7.46805	10.2235	13.8735	9.47474	7.69332	10.3131	11.0278	14.6337	11.3876	10.7975	10.6476	10.4593	11.0645
sp|P00330|ADH1_YEAST	ADH1	Alcohol dehydrogenase 1	794	0	U	K.ATDGGAHGVINVSVSEAAIEASTR.Y	14.6183	17.6969	15.6626	14.1013	16.5983	14.833	11.9708	18.3634	15.8989	19.498	27.0199	22.1339	13.6732	17.9576	15.5026	18.7401	20.5501	16.5871
sp|P00330|ADH1_YEAST	ADH1	Alcohol dehydrogenase 1	794	0	U	K.ATDGGAHGVINVSVSEAAIEASTR.Y	18.5475	18.3556	26.7504	25.3964	24.1893	23.1382	20.5022	27.8835	18.6787	29.5582	23.1778	19.2735	16.808	21.6001	26.5974	20.1918	21.7468	25.9576
sp|P00330|ADH1_YEAST	ADH1	Alcohol dehydrogenase 1	794	0	U	R.SIGGEVFIDFTK.E	110.737	116.747	105.167	78.8288	83.7576	88.8799	118.715	107.836	113.073	111.074	125.54	124.913	77.8867	90.9075	88.392	112.362	108.379	102.707
sp|P00330|ADH1_YEAST	ADH1	Alcohol dehydrogenase 1	794	0	U	R.VLGIDGGEGK.E	35.0389	32.2155	37.5672	32.9827	24.7893	27.9229	40.5304	30.7792	29.3875	29.5531	28.7773	29.1842	26.7835	27.4318	26.358	33.5459	35.9259	29.1988
sp|P00330|ADH1_YEAST	ADH1	Alcohol dehydrogenase 1	794	0	U	K.VVGLSTLPEIYEK.M	48.6821	50.5304	47.5602	40.7787	42.2658	46.3476	52.7196	46.1694	39.7208	53.409	40.3803	40.2485	30.4782	32.3306	34.5416	46.3726	36.7279	36.5653
sp|P00330|ADH1_YEAST	ADH1	Alcohol dehydrogenase 1	794	0	U	K.ANELLINVK.Y	8.104	7.11227	6.11604	6.3564	6.57913	3.8302	7.19114	7.87683	8.65622	7.69811	8.57716	10.6982	7.01002	7.59899	7.34873	5.71128	7.80519	6.69559
sp|P00330|ADH1_YEAST	ADH1	Alcohol dehydrogenase 1	794	0	U	R.ANGTTVLVGM*PAGAK.C	83.5291	78.062	66.6784	60.9877	64.5143	58.7533	79.3043	75.8232	77.0019	68.8792	63.605	74.1979	55.7756	48.5718	60.9724	67.6139	68.6632	65.8257
sp|P00330|ADH1_YEAST	ADH1	Alcohol dehydrogenase 1	794	0	U	R.AN@GTTVLVGM*PAGAK.C	23.5458	27.0158	33.6563	36.1621	28.035	28.7258	31.7411	32.0907	31.2416	42.6878	46.9402	44.9374	31.4094	35.1795	43.9013	57.693	58.7094	50.8267
sp|P00330|ADH1_YEAST	ADH1	Alcohol dehydrogenase 1	794	0	U	R.AN@GTTVLVGMPAGAK.C	80.079	75.9866	87.6943	69.6599	64.8696	59.5197	69.5548	94.6641	89.1675	74.4919	75.6491	78.8927	54.3059	62.9715	96.8207	96.2597	80.7044	86.4748
sp|P00330|ADH1_YEAST	ADH1	Alcohol dehydrogenase 1	794	0	U	K.ATDGGAHGVINVSVSEAAIEASTR.Y	9.3969	7.79642	7.31936	7.50598	12.0484	8.32201	11.3921	11.9857	10.2338	13.2178	12.0062	8.62867	6.68315	8.13072	8.66149	6.59874	8.98645	7.75052
sp|P00330|ADH1_YEAST	ADH1	Alcohol dehydrogenase 1	794	0	U	K.ATDGGAHGVINVSVSEAAIEASTR.Y	25.1433	23.9025	27.4139	24.564	21.7309	27.1639	32.0151	22.0753	25.1698	28.2639	21.6957	21.6467	20.3799	20.0872	27.2486	22.3026	24.0315	21.5419
sp|P00330|ADH1_YEAST	ADH1	Alcohol dehydrogenase 1	794	0	U	K.DIVGAVLK.A	24.4636	20.6114	26.9132	24.146	19.3451	17.1956	27.2569	29.0034	27.4474	23.1552	19.1964	26.2194	28.8047	15.3451	20.5007	30.4972	22.2636	23.7744
sp|P00330|ADH1_YEAST	ADH1	Alcohol dehydrogenase 1	794	0	U	K.GVIFYESHGK.L	112.977	133.121	114.378	91.7139	105.265	101.185	136.102	116.904	105.159	114.706	111.416	102.068	105.565	89.6575	89.1457	98.3003	104.985	103.638
sp|P00330|ADH1_YEAST	ADH1	Alcohol dehydrogenase 1	794	0	U	R.SIGGEVFIDFTK.E	76.1942	93.1439	90.2103	92.2475	80.6171	78.7261	95.9309	103.481	87.3137	92.2246	89.1428	82.9079	74.7795	74.6157	77.1	93.66	85.9138	82.8624
sp|P00330|ADH1_YEAST	ADH1	Alcohol dehydrogenase 1	794	0	U	R.SIGGEVFIDFTK.E	114.169	130.539	144.591	135.46	129.917	119.154	153.408	137.589	149.085	158.445	171.257	156.431	121.602	144.539	118.14	145.05	151.562	143.126
sp|P00330|ADH1_YEAST	ADH1	Alcohol dehydrogenase 1	794	0	U	R.SIGGEVFIDFTK.E	33.7546	44.7577	49.4525	38.2297	30.3884	46.4066	49.682	46.0161	46.2754	36.7926	45.0329	44.1887	35.994	34.2312	37.2707	39.3001	42.6058	41.3605
sp|P00330|ADH1_YEAST	ADH1	Alcohol dehydrogenase 1	794	0	U	R.SIGGEVFIDFTK.E	19.4118	16.4738	22.3398	17.6045	10.674	14.1519	21.8678	21.4403	20.409	11.3769	22.8649	16.3804	14.3606	12.6331	10.5473	17.6264	17.3112	17.2387
sp|P00330|ADH1_YEAST	ADH1	Alcohol dehydrogenase 1	794	0	U	R.VLGIDGGEGK.E	18.3075	24.4056	25.3708	14.1433	16.4002	21.6271	24.3683	23.0264	18.0529	20.8761	23.9522	22.9714	16.2472	16.5874	17.6257	23.4302	27.0938	19.3446
sp|P00330|ADH1_YEAST	ADH1	Alcohol dehydrogenase 1	794	0	U	R.ANGTTVLVGM*PAGAK.C	67.4067	65.7175	66.163	56.4308	60.0142	55.3044	59.7228	75.335	77.0725	61.0171	69.7507	61.8031	49.9817	51.7746	50.1779	67.2297	63.1872	66.8169
sp|P00330|ADH1_YEAST	ADH1	Alcohol dehydrogenase 1	794	0	U	R.AN@GTTVLVGMPAGAK.C	96.3786	97.4783	95.8608	89.6505	75.4809	71.3905	84.0484	116.377	92.0497	92.4304	65.0656	87.9702	67.0661	75.2293	122.248	146.374	77.1416	96.1978
sp|P00330|ADH1_YEAST	ADH1	Alcohol dehydrogenase 1	794	0	U	K.DIVGAVLK.A	42.4292	49.4981	50.4133	46.6601	47.0696	44.0243	44.4408	45.6505	58.5594	46.631	54.3717	41.5932	40.2719	37.041	57.8327	45.6289	38.1742	46.5001
sp|P00330|ADH1_YEAST	ADH1	Alcohol dehydrogenase 1	794	0	U	R.SIGGEVFIDFTK.E	53.9018	57.2424	62.3322	48.2923	55.0562	47.7445	56.4367	60.8558	45.5184	54.6331	55.9326	60.5372	39.4365	45.9728	49.9311	54.3142	56.8179	60.1351
sp|P00330|ADH1_YEAST	ADH1	Alcohol dehydrogenase 1	794	0	U	R.SIGGEVFIDFTK.E	45.9564	59.1352	51.5146	38.5845	45.3832	50.2666	50.3627	47.0196	45.4334	56.3752	49.1748	48.3721	39.719	41.7582	37.8674	44.4572	44.5824	45.0411
sp|P00330|ADH1_YEAST	ADH1	Alcohol dehydrogenase 1	794	0	U	R.VLGIDGGEGK.E	43.023	53.2682	42.0357	34.5792	29.988	33.362	33.7245	48.7091	41.1876	40.4503	32.7789	40.4478	24.6733	32.9067	46.3106	48.3201	40.7178	50.146
sp|P00330|ADH1_YEAST	ADH1	Alcohol dehydrogenase 1	794	0	U	K.VVGLSTLPEIYEK.M	48.6104	41.1762	47.2453	40.0889	41.969	38.8641	39.7466	45.0692	45.0204	42.035	36.235	41.5132	33.1733	37.876	35.8175	41.5681	34.1558	43.2737
sp|P00330|ADH1_YEAST	ADH1	Alcohol dehydrogenase 1	794	0	U	K.ATDGGAHGVINVSVSEAAIEASTR.Y	23.9318	28.4748	24.3126	17.9278	20.7089	27.819	21.8704	24.4921	25.7743	25.6944	25.8987	19.2643	19.2424	19.3435	19.9192	18.4136	22.444	20.7267
sp|P00330|ADH1_YEAST	ADH1	Alcohol dehydrogenase 1	794	0	U	K.ATDGGAHGVINVSVSEAAIEASTR.Y	20.3483	19.9747	16.3148	15.7056	17.0525	17.518	24.8708	23.7286	19.0198	15.2509	24.47	20.8402	12.4865	14.6216	11.4995	13.3495	16.9913	16.3079
sp|P00330|ADH1_YEAST	ADH1	Alcohol dehydrogenase 1	794	0	U	K.ATDGGAHGVINVSVSEAAIEASTR.Y	8.57215	12.4353	11.136	10.8652	13.952	6.64276	11.4424	9.87536	12.2758	10.8388	12.7037	14.1437	11.178	10.787	6.92238	8.79373	12.4646	10.0885
sp|P00330|ADH1_YEAST	ADH1	Alcohol dehydrogenase 1	794	0	U	K.ATDGGAHGVINVSVSEAAIEASTR.Y	14.9123	26.2926	16.0523	14.9623	14.9182	19.7952	18.5776	16.875	17.6846	14.6151	21.3695	10.7108	13.1186	16.2802	16.7409	12.0553	11.1975	14.5824
sp|P00330|ADH1_YEAST	ADH1	Alcohol dehydrogenase 1	794	0	U	K.ATDGGAHGVINVSVSEAAIEASTR.Y	12.8919	14.9863	9.87309	9.36391	18.2098	12.9755	11.0337	12.9506	16.5611	7.14689	10.5298	12.4868	7.80785	12.5148	7.70718	9.02414	13.4927	10.9053
sp|P00330|ADH1_YEAST	ADH1	Alcohol dehydrogenase 1	794	0	U	K.ATDGGAHGVINVSVSEAAIEASTR.Y	14.2508	14.5762	18.9634	17.3128	16.4577	14.6712	15.1732	13.0802	13.52	11.7944	12.7735	8.69835	13.4573	7.34375	9.33909	12.1809	13.8666	5.51436
sp|P00330|ADH1_YEAST	ADH1	Alcohol dehydrogenase 1	794	0	U	K.ATDGGAHGVINVSVSEAAIEASTR.Y	36.6652	36.1764	50.2061	44.3066	42.6892	41.6058	31.4198	30.381	41.3369	9.50147	12.4873	8.5439	9.95475	12.2326	11.4325	7.52428	11.5076	11.0805
sp|P00330|ADH1_YEAST	ADH1	Alcohol dehydrogenase 1	794	0	U	K.ATDGGAHGVINVSVSEAAIEASTR.Y	26.9854	27.0014	34.5001	37.9676	28.8966	29.3265	23.3193	22.0777	28.3898	11.5298	10.0562	11.6671	11.3534	12.3879	8.81928	7.73972	11.0092	9.77125
sp|P00330|ADH1_YEAST	ADH1	Alcohol dehydrogenase 1	794	0	U	K.ATDGGAHGVINVSVSEAAIEASTR.Y	15.896	10.6088	14.1877	14.2043	13.5323	10.7897	13.2257	11.0169	8.69733	10.53	7.92215	8.55187	3.94182	8.85263	7.43237	9.99306	5.14813	7.98285
sp|P00330|ADH1_YEAST	ADH1	Alcohol dehydrogenase 1	794	0	U	K.ATDGGAHGVINVSVSEAAIEASTR.Y	28.5021	25.2908	32.6818	31.5783	21.5079	25.0133	24.9792	31.5586	22.6809	8.95851	10.3891	14.219	12.1313	7.82653	6.9543	9.15348	10.6535	7.65972
sp|P00330|ADH1_YEAST	ADH1	Alcohol dehydrogenase 1	794	0	U	K.ATDGGAHGVIN@VSVSEAAIEASTR.Y	11.9533	11.0573	8.14616	7.62866	10.5644	7.50797	15.3225	8.3192	9.69884	8.35198	11.4914	10.1768	5.27321	7.05829	8.65689	5.74785	9.69138	9.0779
sp|P00330|ADH1_YEAST	ADH1	Alcohol dehydrogenase 1	794	0	U	K.ATDGGAHGVIN@VSVSEAAIEASTR.Y	6.44145	9.00262	6.79119	6.51796	11.42	7.78537	10.5558	5.12335	6.21084	6.37388	5.86243	5.66328	6.03533	6.20553	4.48845	7.54354	4.0144	5.68132
sp|P00330|ADH1_YEAST	ADH1	Alcohol dehydrogenase 1	794	0	U	K.ATDGGAHGVINVSVSEAAIEASTR.Y	19.7988	14.0414	15.6107	16.1851	16.5986	14.0313	22.841	10.393	17.1686	18.1316	12.9586	12.6205	18.9932	15.7027	21.3341	18.0748	17.879	17.2215
sp|P00330|ADH1_YEAST	ADH1	Alcohol dehydrogenase 1	794	0	U	K.ATDGGAHGVIN@VSVSEAAIEASTR.Y	15.1493	9.9931	12.111	11.4772	10.262	8.35218	14.1702	12.5365	15.7444	5.20775	3.01904	5.48198	6.55723	5.46063	6.90429	6.76131	7.17084	5.01466
sp|P00330|ADH1_YEAST	ADH1	Alcohol dehydrogenase 1	794	0	U	K.ATDGGAHGVINVSVSEAAIEASTR.Y	10.7873	8.93621	11.42	10.7314	13.6611	12.7475	16.0362	12.1518	13.4661	12.1547	10.1484	12.8687	9.58526	7.23817	11.6139	8.7357	11.6914	7.87965
sp|P00330|ADH1_YEAST	ADH1	Alcohol dehydrogenase 1	794	0	U	K.ATDGGAHGVINVSVSEAAIEASTR.Y	8.84665	5.67888	9.49009	12.8906	8.73425	12.7726	11.0864	10.816	9.90526	3.83342	9.18996	4.5995	3.44188	6.72862	8.69848	5.43759	5.82009	5.59481
sp|P00330|ADH1_YEAST	ADH1	Alcohol dehydrogenase 1	794	0	U	K.ATDGGAHGVINVSVSEAAIEASTR.Y	17.8354	16.0768	21.2525	14.5774	11.3021	14.0503	21.5482	14.8768	17.2011	13.1985	9.00903	11.3888	10.3708	12.3082	12.2326	15.1311	13.1314	15.4585
sp|P00330|ADH1_YEAST	ADH1	Alcohol dehydrogenase 1	794	0	U	K.ATDGGAHGVINVSVSEAAIEASTR.Y	9.59156	10.218	6.08328	11.5648	9.68865	9.3933	9.35118	9.47019	11.7045	6.90913	4.75391	6.79939	5.66899	4.9415	8.29429	8.97024	8.38992	4.71625
sp|P00330|ADH1_YEAST	ADH1	Alcohol dehydrogenase 1	794	0	U	K.ATDGGAHGVINVSVSEAAIEASTR.Y	6.42683	9.53899	8.86063	7.73304	6.12235	6.8174	9.14196	8.12848	7.90083	7.47661	7.52588	6.46412	9.12773	6.19626	5.48806	9.90594	5.74369	6.58266
sp|P00330|ADH1_YEAST	ADH1	Alcohol dehydrogenase 1	794	0	U	K.ATDGGAHGVINVSVSEAAIEASTR.Y	5.51512	8.98392	7.3949	5.48306	3.83362	6.23493	7.73415	10.3981	5.10356	5.93244	7.39137	6.97909	6.34416	8.75295	4.11568	5.04924	6.40146	8.69426
sp|P00330|ADH1_YEAST	ADH1	Alcohol dehydrogenase 1	794	0	U	K.ATDGGAHGVINVSVSEAAIEASTR.Y	5.40978	4.1935	8.17826	5.55883	7.12844	6.86879	4.90568	6.24475	8.64378	7.59761	9.26554	6.02525	6.64385	5.78684	1.71313	4.96231	6.35844	8.76571
sp|P00330|ADH1_YEAST	ADH1	Alcohol dehydrogenase 1	794	0	U	K.ATDGGAHGVINVSVSEAAIEASTR.Y	12.2759	11.859	10.9778	13.179	11.5471	8.93932	11.9144	14.3256	15.0416	11.7728	10.8072	11.6011	10.0646	8.60249	11.9223	14.4826	10.2303	8.71482
sp|P00330|ADH1_YEAST	ADH1	Alcohol dehydrogenase 1	794	0	U	K.DIVGAVLK.A	21.2509	19.7191	19.2348	17.3545	16.5568	17.0132	18.7876	19.4212	25.2906	17.4487	19.1195	18.934	12.6812	13.5411	23.0867	21.0055	19.5727	19.6716
sp|P00330|ADH1_YEAST	ADH1	Alcohol dehydrogenase 1	794	0	U	R.VLGIDGGEGK.E	126.791	101.448	120.761	102.624	92.8644	91.1791	106.367	122.026	118.833	99.4845	103.969	95.7712	85.9904	81.1527	98.1628	116.138	113.849	109.593
sp|P00330|ADH1_YEAST	ADH1	Alcohol dehydrogenase 1	794	0	U	K.VVGLSTLPEIYEKMEKGQIVGR.Y	78.0703	119.181	84.7182	80.6159	98.456	70.7629	103.179	65.9982	66.8071	99.0961	81.285	72.3444	91.9591	67.5919	36.4147	56.8889	83.6585	60.9995
sp|P00330|ADH1_YEAST	ADH1	Alcohol dehydrogenase 1	794	0	U	K.AN@ELLINVK.Y	129.104	135.029	149.371	119.611	94.2479	113.727	136.034	135.891	131.307	119.501	117.205	127.144	105.98	117.917	142.167	157.058	134.277	117.786
sp|P00330|ADH1_YEAST	ADH1	Alcohol dehydrogenase 1	794	0	U	R.ANGTTVLVGMPAGAK.C	61.2622	57.9422	58.5159	52.5716	61.0665	60.5664	62.8973	68.1506	58.2878	53.8236	50.6341	57.9493	58.779	54.1909	58.474	67.9611	56.4394	64.7317
sp|P00330|ADH1_YEAST	ADH1	Alcohol dehydrogenase 1	794	0	U	K.ATDGGAHGVINVSVSEAAIEASTR.Y	16.6911	14.0759	17.2385	11.1196	13.979	16.5318	18.6805	15.6954	14.1041	15.2638	9.15537	9.16552	9.43669	12.4083	11.5504	10.9098	12.614	10.1013
sp|P00330|ADH1_YEAST	ADH1	Alcohol dehydrogenase 1	794	0	U	K.DIVGAVLK.A	51.3535	55.3772	55.1814	46.7848	42.4337	43.0967	60.5151	54.2019	45.2575	58.3405	52.7048	63.2663	46.4538	43.6739	52.1429	69.6702	60.7794	58.298
sp|P00330|ADH1_YEAST	ADH1	Alcohol dehydrogenase 1	794	0	U	R.SIGGEVFIDFTK.E	44.1393	51.39	51.9178	54.7119	42.4902	42.5816	57.3377	46.738	49.7959	48.0097	47.0143	47.2707	44.9692	37.7568	42.5755	49.0171	51.6708	51.3202
sp|P00330|ADH1_YEAST	ADH1	Alcohol dehydrogenase 1	794	0	U	R.VLGIDGGEGK.E	181.37	173.53	175.36	137.522	143.977	135.392	164.523	180.568	172.365	141.316	153.08	156.498	135.896	139.994	158.469	178.97	174.458	160.781
sp|P00330|ADH1_YEAST	ADH1	Alcohol dehydrogenase 1	794	0	U	K.ANELLINVK.Y	68.9942	71.3636	71.1707	65.3518	55.7103	58.9104	66.7237	69.5196	59.8235	69.728	66.7855	67.6969	57.168	49.8527	65.8579	64.5214	61.5371	64.1603
sp|P00330|ADH1_YEAST	ADH1	Alcohol dehydrogenase 1	794	0	U	R.ANGTTVLVGMPAGAK.C	50.3344	54.0321	50.2186	47.9598	39.2611	36.2124	42.4696	47.6401	51.6016	40.1882	35.9065	41.3927	41.8091	46.8795	45.0804	42.2108	41.2529	50.8604
sp|P00330|ADH1_YEAST	ADH1	Alcohol dehydrogenase 1	794	0	U	K.ATDGGAHGVINVSVSEAAIEASTR.Y	16.706	17.7552	15.7063	11.5352	12.5737	14.5809	20.026	16.7737	14.9765	20.254	18.1016	20.2589	22.3015	18.197	19.826	21.211	21.8859	18.3361
sp|P00330|ADH1_YEAST	ADH1	Alcohol dehydrogenase 1	794	0	U	K.DIVGAVLK.A	83.7767	93.272	94.3131	76.8564	77.2997	78.0367	94.1018	91.9908	91.4369	80.9469	76.7344	77.7952	71.148	62.6174	85.3885	86.9672	75.1333	71.9817
sp|P00330|ADH1_YEAST	ADH1	Alcohol dehydrogenase 1	794	0	U	R.SIGGEVFIDFTK.E	96.0955	88.9585	88.2438	70.0075	77.2757	72.6036	82.2853	83.5841	80.6183	81.1287	81.9815	89.4827	76.4566	74.5172	69.1242	81.6107	77.7123	80.0318
sp|P00330|ADH1_YEAST	ADH1	Alcohol dehydrogenase 1	794	0	U	R.VLGIDGGEGK.E	103.564	109.398	89.7673	87.1313	78.9268	67.6417	96.5112	110.856	95.4516	84.2926	78.0594	101.86	69.3998	77.7579	86.9652	111.974	89.1513	84.9601
sp|P00330|ADH1_YEAST	ADH1	Alcohol dehydrogenase 1	794	0	U	R.VLGIDGGEGK.E	22.7706	28.1125	16.0421	19.0325	17.9628	20.5651	16.1897	22.9849	18.7743	21.4213	19.2028	17.1056	14.9544	12.5788	17.8416	18.7339	20.7741	20.8248
sp|P00330|ADH1_YEAST	ADH1	Alcohol dehydrogenase 1	794	0	U	R.VLGIDGGEGKEELFR.S	102.022	140.988	79.7709	87.5391	136.381	114.087	148.595	72.517	79.5947	117.57	140.875	87.0699	92.1072	90.7978	49.2855	57.0558	76.6717	65.5567
sp|P00330|ADH1_YEAST	ADH1	Alcohol dehydrogenase 1	794	0	U	K.VVGLSTLPEIYEK.M	44.3954	52.9226	53.7515	59.6789	57.2827	53.778	50.3691	47.2914	53.6486	54.9351	47.1414	55.3621	45.1025	53.832	46.3793	45.0793	47.5183	41.3632
sp|P00330|ADH1_YEAST	ADH1	Alcohol dehydrogenase 1	794	0	U	K.ANELLIN@VK.Y	29.9223	38.5508	36.8424	28.4266	26.4427	25.191	29.7458	38.7465	34.3557	27.0024	26.8211	28.7174	27.4905	27.966	35.7628	54.6844	34.2927	37.6108
sp|P00330|ADH1_YEAST	ADH1	Alcohol dehydrogenase 1	794	0	U	K.ATDGGAHGVINVSVSEAAIEASTR.Y	16.183	11.7569	13.4595	14.8825	13.721	9.00681	13.2694	11.3388	11.4292	13.3847	13.238	13.7411	11.5386	11.6646	12.4805	10.7715	14.2273	9.52528
sp|P00330|ADH1_YEAST	ADH1	Alcohol dehydrogenase 1	794	0	U	K.CCSDVFN@QVVK.S	30.7759	25.9822	30.3882	22.1224	21.6241	25.3846	22.6309	22.9519	26.1034	31.0831	43.1862	31.2164	25.2556	41.4966	32.8299	31.7544	30.8296	29.9819
sp|P00330|ADH1_YEAST	ADH1	Alcohol dehydrogenase 1	794	0	U	K.DIVGAVLK.A	85.4929	82.0047	86.3561	78.2636	77.4292	65.7625	82.7058	83.862	77.074	80.0804	85.4123	79.9367	69.5797	76.5561	74.2643	79.4702	78.1386	69.437
sp|P00330|ADH1_YEAST	ADH1	Alcohol dehydrogenase 1	794	0	U	R.SIGGEVFIDFTK.E	58.1693	56.8859	51.0432	53.8655	48.4551	48.3963	56.0175	64.8024	57.064	52.1911	55.1888	53.9998	48.8111	56.6432	66.7213	57.64	55.9677	54.3689
sp|P00330|ADH1_YEAST	ADH1	Alcohol dehydrogenase 1	794	0	U	R.VLGIDGGEGK.E	114.597	129.784	119.027	114.825	90.2775	96.1639	118.211	135.639	116.311	110.97	108.709	128.951	88.3531	91.5598	97.2308	133.387	108.644	121.85
sp|P00330|ADH1_YEAST	ADH1	Alcohol dehydrogenase 1	794	0	U	K.VVGLSTLPEIYEK.M	50.2106	65.8028	64.4273	56.2786	51.1489	56.242	68.988	47.4011	56.9032	58.134	49.5094	54.8741	50.5251	48.9465	55.11	55.9202	53.4289	50.3002
sp|P00330|ADH1_YEAST	ADH1	Alcohol dehydrogenase 1	794	0	U	K.AN@ELLINVK.Y	46.0684	51.7937	57.4558	48.2641	38.8201	34.9368	37.0812	54.4577	52.3029	45.9397	44.21	52.2905	48.1353	45.2166	52.8709	60.3073	46.8244	48.2392
sp|P00330|ADH1_YEAST	ADH1	Alcohol dehydrogenase 1	794	0	U	K.AN@ELLINVK.Y	67.4181	84.4991	78.4727	71.6565	68.4629	64.9442	73.1356	79.6463	66.4032	70.0873	62.0517	65.3408	55.9487	60.8386	83.1539	91.3031	65.6733	72.6729
sp|P00330|ADH1_YEAST	ADH1	Alcohol dehydrogenase 1	794	0	U	K.ANELLINVK.Y	18.3656	20.6901	24.8175	20.8468	17.9962	18.9434	23.6311	26.4444	20.2278	25.513	20.6199	15.7296	18.955	16.2511	20.4043	26.5157	21.028	17.3932
sp|P00330|ADH1_YEAST	ADH1	Alcohol dehydrogenase 1	794	0	U	R.ANGTTVLVGMPAGAK.C	91.4808	86.0112	82.5174	67.407	73.3561	72.8707	80.6907	92.6694	73.2757	98.9147	81.557	99.6639	63.0178	75.0693	69.6489	89.5096	80.6224	77.5551
sp|P00330|ADH1_YEAST	ADH1	Alcohol dehydrogenase 1	794	0	U	K.ATDGGAHGVINVSVSEAAIEASTR.Y	15.964	17.3393	15.3273	11.4868	18.4999	17.2889	19.918	19.5199	16.7395	17.5032	21.1927	21.0842	13.8882	19.1298	17.193	17.268	16.9868	17.5444
sp|P00330|ADH1_YEAST	ADH1	Alcohol dehydrogenase 1	794	0	U	K.CCSDVFNQVVK.S	36.5114	39.9438	36.8864	34.8831	29.1813	37.3247	33.1174	44.1147	31.6886	97.1959	109.852	94.3901	80.1365	81.024	52.2175	65.7677	95.5763	79.222
sp|P00330|ADH1_YEAST	ADH1	Alcohol dehydrogenase 1	794	0	U	K.CCSDVFN@QVVK.S	59.4862	38.5552	40.618	53.3706	50.3493	52.8513	53.046	47.7233	51.6687	134.539	159.158	140.53	102.285	120.203	81.1605	98.0567	119.733	110.461
sp|P00330|ADH1_YEAST	ADH1	Alcohol dehydrogenase 1	794	0	U	K.CCSDVFNQVVK.S	43.5315	38.7713	30.6368	38.3471	41.3604	38.2323	36.937	43.8216	46.6899	157.844	190.438	160.836	128.741	143.308	81.6097	95.9507	151.286	138.811
sp|P00330|ADH1_YEAST	ADH1	Alcohol dehydrogenase 1	794	0	U	K.CCSDVFNQVVK.S	45.3272	32.7656	22.3072	42.1701	35.8317	32.521	24.094	43.5011	33.8319	123.914	172.923	126.08	116.707	120.645	86.7118	94.7477	133.546	120.191
sp|P00330|ADH1_YEAST	ADH1	Alcohol dehydrogenase 1	794	0	U	K.DIVGAVLK.A	253.178	256.351	270.178	210.432	213.385	199.487	271.797	261.739	234.869	229.28	216.53	222.612	183.236	188.864	204.349	238.846	241.062	224.148
sp|P00330|ADH1_YEAST	ADH1	Alcohol dehydrogenase 1	794	0	U	R.SIGGEVFIDFTK.E	48.5291	60.8855	60.7326	34.3642	38.6562	44.4992	50.0789	63.2038	55.9417	48.9282	48.2811	54.6442	43.7025	43.0134	45.0946	52.6933	47.9345	47.1249
sp|P00330|ADH1_YEAST	ADH1	Alcohol dehydrogenase 1	794	0	U	K.VVGLSTLPEIYEK.M	52.3097	59.7014	58.5137	52.4602	49.8876	45.9526	69.581	62.6978	55.2975	61.9461	56.6082	56.779	45.3781	48.3247	41.5155	46.7205	59.8072	55.7634
sp|P00330|ADH1_YEAST	ADH1	Alcohol dehydrogenase 1	794	0	U	K.ANELLINVK.Y	28.6605	22.985	30.3832	17.6147	22.8717	19.08	25.7965	26.2805	20.4793	23.9475	27.8043	24.5107	19.3711	17.9588	24.5767	28.4584	22.6181	21.6009
sp|P00330|ADH1_YEAST	ADH1	Alcohol dehydrogenase 1	794	0	U	R.ANGTTVLVGMPAGAK.C	23.7195	24.0638	23.2668	19.4148	19.9468	24.713	19.4592	25.1115	26.459	26.817	25.201	28.0023	14.501	23.9302	22.2118	23.468	25.0037	21.3093
sp|P00330|ADH1_YEAST	ADH1	Alcohol dehydrogenase 1	794	0	U	R.AN@GTTVLVGMPAGAK.C	55.1949	49.9213	54.8041	43.098	40.6842	41.7514	42.3351	50.6939	53.0912	45.7449	44.6562	48.5896	42.0151	39.8542	41.2235	46.7559	45.0973	45.6194
sp|P00330|ADH1_YEAST	ADH1	Alcohol dehydrogenase 1	794	0	U	K.ATDGGAHGVINVSVSEAAIEASTR.Y	15.4037	13.8029	13.7651	12.1461	12.8223	14.9461	16.8878	15.1136	16.6086	14.49	14.6222	15.0302	12.7864	11.7079	13.0801	14.2104	12.8653	12.1674
sp|P00330|ADH1_YEAST	ADH1	Alcohol dehydrogenase 1	794	0	U	K.ATDGGAHGVINVSVSEAAIEASTR.Y	14.8498	15.4953	13.5589	18.3416	19.3012	17.3269	22.7377	15.0584	15.5764	16.1707	16.9477	15.9244	18.6086	15.1152	14.033	16.0447	14.7105	15.7608
sp|P00330|ADH1_YEAST	ADH1	Alcohol dehydrogenase 1	794	0	U	K.CCSDVFNQVVK.S	34.5872	33.1719	12.35	24.3175	31.7173	22.7305	19.6842	29.3033	36.9499	192.155	231.428	172.239	146.725	160.025	87.715	99.0981	179.919	162.969
sp|P00330|ADH1_YEAST	ADH1	Alcohol dehydrogenase 1	794	0	U	K.DIVGAVLK.A	29.3282	33.6038	34.9948	24.9711	27.5352	25.3572	32.4599	31.0104	27.0441	28.5522	29.9061	20.3776	31.3058	24.214	26.074	34.8724	32.1847	17.535
sp|P00330|ADH1_YEAST	ADH1	Alcohol dehydrogenase 1	794	0	U	R.GLVKSPIKVVGLSTLPEIYEK.M	17.2875	34.1627	21.4526	22.3684	27.8246	23.2908	21.7122	14.3703	16.8808	27.6034	28.2072	21.4544	33.4471	27.2668	9.448	32.4125	30.0803	31.974
sp|P00330|ADH1_YEAST	ADH1	Alcohol dehydrogenase 1	794	0	U	K.GVIFYESHGKLEYK.D	60.18	86.1638	68.5098	62.9832	83.1258	60.8717	67.7364	47.5955	54.6222	132.794	99.9882	73.2862	129.841	81.911	108.341	288.875	105.887	88.0756
sp|P00330|ADH1_YEAST	ADH1	Alcohol dehydrogenase 1	794	0	U	R.SIGGEVFIDFTK.E	75.8111	70.1348	76.6913	60.9826	60.8052	63.5673	73.1375	66.3719	60.8013	66.6358	61.0374	69.0159	60.1167	51.3134	62.0261	69.8722	64.6325	52.6927
sp|P00330|ADH1_YEAST	ADH1	Alcohol dehydrogenase 1	794	0	U	K.VVGLSTLPEIYEK.M	64.0259	54.5349	64.0737	56.2325	52.6367	51.6459	67.7525	76.6045	65.2643	62.7155	59.1182	62.0334	60.4696	57.7678	63.4253	57.2152	59.8596	53.3096
sp|P00330|ADH1_YEAST	ADH1	Alcohol dehydrogenase 1	794	0	U	K.ANELLINVK.Y	17.7213	22.8239	19.1815	10.2996	15.4191	14.1143	20.189	19.3	17.5828	19.1997	12.5213	19.8725	17.5733	10.7512	14.6521	17.4065	16.1609	16.6861
sp|P00330|ADH1_YEAST	ADH1	Alcohol dehydrogenase 1	794	0	U	R.ANGTTVLVGM*PAGAK.C	83.1617	82.7414	78.5154	70.3189	73.5124	76.1876	75.5109	78.4025	81.8494	82.2103	88.9879	76.7721	72.6999	65.3688	66.0502	75.6219	76.7414	80.1462
sp|P00330|ADH1_YEAST	ADH1	Alcohol dehydrogenase 1	794	0	U	R.ANGTTVLVGM*PAGAK.C	55.601	55.0194	45.7657	39.9352	36.1138	43.0295	54.4194	51.1988	44.0006	34.38	44.6428	48.7279	40.449	36.6487	40.7339	46.0002	45.1118	42.7296
sp|P00330|ADH1_YEAST	ADH1	Alcohol dehydrogenase 1	794	0	U	R.ANGTTVLVGM*PAGAK.C	42.6955	38.2933	60.0923	40.4536	41.288	45.462	55.1525	42.0547	29.8535	35.4935	39.816	37.2102	33.2335	34.2066	30.4476	40.3699	33.5428	31.3518
sp|P00330|ADH1_YEAST	ADH1	Alcohol dehydrogenase 1	794	0	U	R.ANGTTVLVGM*PAGAK.C	56.3628	49.307	57.1104	45.5937	59.4116	47.8397	48.0422	65.3103	57.9319	58.5289	68.392	59.1747	61.1085	51.7103	59.2015	56.8225	61.7352	54.2766
sp|P00330|ADH1_YEAST	ADH1	Alcohol dehydrogenase 1	794	0	U	R.ANGTTVLVGM*PAGAK.C	65.1427	73.4668	72.9129	54.808	48.2116	57.8335	74.3114	67.7698	77.2032	67.4732	51.0938	63.9941	47.8451	59.09	55.4248	73.839	60.9354	72.7085
sp|P00330|ADH1_YEAST	ADH1	Alcohol dehydrogenase 1	794	0	U	R.ANGTTVLVGMPAGAK.C	73.6085	93.4391	78.8216	62.8411	74.4956	64.1555	82.4788	73.032	79.9781	81.5451	86.8821	83.2887	60.7169	67.0358	88.714	85.0968	66.6101	78.4248
sp|P00330|ADH1_YEAST	ADH1	Alcohol dehydrogenase 1	794	0	U	K.ATDGGAHGVINVSVSEAAIEASTR.Y	21.7001	18.1505	17.6536	16.395	19.4696	20.328	18.0995	19.9409	16.0089	14.8176	11.6107	11.6058	7.54385	12.0691	14.231	11.6943	13.4731	12.0306
sp|P00330|ADH1_YEAST	ADH1	Alcohol dehydrogenase 1	794	0	U	K.ATDGGAHGVINVSVSEAAIEASTR.Y	14.4594	16.5381	18.7633	20.4297	14.8429	19.1564	15.8839	15.6807	17.754	13.9566	11.4567	13.4985	8.5876	10.9604	14.6142	15.7598	9.64325	12.6001
sp|P00330|ADH1_YEAST	ADH1	Alcohol dehydrogenase 1	794	0	U	K.CCSDVFNQVVK.S	58.6495	43.0475	29.2965	39.5719	31.5907	43.4042	52.8688	52.0374	36.2882	121.548	104.29	135.695	103.698	97.9797	131.261	157.692	124.609	133.248
sp|P00330|ADH1_YEAST	ADH1	Alcohol dehydrogenase 1	794	0	U	K.DIVGAVLK.A	157.551	178.624	166.608	125.36	129.958	131.176	151.158	158.524	154.19	155.937	146.055	163.572	117.885	117.9	132.295	165.677	158.81	155.22
sp|P00330|ADH1_YEAST	ADH1	Alcohol dehydrogenase 1	794	0	U	R.GLVKSPIKVVGLSTLPEIYEK.M	22.0399	31.9872	21.5318	28.226	22.2418	19.695	20.901	19.4575	20.5475	23.9995	24.5934	27.2721	34.4618	21.4978	16.3891	28.5962	22.4578	24.8643
sp|P00330|ADH1_YEAST	ADH1	Alcohol dehydrogenase 1	794	0	U	R.GLVKSPIKVVGLSTLPEIYEK.M	30.7267	57.8707	38.9357	35.9043	37.0402	33.8073	40.9316	24.5321	29.4045	52.4388	47.1655	41.3336	56.9118	38.1692	32.9798	48.5242	46.1161	37.9749
sp|P00330|ADH1_YEAST	ADH1	Alcohol dehydrogenase 1	794	0	U	R.SIGGEVFIDFTK.E	52.2934	60.873	60.219	47.1334	50.4142	55.9017	67.2024	68.6002	60.9655	67.2511	50.8123	61.2907	49.302	57.7838	50.427	48.9332	57.3749	59.3355
sp|P00330|ADH1_YEAST	ADH1	Alcohol dehydrogenase 1	794	0	U	K.ANELLINVK.Y	90.4278	92.2332	95.9125	81.6497	66.4166	80.5583	98.9309	87.1067	90.5576	90.0704	78.2635	97.7695	65.5262	75.7015	75.0268	93.5748	87.2717	102.19
sp|P00330|ADH1_YEAST	ADH1	Alcohol dehydrogenase 1	794	0	U	R.ANGTTVLVGM*PAGAK.C	142.544	146.921	131.444	96.0705	110.793	122.805	137.089	136.756	120.144	137.351	134.659	129.884	109.492	104.338	120.398	148.973	129.247	115.817
sp|P00330|ADH1_YEAST	ADH1	Alcohol dehydrogenase 1	794	0	U	R.ANGTTVLVGM*PAGAK.C	28.9396	23.4799	30.1463	28.2772	31.1103	24.8872	25.7963	27.6554	29.1793	27.2439	23.1676	30.8692	22.0122	27.1133	24.0989	22.9036	22.1321	23.3576
sp|P00330|ADH1_YEAST	ADH1	Alcohol dehydrogenase 1	794	0	U	R.ANGTTVLVGM*PAGAK.C	35.8482	34.7536	45.083	34.0546	25.1465	39.8817	41.2243	35.3258	38.8026	38.4313	44.9167	39.0715	31.7822	32.0139	36.5171	33.3164	37.3161	36.125
sp|P00330|ADH1_YEAST	ADH1	Alcohol dehydrogenase 1	794	0	U	R.ANGTTVLVGM*PAGAK.C	56.6185	51.6618	46.2499	52.1656	52.7657	41.465	51.6791	53.2909	52.4651	52.9135	46.0221	45.5944	38.0171	44.6552	47.3729	49.3068	44.2609	50.5145
sp|P00330|ADH1_YEAST	ADH1	Alcohol dehydrogenase 1	794	0	U	R.ANGTTVLVGM*PAGAK.C	38.3376	35.6877	80.0601	38.5595	54.8085	47.0091	84.0716	39.4278	48.1395	31.9314	39.1115	37.8742	34.4785	28.8069	36.0092	36.3826	36.777	36.8173
sp|P00330|ADH1_YEAST	ADH1	Alcohol dehydrogenase 1	794	0	U	R.ANGTTVLVGM*PAGAK.C	61.3539	69.6973	65.2216	43.3792	52.8824	52.7744	61.5958	71.449	53.0295	59.5849	66.8652	70.5005	52.6114	56.1423	59.7936	63.9008	69.9673	56.9519
sp|P00330|ADH1_YEAST	ADH1	Alcohol dehydrogenase 1	794	0	U	R.ANGTTVLVGMPAGAK.C	98.9728	101.569	105.522	73.4299	78.5253	94.1761	114.725	86.9365	97.374	109.895	94.3724	98.9839	80.5745	84.9784	75.1293	92.6334	95.7832	92.4084
sp|P00330|ADH1_YEAST	ADH1	Alcohol dehydrogenase 1	794	0	U	K.ATDGGAHGVINVSVSEAAIEASTR.Y	26.8031	28.0365	36.7765	29.5866	25.8914	25.6136	46.8924	19.5252	33.9733	23.0151	14.4128	19.7602	11.1054	14.3643	15.9789	13.3017	12.9088	16.5686
sp|P00330|ADH1_YEAST	ADH1	Alcohol dehydrogenase 1	794	0	U	K.DIVGAVLK.A	74.9327	89.2729	74.4458	64.7792	58.5181	69.855	86.8779	71.9065	82.8169	79.4647	72.3016	88.633	51.7331	63.6306	67.5643	80.0405	79.6223	80.3861
sp|P00330|ADH1_YEAST	ADH1	Alcohol dehydrogenase 1	794	0	U	K.DIVGAVLK.A	153.305	166.075	151.736	146.922	117.735	107.602	168.665	151.35	135.463	144.149	153.371	171.975	114.779	118.086	124.077	162.596	183.487	181.442
sp|P00330|ADH1_YEAST	ADH1	Alcohol dehydrogenase 1	794	0	U	K.DIVGAVLK.A	144.339	139.271	148.501	118.822	108.466	100.182	143.826	142.057	135.766	131.322	121.864	115.992	96.2003	104.795	115.083	121.743	131.406	125.69
sp|P00330|ADH1_YEAST	ADH1	Alcohol dehydrogenase 1	794	0	U	K.DIVGAVLK.A	25.9014	22.9079	31.1081	24.8961	19.3245	23.0804	33.315	21.7514	25.8879	26.2713	22.3672	31.7381	13.2987	21.0956	18.8221	22.7619	27.1213	25.9427
sp|P00330|ADH1_YEAST	ADH1	Alcohol dehydrogenase 1	794	0	U	K.DIVGAVLK.A	14.4792	17.5258	21.5881	15.434	15.6075	16.2609	14.3684	18.1744	17.3435	22.9782	16.1575	21.2668	15.0963	14.6636	15.6251	12.7103	14.9167	20.4223
sp|P00330|ADH1_YEAST	ADH1	Alcohol dehydrogenase 1	794	0	U	K.DIVGAVLK.A	14.1633	14.5463	10.0284	13.1803	10.4238	13.3044	15.2185	11.575	15.1052	12.2563	13.8324	15.5786	9.27367	14.0945	13.587	12.0075	15.2032	15.7976
sp|P00330|ADH1_YEAST	ADH1	Alcohol dehydrogenase 1	794	0	U	K.DIVGAVLK.A	41.4902	37.0746	45.7448	36.7928	36.5072	36.4129	47.4772	43.3183	39.4866	41.0713	42.0667	48.2744	33.0976	31.419	36.7743	39.8825	40.7001	44.3822
sp|P00330|ADH1_YEAST	ADH1	Alcohol dehydrogenase 1	794	0	U	K.DIVGAVLK.A	37.1359	33.5853	33.2412	30.2147	29.2326	32.372	31.1105	29.695	27.6914	37.3373	30.1352	32.6363	31.5039	32.9325	27.9824	36.9821	32.1076	32.8457
sp|P00330|ADH1_YEAST	ADH1	Alcohol dehydrogenase 1	794	0	U	K.DIVGAVLK.A	24.5531	23.7904	29.8926	28.1506	22.3078	29.1057	25.8471	33.7777	30.8915	35.6318	32.9942	32.6383	30.1339	26.9189	32.0095	34.1303	28.362	30.0168
sp|P00330|ADH1_YEAST	ADH1	Alcohol dehydrogenase 1	794	0	U	K.DIVGAVLK.A	7.54478	6.37291	6.94069	7.86751	8.1391	6.12421	6.27566	7.69318	5.13713	5.75498	5.66588	6.13927	7.46184	6.82337	5.88579	10.6668	6.81709	6.53149
sp|P00330|ADH1_YEAST	ADH1	Alcohol dehydrogenase 1	794	0	U	K.DIVGAVLK.A	21.1054	23.0391	21.6825	17.9648	17.6974	22.4861	15.535	22.0632	19.6858	18.7644	17.4786	20.9886	20.3704	11.5026	27.0402	23.2548	16.5546	18.0727
sp|P00330|ADH1_YEAST	ADH1	Alcohol dehydrogenase 1	794	0	U	K.DIVGAVLK.A	7.84514	6.55594	8.15795	7.2331	4.15291	9.0166	5.56522	6.23294	4.46504	5.44387	4.50401	3.3126	6.98566	8.3695	8.24687	8.71471	3.34592	7.21212
sp|P00330|ADH1_YEAST	ADH1	Alcohol dehydrogenase 1	794	0	U	K.DIVGAVLK.A	8.64192	5.21515	9.21949	3.23898	7.06569	4.14578	8.82995	7.57341	5.18973	8.11676	6.75618	2.43238	4.05128	3.60565	1.99565	5.0199	9.12366	7.11511
sp|P00330|ADH1_YEAST	ADH1	Alcohol dehydrogenase 1	794	0	U	K.DIVGAVLK.A	21.3746	19.4752	16.9362	21.2658	17.1671	12.3418	14.1312	22.9895	19.9088	17.0372	14.4355	18.2326	15.5599	19.8708	18.986	17.2878	19.0357	19.676
sp|P00330|ADH1_YEAST	ADH1	Alcohol dehydrogenase 1	794	0	U	K.DIVGAVLK.A	18.9926	14.368	16.3734	22.5302	15.7531	10.8126	16.7621	21.7966	20.1047	16.104	14.5205	17.5247	16.4762	14.3654	16.345	21.2638	19.1665	13.578
sp|P00330|ADH1_YEAST	ADH1	Alcohol dehydrogenase 1	794	0	U	K.DIVGAVLK.A	21.7912	21.1988	15.1439	10.7193	8.00055	16.1401	15.4604	18.7419	14.7566	16.345	12.0632	16.9971	19.9766	15.8045	15.2558	17.4346	19.7575	15.5612
sp|P00330|ADH1_YEAST	ADH1	Alcohol dehydrogenase 1	794	0	U	K.DIVGAVLK.A	36.5233	44.15	47.3666	29.0696	32.9438	25.6841	47.219	50.8518	43.1892	35.629	40.2914	34.9495	25.9454	30.9817	27.0731	36.7942	40.4095	45.1631
sp|P00330|ADH1_YEAST	ADH1	Alcohol dehydrogenase 1	794	0	U	R.SIGGEVFIDFTKEK.D	35.9158	57.1157	49.145	39.4054	45.7266	40.2473	42.0675	41.7072	37.87	39.068	44.054	46.2242	46.9614	42.8142	28.4124	44.2245	43.1234	43.237
sp|P00330|ADH1_YEAST	ADH1	Alcohol dehydrogenase 1	794	0	U	K.VVGLSTLPEIYEK.M	31.8865	41.3261	37.1495	31.3934	39.636	36.2819	38.3585	41.0281	28.9747	36.5414	30.944	35.4472	31.1054	34.1942	30.7343	38.8062	36.4274	33.1695
sp|P00330|ADH1_YEAST	ADH1	Alcohol dehydrogenase 1	794	0	U	K.ATDGGAHGVINVSVSEAAIEASTR.Y	25.5755	25.3528	26.4386	23.6439	23.272	22.6498	26.5872	23.187	25.1211	30.5046	30.1941	29.1182	22.0302	17.7323	22.0431	24.3365	21.2967	19.927
sp|P00330|ADH1_YEAST	ADH1	Alcohol dehydrogenase 1	794	0	U	K.ATDGGAHGVINVSVSEAAIEASTR.Y	13.4314	11.9357	16.6816	14.5314	10.6459	8.29911	12.4976	14.3231	14.1639	12.734	14.9281	10.8484	11.3169	10.9193	12.1751	16.9083	14.1479	9.42729
sp|P00330|ADH1_YEAST	ADH1	Alcohol dehydrogenase 1	794	0	U	R.SIGGEVFIDFTK.E	17.4132	17.2268	19.936	23.8505	15.0599	18.0295	17.4868	21.9541	14.7658	13.6338	16.6909	14.7752	14.664	14.6635	14.6434	17.1067	18.0409	17.1572
sp|P00330|ADH1_YEAST	ADH1	Alcohol dehydrogenase 1	794	0	U	K.VVGLSTLPEIYEK.M	11.367	12.9913	15.7942	11.488	6.04618	12.6921	13.4245	10.8514	15.3445	14.006	12.6009	12.2877	11.411	6.54705	12.905	18.5046	13.6961	14.2268
sp|P00330|ADH1_YEAST	ADH1	Alcohol dehydrogenase 1	794	0	U	K.ANELLINVK.Y	64.6025	62.3741	69.3599	85.7933	74.1694	78.9716	63.8476	63.8954	58.7547	73.3854	64.4532	68.4374	68.9787	63.4558	70.4035	70.3442	59.2226	67.4525
sp|P00330|ADH1_YEAST	ADH1	Alcohol dehydrogenase 1	794	0	U	K.AN@ELLINVK.Y	46.3791	55.7007	57.8096	42.4015	33.6835	38.9769	47.5555	57.6977	37.3605	56.5611	42.6341	53.3393	48.8849	43.7279	50.1036	54.6174	51.8293	49.6267
sp|P00330|ADH1_YEAST	ADH1	Alcohol dehydrogenase 1	794	0	U	K.ATDGGAHGVINVSVSEAAIEASTR.Y	33.3854	35.7637	35.2342	28.7957	28.5054	27.5654	37.1385	29.8243	35.7886	30.2801	32.1151	30.5196	23.9733	25.3961	24.0744	32.8494	31.6676	22.8043
sp|P00330|ADH1_YEAST	ADH1	Alcohol dehydrogenase 1	794	0	U	K.CCSDVFNQVVK.S	21.0003	23.9259	18.2396	14.9925	13.7329	15.9703	15.161	21.9838	18.3567	38.9742	53.3156	46.4239	36.6465	45.2415	31.3609	35.3479	40.4764	46.9134
sp|P00330|ADH1_YEAST	ADH1	Alcohol dehydrogenase 1	794	0	U	K.CCSDVFNQVVK.S	33.4743	41.1632	31.1645	30.828	30.9152	37.2305	30.5119	30.0038	39.0996	71.9527	84.4074	66.5254	61.5508	69.0689	46.8217	56.5862	64.9189	62.2434
sp|P00330|ADH1_YEAST	ADH1	Alcohol dehydrogenase 1	794	0	U	K.DIVGAVLK.A	93.525	101.815	100.909	84.8115	71.1091	73.3147	93.0185	102.153	83.7356	84.9619	79.8505	92.4476	75.3733	82.94	87.2679	106.636	91.0337	88.5677
sp|P00330|ADH1_YEAST	ADH1	Alcohol dehydrogenase 1	794	0	U	R.VLGIDGGEGK.E	144.621	148.955	164.167	121.356	111.342	106.744	132.252	152.356	125.034	129.573	114.84	130.836	107.904	93.2972	104.16	136.88	125.729	118.321
sp|P00330|ADH1_YEAST	ADH1	Alcohol dehydrogenase 1	794	0	U	R.VLGIDGGEGK.E	125.196	117.685	120.376	104.781	118.74	91.4548	110.981	119.855	108.04	109.641	120.793	125.65	91.2238	103.074	122.525	136.678	127.438	122.271
sp|P00330|ADH1_YEAST	ADH1	Alcohol dehydrogenase 1	794	0	U	R.VLGIDGGEGK.E	13.9339	8.79653	9.46678	10.5134	12.5557	9.4283	9.09686	10.575	10.6579	7.46296	15.7298	7.37271	7.7331	5.36733	9.29987	9.5034	8.63365	6.13656
sp|P00330|ADH1_YEAST	ADH1	Alcohol dehydrogenase 1	794	0	U	R.VLGIDGGEGK.E	13.1375	14.5188	11.971	5.96308	8.61689	9.2663	10.6194	9.78837	7.52559	9.44311	11.3253	10.8315	8.26422	9.21972	10.288	8.25037	12.0288	10.1177
sp|P00330|ADH1_YEAST	ADH1	Alcohol dehydrogenase 1	794	0	U	R.VLGIDGGEGK.E	23.7293	24.6377	23.9956	21.1189	16.7331	23.01	18.1722	27.9304	14.0668	17.3215	24.002	28.1289	15.6421	20.7179	17.7403	19.0769	22.4988	17.9097
sp|P00330|ADH1_YEAST	ADH1	Alcohol dehydrogenase 1	794	0	U	R.VLGIDGGEGKEELFR.S	77.7768	94.7825	53.8512	58.4802	94.2173	99.901	122.634	40.0198	55.5416	91.0518	120.949	72.2647	67.7669	69.8978	28.6767	40.9734	65.4395	47.4852
sp|P00330|ADH1_YEAST	ADH1	Alcohol dehydrogenase 1	794	0	U	R.VLGIDGGEGKEELFR.S	8.29115	10.4574	6.87165	8.48077	10.8857	8.36881	14.2241	8.54574	8.07772	13.7066	15.2516	8.04657	9.6226	8.84601	6.80511	6.38684	13.1403	4.42919
sp|P00330|ADH1_YEAST	ADH1	Alcohol dehydrogenase 1	794	0	U	K.VVGLSTLPEIYEK.M	30.3182	30.0743	26.3267	20.8506	23.4868	21.5703	32.3416	27.1058	27.4268	27.0779	30.146	29.1435	18.1874	22.7352	24.8887	25.9833	25.5471	26.4001
sp|P00330|ADH1_YEAST	ADH1	Alcohol dehydrogenase 1	794	0	U	K.ATDGGAHGVINVSVSEAAIEASTR.Y	19.1061	16.1616	14.4397	11.6568	11.9066	10.009	19.2168	17.4829	17.9304	16.2004	15.3535	15.7303	13.6596	19.7825	11.4487	11.5497	19.2752	16.1499
sp|P00330|ADH1_YEAST	ADH1	Alcohol dehydrogenase 1	794	0	U	K.ATDGGAHGVINVSVSEAAIEASTR.Y	23.1115	25.0918	18.4804	19.8304	18.4405	23.4984	25.3247	18.2672	22.4483	22.955	27.9699	24.4649	18.1429	19.0007	17.9987	16.967	23.7145	24.1687
sp|P00330|ADH1_YEAST	ADH1	Alcohol dehydrogenase 1	794	0	U	K.ATDGGAHGVINVSVSEAAIEASTR.Y	27.962	17.2871	22.1594	24.7615	17.3356	10.2106	21.2667	26.8443	20.0136	19.1747	21.2458	26.0382	14.6951	18.4341	16.5848	20.3197	14.5398	18.7041
sp|P00330|ADH1_YEAST	ADH1	Alcohol dehydrogenase 1	794	0	U	K.ATDGGAHGVINVSVSEAAIEASTR.Y	11.9344	12.0866	14.7238	11.5824	8.36896	14.2543	13.4295	14.964	7.07828	6.54987	12.2574	11.6058	10.4542	12.2865	9.30922	8.64463	11.4822	13.054
sp|P00330|ADH1_YEAST	ADH1	Alcohol dehydrogenase 1	794	0	U	K.ATDGGAHGVIN@VSVSEAAIEASTR.Y	16.5202	14.2168	23.0265	12.3229	13.9469	21.0149	15.4013	12.1889	17.832	18.1551	12.8378	16.5723	13.4441	14.9955	22.9881	15.295	14.9252	17.1877
sp|P00330|ADH1_YEAST	ADH1	Alcohol dehydrogenase 1	794	0	U	K.ATDGGAHGVINVSVSEAAIEASTR.Y	11.6526	9.92726	9.75163	10.389	11.0872	13.314	13.2006	13.2419	11.2279	13.0048	10.5463	6.4167	7.3761	9.54012	14.677	13.7542	11.3046	15.4519
sp|P00330|ADH1_YEAST	ADH1	Alcohol dehydrogenase 1	794	0	U	K.CCSDVFNQVVK.S	37.5125	36.1912	31.9643	32.786	35.4758	39.4549	43.7854	46.0998	37.1454	56.0989	54.6061	61.549	44.35	50.4336	46.9108	46.4671	57.9039	57.6189
sp|P00330|ADH1_YEAST	ADH1	Alcohol dehydrogenase 1	794	0	U	K.SAN@LM*AGHWVAISGAAGGLGSLAVQ@YAK.A	9.43618	13.1118	11.1501	8.44622	10.7035	4.80567	10.0857	6.21128	9.88631	12.1609	9.29358	10.2508	6.36747	7.97534	4.82942	4.03458	8.68817	9.25428
sp|P00330|ADH1_YEAST	ADH1	Alcohol dehydrogenase 1	794	0	U	R.SIGGEVFIDFTK.E	23.0594	20.0243	22.1912	17.5754	16.8162	11.3663	23.0135	21.2486	21.6325	23.5339	15.3606	18.4174	15.3475	18.0702	16.3948	20.6326	21.0479	17.7907
sp|P00330|ADH1_YEAST	ADH1	Alcohol dehydrogenase 1	794	0	U	R.VLGIDGGEGK.E	185.198	193.776	210.673	167.631	148.574	157.802	171.796	205.185	177.444	187.778	166.306	198.938	149.3	158.235	167.045	227.436	183.238	182.782
sp|P00330|ADH1_YEAST	ADH1	Alcohol dehydrogenase 1	794	0	U	R.VLGIDGGEGKEELFR.S	40.8841	42.714	31.7891	28.2993	50.3306	45.8418	59.5304	26.1044	34.478	48.9128	61.132	38.178	44.0211	39.228	18.2853	20.3917	36.77	30.0624
sp|P00330|ADH1_YEAST	ADH1	Alcohol dehydrogenase 1	794	0	U	K.VVGLSTLPEIYEK.M	16.2628	14.4155	16.318	12.0553	16.1826	17.2272	15.8092	19.3086	17.5071	16.6073	11.9232	19.6362	13.069	11.7601	15.8673	20.8022	13.8261	20.2694
sp|P00330|ADH1_YEAST	ADH1	Alcohol dehydrogenase 1	794	0	U	K.VVGLSTLPEIYEKMEKGQIVGR.Y	26.3296	47.074	31.9298	24.162	27.4617	24.6795	36.2425	22.4062	24.0678	38.656	35.1615	25.7373	32.0001	33.6047	14.8249	21.1826	27.2885	24.4263
sp|P00330|ADH1_YEAST	ADH1	Alcohol dehydrogenase 1	794	0	U	K.ANELLIN@VK.Y	36.175	43.9756	42.5213	39.7912	32.7893	35.6098	35.4185	47.3597	39.1216	34.7283	34.3605	33.1357	33.0142	34.8401	51.5069	47.4023	40.1383	39.3943
sp|P00330|ADH1_YEAST	ADH1	Alcohol dehydrogenase 1	794	0	U	K.ANELLINVK.Y	51.5142	41.9885	48.7989	40.4198	35.5888	42.7714	50.8228	44.3755	42.9768	42.7844	39.6371	47.4203	34.5822	36.1679	39.609	41.5777	40.16	42.4047
sp|P00330|ADH1_YEAST	ADH1	Alcohol dehydrogenase 1	794	0	U	K.ATDGGAHGVINVSVSEAAIEASTR.Y	45.5231	54.516	45.6063	47.4059	45.8546	37.485	46.9549	49.6307	52.5831	44.9341	47.9158	53.5271	39.8564	40.2759	40.2122	39.9534	49.2411	44.7445
sp|P00330|ADH1_YEAST	ADH1	Alcohol dehydrogenase 1	794	0	U	K.CCSDVFNQVVK.S	21.3931	26.1571	9.64032	12.9345	15.6633	8.84919	17.5596	20.1042	22.2249	92.1543	103.293	82.0608	71.3216	76.1782	42.0044	56.1259	81.7113	71.1698
sp|P00330|ADH1_YEAST	ADH1	Alcohol dehydrogenase 1	794	0	U	K.CCSDVFNQVVK.S	18.631	18.138	5.02999	7.51321	12.5087	18.0107	14.8332	26.1649	15.2677	112.541	143.878	124.812	98.2277	87.9773	49.678	63.2106	106.731	90.0475
sp|P00330|ADH1_YEAST	ADH1	Alcohol dehydrogenase 1	794	0	U	K.CCSDVFNQVVK.S	31.2004	28.7439	6.16363	16.8452	27.7497	24.4335	22.2308	26.9775	24.0211	160.379	193.26	172.389	122.496	156.308	72.2308	108.916	154.084	147.898
sp|P00330|ADH1_YEAST	ADH1	Alcohol dehydrogenase 1	794	0	U	K.DIVGAVLK.A	269.972	262.739	274.215	245.216	218.712	220.605	264.899	263.897	239.977	254.872	255.846	262.384	228.559	231.884	249.694	287.563	265.736	265.22
sp|P00330|ADH1_YEAST	ADH1	Alcohol dehydrogenase 1	794	0	U	R.GLVKSPIKVVGLSTLPEIYEK.M	61.4121	113.107	91.5253	92.5419	91.0124	63.9699	77.3365	62.7779	64.1854	100.31	89.7915	82.6747	92.7823	81.5388	57.1956	106.649	80.2958	80.4719
sp|P00330|ADH1_YEAST	ADH1	Alcohol dehydrogenase 1	794	0	U	K.GVIFY#ESHGK.L	139.91	90.6942	103.985	78.1836	75.3611	88.5073	182.081	127.422	99.7411	80.906	80.7561	100.216	64.8501	88.3587	58.9596	73.8228	87.6228	69.9995
sp|P00330|ADH1_YEAST	ADH1	Alcohol dehydrogenase 1	794	0	U	R.SIGGEVFIDFTK.E	33.6638	40.4789	46.6526	39.1181	33.1257	38.8863	38.6757	34.8711	44.1874	36.7967	34.3986	36.478	34.0679	38.8796	32.199	28.4075	36.4257	41.7599
sp|P00330|ADH1_YEAST	ADH1	Alcohol dehydrogenase 1	794	0	U	K.VVGLSTLPEIYEK.M	24.2814	18.9273	20.2547	14.3235	21.0791	17.1327	26.8636	18.7509	20.9674	21.5105	23.3453	27.5033	18.2073	17.4639	18.5279	26.5044	20.8591	21.3533
sp|P00330|ADH1_YEAST	ADH1	Alcohol dehydrogenase 1	794	0	U	K.VVGLSTLPEIYEKMEK.G	29.2273	49.6306	31.4957	25.8139	38.3252	27.8568	29.3491	26.8516	29.2804	52.5275	45.9979	32.6393	56.9533	33.1852	22.9506	34.7393	51.4826	34.0312
sp|P00330|ADH1_YEAST	ADH1	Alcohol dehydrogenase 1	794	0	U	K.ANELLIN@VK.Y	7.84685	11.2653	12.0904	5.00618	5.26402	6.07254	8.8063	10.9419	6.38377	7.84697	6.71001	6.48933	7.8612	9.06993	7.97909	8.10454	8.96116	8.54292
sp|P00330|ADH1_YEAST	ADH1	Alcohol dehydrogenase 1	794	0	U	K.ATDGGAHGVINVSVSEAAIEASTR.Y	4.85515	7.4719	13.275	9.29479	8.42499	8.62677	8.02432	9.53998	11.1113	9.33999	4.86005	7.44204	8.09694	8.79697	5.57242	8.6992	7.11692	8.22334
sp|P00330|ADH1_YEAST	ADH1	Alcohol dehydrogenase 1	794	0	U	K.ATDGGAHGVINVSVSEAAIEASTR.Y	9.93275	8.69081	9.9021	6.7145	9.25668	8.67739	8.81838	8.43264	10.1245	6.90466	10.7674	10.2141	10.029	11.1007	7.19727	9.56822	6.96597	12.524
sp|P00330|ADH1_YEAST	ADH1	Alcohol dehydrogenase 1	794	0	U	K.CCSDVFN@QVVK.S	51.078	55.3209	49.8545	45.8942	51.0371	42.4125	44.6558	54.44	56.7563	76.9841	72.8673	83.4487	58.6261	63.2741	55.5556	72.7417	74.3879	64.9085
sp|P00330|ADH1_YEAST	ADH1	Alcohol dehydrogenase 1	794	0	U	R.SIGGEVFIDFTK.E	16.277	12.9099	14.6936	12.9235	10.7442	11.4886	13.425	12.6211	13.982	13.123	13.5287	16.7731	12.0197	9.20018	14.6037	10.5975	13.4059	11.9782
sp|P00330|ADH1_YEAST	ADH1	Alcohol dehydrogenase 1	794	0	U	R.VLGIDGGEGK.E	99.2039	110.111	101.726	94.1302	65.7806	70.6788	92.6518	111.366	86.9904	96.7579	82.0041	112.731	66.7985	79.2404	88.1462	117.336	85.6588	92.9622
sp|P00330|ADH1_YEAST	ADH1	Alcohol dehydrogenase 1	794	0	U	K.VVGLSTLPEIYEK.M	20.6292	18.1477	17.2761	18.357	17.0769	16.0866	28.1268	18.971	17.1352	21.8498	19.5624	24.96	14.1813	17.4057	17.6324	16.8643	19.7109	19.4245
sp|P00330|ADH1_YEAST	ADH1	Alcohol dehydrogenase 1	794	0	U	K.ANELLINVK.Y	53.522	49.3559	46.5784	44.651	49.8995	48.1314	46.1102	51.2252	49.1058	47.0972	43.9267	48.5722	47.7666	47.4555	43.7055	45.4175	49.4872	43.7395
sp|P00330|ADH1_YEAST	ADH1	Alcohol dehydrogenase 1	794	0	U	K.ANELLIN@VK.Y	20.6271	25.1732	26.8548	32.5252	15.0858	15.6157	19.8832	25.7657	21.1282	17.8987	15.582	21.9331	18.8796	21.4818	30.486	35.7732	24.2339	25.2634
sp|P00330|ADH1_YEAST	ADH1	Alcohol dehydrogenase 1	794	0	U	K.ATDGGAHGVINVSVSEAAIEASTR.Y	42.3484	44.8506	41.112	36.5127	36.0363	31.5517	51.2836	40.9377	40.0816	60.3178	54.0422	56.3934	50.1285	36.465	34.2784	44.3168	53.6235	51.047
sp|P00330|ADH1_YEAST	ADH1	Alcohol dehydrogenase 1	794	0	U	K.CCSDVFN@QVVK.S	54.7309	57.2196	42.6096	45.9325	48.9256	46.4436	49.193	50.2918	47.5057	62.2421	70.2997	66.41	57.9458	53.9449	58.3217	60.8396	71.4473	66.2938
sp|P00330|ADH1_YEAST	ADH1	Alcohol dehydrogenase 1	794	0	U	K.CCSDVFNQVVK.S	52.256	48.0036	44.407	49.7759	50.8315	51.7253	49.588	44.3315	46.5575	69.4454	81.1821	72.5141	62.6853	65.1905	61.328	52.7158	66.8784	68.4965
sp|P00330|ADH1_YEAST	ADH1	Alcohol dehydrogenase 1	794	0	U	K.GVIFYESHGK.L	195.294	227.029	213.223	179.466	180.18	190.991	224.933	217.389	212.988	217.276	219.392	230.66	195.582	187.998	196.735	220.44	227.581	227.468
sp|P00330|ADH1_YEAST	ADH1	Alcohol dehydrogenase 1	794	0	U	K.SANLM*AGHWVAISGAAGGLGSLAVQYAK.A	8.52525	11.2112	10.1699	9.43905	10.5674	13.6907	11.634	7.94051	9.46393	12.7416	14.9631	15.0234	8.0833	10.5335	9.25791	11.3357	10.4699	10.422
sp|P00330|ADH1_YEAST	ADH1	Alcohol dehydrogenase 1	794	0	U	K.SANLM*AGHWVAISGAAGGLGSLAVQYAK.A	18.2813	19.848	14.9301	16.2146	22.1292	13.0488	21.0051	12.9599	16.7107	23.7979	22.374	16.1081	16.8141	13.3094	12.3583	12.7767	16.6606	17.5326
sp|P00330|ADH1_YEAST	ADH1	Alcohol dehydrogenase 1	794	0	U	K.SANLMAGHWVAISGAAGGLGSLAVQYAK.A	7.5922	11.195	5.96636	4.98863	10.454	12.042	13.9067	6.95774	7.68867	10.6502	9.57577	8.7674	6.87224	3.98794	8.02599	5.04577	8.34478	11.0365
sp|P00330|ADH1_YEAST	ADH1	Alcohol dehydrogenase 1	794	0	U	R.SIGGEVFIDFTK.E	35.2645	39.6271	38.4708	27.7783	29.6071	32.929	37.0623	32.2311	31.314	42.8248	31.5675	36.4114	29.3222	30.9649	32.1569	32.0286	34.2172	35.3998
sp|P00330|ADH1_YEAST	ADH1	Alcohol dehydrogenase 1	794	0	U	R.VLGIDGGEGK.E	130.695	123.416	115.493	95.5424	103.931	102.379	121.555	137.953	130.995	126.07	96.3952	114.155	90.0629	99.7938	113.349	119.182	103.937	111.108
sp|P00330|ADH1_YEAST	ADH1	Alcohol dehydrogenase 1	794	0	U	R.VLGIDGGEGK.E	50.0836	52.3234	64.566	57.6684	45.0049	57.7015	60.6663	72.8503	70.1935	64.0874	59.3929	64.5354	53.3241	60.3306	49.1534	76.8296	66.3141	68.6812
sp|P00330|ADH1_YEAST	ADH1	Alcohol dehydrogenase 1	794	0	U	R.VLGIDGGEGK.E	16.5943	16.6568	16.0699	12.1621	12.6798	11.3165	16.4875	16.826	17.2246	16.4019	14.5277	15.9671	17.9346	15.1977	13.9136	18.606	13.9072	11.9563
sp|P00330|ADH1_YEAST	ADH1	Alcohol dehydrogenase 1	794	0	U	K.ANELLIN@VK.Y	21.7387	31.0151	34.0548	29.6055	20.3102	23.8185	28.91	45.7085	31.0613	24.3019	18.5395	29.7887	25.3374	22.0755	39.9943	47.3459	29.7167	32.934
sp|P00330|ADH1_YEAST	ADH1	Alcohol dehydrogenase 1	794	0	U	K.ANELLINVK.Y	22.0491	17.3804	23.7093	22.3047	21.5398	17.0881	29.837	22.731	22.2521	25.0841	25.5666	19.1397	15.6127	24.8687	23.0943	20.3864	26.7128	18.338
sp|P00330|ADH1_YEAST	ADH1	Alcohol dehydrogenase 1	794	0	U	K.ATDGGAHGVINVSVSEAAIEASTR.Y	9.43268	9.15934	11.7522	10.8423	11.8107	10.0012	12.1285	7.59777	6.483	10.4134	9.28634	11.5608	9.67011	10.4134	7.5574	9.47667	10.7412	8.78809
sp|P00330|ADH1_YEAST	ADH1	Alcohol dehydrogenase 1	794	0	U	K.ATDGGAHGVINVSVSEAAIEASTR.Y	23.2957	28.5123	23.264	17.7105	22.4199	18.6647	25.3202	24.5016	19.9168	25.2767	21.9852	21.976	17.6326	15.0781	16.2581	20.8667	24.0571	23.8789
sp|P00330|ADH1_YEAST	ADH1	Alcohol dehydrogenase 1	794	0	U	K.CCSDVFNQVVK.S	13.322	13.0266	8.25678	6.58159	13.6645	12.5377	14.6256	15.5353	14.4978	57.1729	61.3713	54.333	32.1631	43.5168	24.078	32.4388	50.868	40.6013
sp|P00330|ADH1_YEAST	ADH1	Alcohol dehydrogenase 1	794	0	U	K.CCSDVFNQVVK.S	38.0344	26.4092	5.92267	12.1345	23.8206	24.756	21.8463	31.1884	24.9139	179.759	221.518	164.269	127.952	146.675	71.1611	108.145	161.355	146.383
sp|P00330|ADH1_YEAST	ADH1	Alcohol dehydrogenase 1	794	0	U	K.CCSDVFNQVVK.S	26.5274	27.4732	23.9188	28.9541	28.0067	28.6687	23.7004	27.3194	25.7355	40.4755	41.7545	35.8062	38.9498	38.7562	33.364	41.0743	40.8245	40.7164
sp|P00330|ADH1_YEAST	ADH1	Alcohol dehydrogenase 1	794	0	U	K.DIVGAVLK.A	251.482	259.12	263.335	227.344	213.43	237.176	264.766	247.869	260.105	230.964	243.338	268.646	226.837	215.819	237.163	254.259	237.447	244.312
sp|P00330|ADH1_YEAST	ADH1	Alcohol dehydrogenase 1	794	0	U	R.GLVKSPIKVVGLSTLPEIYEK.M	37.4579	66.957	41.8299	38.7176	53.4513	39.6422	41.9292	41.8772	39.4362	60.1058	50.2357	52.7504	54.5148	44.2214	36.8233	55.1611	42.7275	44.8276
sp|P00330|ADH1_YEAST	ADH1	Alcohol dehydrogenase 1	794	0	U	K.VVGLSTLPEIYEK.M	23.5625	20.7529	24.6925	19.9543	17.4441	17.8494	28.4237	25.1099	24.3384	27.2649	21.7281	19.2608	16.0784	18.6213	18.7431	18.0327	26.6368	25.2397
sp|P00330|ADH1_YEAST	ADH1	Alcohol dehydrogenase 1	794	0	U	K.VVGLSTLPEIYEKMEK.G	16.6806	20.8241	11.7105	11.4108	15.93	10.4084	17.5262	16.2451	10.2044	15.7537	22.9974	13.921	18.9223	16.7687	9.18129	12.8229	18.4327	11.652
sp|P00330|ADH1_YEAST	ADH1	Alcohol dehydrogenase 1	794	0	U	R.ANGTTVLVGMPAGAK.C	65.086	63.2551	73.4004	54.1127	53.3983	55.7521	58.5557	62.8112	61.694	65.8858	71.4981	78.0097	50.7551	47.7927	48.9277	64.0341	58.1381	62.084
sp|P00330|ADH1_YEAST	ADH1	Alcohol dehydrogenase 1	794	0	U	R.AN@GTTVLVGMPAGAK.C	32.6367	42.0479	42.1688	27.5421	25.3566	36.9133	39.6392	35.0996	30.5763	33.9165	32.4088	34.1749	29.1859	24.1519	30.3342	32.0249	32.8586	26.4124
sp|P00330|ADH1_YEAST	ADH1	Alcohol dehydrogenase 1	794	0	U	K.ATDGGAHGVINVSVSEAAIEASTR.Y	68.0138	75.3728	99.2108	87.1756	76.0283	83.5639	83.9133	72.4564	74.6637	56.978	53.7847	53.3071	39.2044	48.966	45.9402	46.6309	45.2642	49.7055
sp|P00330|ADH1_YEAST	ADH1	Alcohol dehydrogenase 1	794	0	U	K.CCSDVFNQVVK.S	33.4851	23.9082	15.492	19.6548	25.5078	21.2672	25.0361	31.6133	23.7278	114.793	140.893	127.962	92.2756	106.424	57.2451	69.6703	111.964	103.375
sp|P00330|ADH1_YEAST	ADH1	Alcohol dehydrogenase 1	794	0	U	K.DIVGAVLK.A	135.088	144.255	144.969	112.086	115.402	122.503	145.213	135.504	129.686	121.234	131.425	131.882	125.967	115.875	114.193	108.773	130.507	125.122
sp|P00330|ADH1_YEAST	ADH1	Alcohol dehydrogenase 1	794	0	U	K.ANELLINVK.Y	64.073	68.4658	66.3533	57.7837	54.8129	55.1308	67.3671	64.4172	59.1458	58.5395	68.2767	63.1468	50.2212	47.2503	58.5582	60.4787	69.4993	54.5676
sp|P00330|ADH1_YEAST	ADH1	Alcohol dehydrogenase 1	794	0	U	R.ANGTTVLVGM*PAGAK.C	16.7402	16.5988	15.6375	9.92379	7.28232	12.2162	11.6505	17.5644	9.98088	18.0676	19.2456	18.5778	7.05885	10.2626	13.0315	16.9295	13.5238	14.1025
sp|P00330|ADH1_YEAST	ADH1	Alcohol dehydrogenase 1	794	0	U	R.ANGTTVLVGM*PAGAK.C	32.9626	30.6058	41.2857	36.1781	33.4268	26.884	43.7501	39.9859	34.9968	40.3012	35.9721	40.2948	24.3773	35.187	40.0917	34.4232	36.9168	43.1478
sp|P00330|ADH1_YEAST	ADH1	Alcohol dehydrogenase 1	794	0	U	R.ANGTTVLVGM*PAGAK.C	64.7183	67.227	64.5488	61.1376	59.5666	64.3383	64.2243	66.8825	63.3911	66.5204	67.6473	68.3673	56.7594	56.9181	63.1566	79.872	58.774	74.4091
sp|P00330|ADH1_YEAST	ADH1	Alcohol dehydrogenase 1	794	0	U	R.ANGTTVLVGM*PAGAK.C	68.2105	69.9406	90.5186	63.4957	59.198	64.2839	95.136	72.9608	66.0342	48.2813	45.3406	47.8237	37.4564	43.6966	55.02	40.5128	45.258	44.869
sp|P00330|ADH1_YEAST	ADH1	Alcohol dehydrogenase 1	794	0	U	R.ANGTTVLVGM*PAGAK.C	109.909	110.202	108.85	93.236	91.8029	93.792	112.946	115.362	104.313	131.42	126.647	136.977	103.734	108.636	138.649	139.066	129.181	117.88
sp|P00330|ADH1_YEAST	ADH1	Alcohol dehydrogenase 1	794	0	U	R.ANGTTVLVGM*PAGAK.C	10.5224	9.4107	7.0593	7.11472	8.53489	10.4478	12.5109	6.42724	7.39684	7.61705	7.42584	8.20191	5.71565	7.55112	7.948	6.91556	8.3567	9.45349
sp|P00330|ADH1_YEAST	ADH1	Alcohol dehydrogenase 1	794	0	U	R.ANGTTVLVGMPAGAK.C	30.649	34.317	33.4144	31.9409	33.2939	34.554	34.5114	33.7392	37.1156	36.1931	31.8484	39.1964	24.5619	31.4481	27.2109	33.8574	32.6268	32.5316
sp|P00330|ADH1_YEAST	ADH1	Alcohol dehydrogenase 1	794	0	U	R.AN@GTTVLVGMPAGAK.C	15.9627	15.8522	8.30169	12.5688	10.2666	15.0234	16.8172	7.83507	14.0973	13.2819	9.52764	16.5026	12.2288	13.802	7.05028	11.2891	15.5629	9.79502
sp|P00330|ADH1_YEAST	ADH1	Alcohol dehydrogenase 1	794	0	U	K.ATDGGAHGVINVSVSEAAIEASTR.Y	29.9172	35.7004	37.2997	28.6525	33.6027	30.1207	39.6443	31.7861	33.9369	37.1648	34.0863	36.5172	34.2725	29.6299	27.5865	24.7047	33.1481	30.5763
sp|P00330|ADH1_YEAST	ADH1	Alcohol dehydrogenase 1	794	0	U	K.CCSDVFNQVVK.S	30.651	23.8118	17.7397	22.7515	22.5926	21.2027	20.9456	29.1127	21.5356	62.3919	59.7392	73.0829	52.8936	56.8615	65.2733	81.579	64.6385	66.004
sp|P00330|ADH1_YEAST	ADH1	Alcohol dehydrogenase 1	794	0	U	K.DIVGAVLK.A	113.156	111.992	100.051	91.7214	83.8278	77.7077	95.463	103.95	95.0708	101.086	115.781	91.4476	82.9051	82.1147	76.6998	94.2049	99.7418	92.9539
sp|P00330|ADH1_YEAST	ADH1	Alcohol dehydrogenase 1	794	0	U	K.DIVGAVLK.A	33.1881	45.4599	42.1708	38.9075	31.7775	34.5402	46.6228	49.3176	43.8656	45.663	49.3463	44.2712	38.5403	33.2006	29.8937	46.8583	37.2005	42.0697
sp|P00330|ADH1_YEAST	ADH1	Alcohol dehydrogenase 1	794	0	U	K.DIVGAVLK.A	90.8614	101.432	125.357	88.8464	74.1435	84.53	104.825	102.182	94.9182	101.557	106.051	113.056	84.842	84.8759	90.3254	101.571	114.002	116.497
sp|P00330|ADH1_YEAST	ADH1	Alcohol dehydrogenase 1	794	0	U	K.SANLM*AGHWVAISGAAGGLGSLAVQYAK.A	7.0931	8.94226	7.39115	8.25713	8.08304	7.0883	11.6997	11.9373	13.3008	9.00259	5.20509	8.05067	7.34903	8.26118	5.45129	3.17404	6.75582	6.80576
sp|P00330|ADH1_YEAST	ADH1	Alcohol dehydrogenase 1	794	0	U	K.SANLMAGHWVAISGAAGGLGSLAVQYAK.A	11.4391	16.1371	13.4399	9.26225	8.18739	9.1804	15.2674	11.3434	13.5799	14.3383	18.3415	9.25342	8.9397	9.86471	7.46972	5.49904	10.292	14.7851
sp|P00330|ADH1_YEAST	ADH1	Alcohol dehydrogenase 1	794	0	U	R.SIGGEVFIDFTK.E	53.0074	53.403	46.7754	43.6325	37.3891	44.2425	49.1187	45.8374	40.7031	47.2307	47.6789	48.5885	34.1012	43.1604	39.612	45.6483	38.9987	49.6445
sp|P00330|ADH1_YEAST	ADH1	Alcohol dehydrogenase 1	794	0	U	R.SIGGEVFIDFTKEK.D	22.6973	46.7522	35.3305	28.4122	34.5851	26.952	29.0211	22.4115	22.7859	29.7665	26.4054	32.1305	47.1249	31.5154	21.3272	27.419	30.2694	31.6888
sp|P00330|ADH1_YEAST	ADH1	Alcohol dehydrogenase 1	794	0	U	K.VVGLSTLPEIYEK.M	15.1854	18.7939	18.206	14.2609	13.0985	12.0122	15.0978	14.3721	16.1116	15.685	24.285	21.1485	15.1082	17.6961	15.1338	13.2592	17.0968	10.7828
sp|P00330|ADH1_YEAST	ADH1	Alcohol dehydrogenase 1	794	0	U	K.ANELLINVK.Y	236.57	240.051	256.473	183.305	209.978	196.071	242.092	232.153	231.967	240.545	237.366	251.031	197.682	181.4	207.575	228.988	233.671	226.434
sp|P00330|ADH1_YEAST	ADH1	Alcohol dehydrogenase 1	794	0	U	R.ANGTTVLVGM*PAGAK.C	90.8176	85.8018	83.7304	72.5885	74.4868	80.1402	72.0352	87.8708	88.0384	72.1612	80.6024	79.5842	73.0088	71.4004	86.477	90.0055	77.7945	84.8194
sp|P00330|ADH1_YEAST	ADH1	Alcohol dehydrogenase 1	794	0	U	R.ANGTTVLVGMPAGAK.C	7.6452	6.81409	7.7394	7.5958	9.04651	6.57525	6.61335	8.83663	6.77869	6.90994	6.29496	6.11372	6.41077	7.12635	3.8044	11.0193	7.24486	7.1648
sp|P00330|ADH1_YEAST	ADH1	Alcohol dehydrogenase 1	794	0	U	K.ATDGGAHGVINVSVSEAAIEASTR.Y	16.9141	20.3265	18.0031	14.7999	11.9602	10.67	18.1104	16.0294	10.1534	12.6933	14.5755	11.3296	9.56326	11.1582	16.1119	10.3864	13.4208	14.4611
sp|P00330|ADH1_YEAST	ADH1	Alcohol dehydrogenase 1	794	0	U	K.DIVGAVLK.A	200.203	177.742	184.044	143.329	140.097	137.659	183.659	178.25	168.987	156.021	160.722	172.384	142.685	125.234	141.8	163.724	167.261	174.805
sp|P00330|ADH1_YEAST	ADH1	Alcohol dehydrogenase 1	794	0	U	K.DIVGAVLK.A	172.477	185.635	170.411	133.896	113.659	132.07	173.042	167.12	153.628	195.459	163.362	162.241	141.475	135.377	128.244	173.901	161.017	180.73
sp|P00330|ADH1_YEAST	ADH1	Alcohol dehydrogenase 1	794	0	U	K.DIVGAVLK.A	40.5344	42.6883	49.9303	31.2648	31.8264	34.5902	38.9468	36.5189	37.5908	46.1236	43.6609	47.5621	35.9509	31.8131	45.2623	46.4216	35.0489	39.4196
sp|P00330|ADH1_YEAST	ADH1	Alcohol dehydrogenase 1	794	0	U	K.GVIFYESHGK.L	88.6456	103.824	86.5621	66.8467	68.1215	75.7708	89.8702	96.8217	86.8668	93.2425	76.3397	106.24	79.4466	70.3276	80.6507	93.5535	94.1097	88.3213
sp|P00330|ADH1_YEAST	ADH1	Alcohol dehydrogenase 1	794	0	U	K.GVIFYESHGK.L	47.9657	53.438	42.7033	42.2161	44.061	42.4387	45.7219	50.6522	54.5723	68.4484	52.1165	66.4514	57.3788	52.2648	67.8734	78.4905	71.4911	67.4115
sp|P00330|ADH1_YEAST	ADH1	Alcohol dehydrogenase 1	794	0	U	K.SANLM*AGHWVAISGAAGGLGSLAVQYAK.A	24.3705	27.2523	23.6907	25.4033	24.0115	25.6741	28.8131	25.3569	21.6317	19.3936	19.4936	18.0143	15.3052	22.4345	14.4353	17.0493	17.421	23.2959
sp|P00330|ADH1_YEAST	ADH1	Alcohol dehydrogenase 1	794	0	U	K.SANLMAGHWVAISGAAGGLGSLAVQYAK.A	17.9915	16.3172	14.1249	16.9167	15.864	17.396	14.6377	16.2005	19.2075	15.1902	15.5724	12.9696	8.87565	14.5817	7.65057	6.46249	13.8784	11.3088
sp|P00330|ADH1_YEAST	ADH1	Alcohol dehydrogenase 1	794	0	U	R.SIGGEVFIDFTK.E	35.4975	26.9941	26.2987	26.5361	25.6758	23.377	31.0429	29.5731	29.8554	30.8046	32.1622	29.6578	25.5093	27.6621	17.8957	26.7217	31.6626	27.5538
sp|P00330|ADH1_YEAST	ADH1	Alcohol dehydrogenase 1	794	0	U	R.SIGGEVFIDFTKEK.D	49.1796	85.9401	58.0525	63.9673	60.5315	46.1581	58.198	40.1168	46.4675	69.9115	56.5314	65.3839	79.8188	60.7287	37.3844	56.4259	59.4998	57.1581
sp|P00330|ADH1_YEAST	ADH1	Alcohol dehydrogenase 1	794	0	U	K.VVGLSTLPEIYEK.M	58.2428	52.3493	63.8475	50.6578	52.1497	48.2715	62.2817	69.4553	58.0966	52.1285	59.8446	53.0214	44.2504	42.9372	48.2301	51.7645	68.6746	49.7393
sp|P00330|ADH1_YEAST	ADH1	Alcohol dehydrogenase 1	794	0	U	K.VVGLSTLPEIYEK.M	68.1167	69.3693	78.9424	62.81	59.2056	72.5978	67.856	79.6712	71.0027	73.0992	68.2054	74.5953	56.5378	64.6835	64.6075	94.7204	72.3199	76.8535
sp|P00330|ADH1_YEAST	ADH1	Alcohol dehydrogenase 1	794	0	U	K.ANELLINVK.Y	26.3799	27.5452	27.5874	20.9574	23.1187	23.4678	33.4723	35.4699	24.6597	22.801	31.8727	31.7246	29.6837	25.4055	25.1914	29.5948	28.4607	25.5467
sp|P00330|ADH1_YEAST	ADH1	Alcohol dehydrogenase 1	794	0	U	K.ANELLINVK.Y	23.338	35.7925	33.6902	20.2326	21.2124	22.9738	26.9419	32.8735	23.1472	30.2702	26.0279	26.4596	21.1009	22.3581	24.0315	24.795	20.9101	27.239
sp|P00330|ADH1_YEAST	ADH1	Alcohol dehydrogenase 1	794	0	U	K.ANELLINVK.Y	52.1396	72.8968	38.7076	21.9695	22.9844	20.7821	27.1417	23.9857	21.6301	20.9721	33.2815	27.395	20.7954	23.636	24.6569	34.9047	16.9334	22.888
sp|P00330|ADH1_YEAST	ADH1	Alcohol dehydrogenase 1	794	0	U	K.ANELLINVK.Y	49.1873	54.0015	40.1412	13.5896	17.649	14.5887	23.844	19.7253	20.5869	30.2686	26.2084	29.242	24.7764	21.2297	30.191	28.5501	20.0347	32.6105
sp|P00330|ADH1_YEAST	ADH1	Alcohol dehydrogenase 1	794	0	U	R.AN@GTTVLVGMPAGAK.C	28.2676	35.5133	33.0022	35.3403	24.5408	27.3293	31.4577	24.8869	28.7399	25.4381	25.6287	37.5565	29.215	31.0732	30.91	46.1188	32.9013	31.9835
sp|P00330|ADH1_YEAST	ADH1	Alcohol dehydrogenase 1	794	0	U	K.ATDGGAHGVINVSVSEAAIEASTR.Y	21.0685	22.5891	23.4443	17.9372	20.4026	20.7358	21.181	18.481	22.9604	22.6735	24.1071	20.031	19.8564	15.9198	18.1183	18.6239	19.8314	22.0603
sp|P00330|ADH1_YEAST	ADH1	Alcohol dehydrogenase 1	794	0	U	K.ATDGGAHGVINVSVSEAAIEASTR.Y	25.8976	23.8256	24.7882	27.7684	32.5213	23.8484	29.3516	27.4817	31.1087	27.5816	23.4287	30.8231	28.3913	19.6344	22.4997	23.2841	25.0568	26.0835
sp|P00330|ADH1_YEAST	ADH1	Alcohol dehydrogenase 1	794	0	U	K.ATDGGAHGVINVSVSEAAIEASTR.Y	26.2078	26.9337	34.3139	26.8897	19.6156	30.4567	34.4527	32.0987	31.4027	29.718	27.5493	29.5613	24.4266	16.2544	25.1243	25.1907	21.9144	19.661
sp|P00330|ADH1_YEAST	ADH1	Alcohol dehydrogenase 1	794	0	U	K.ATDGGAHGVINVS#VSEAAIEASTR.Y	19.8206	15.9317	18.4024	14.4225	15.9708	19.1737	17.8077	13.9163	11.7463	15.0323	16.9608	14.3868	14.1411	8.72856	12.8718	14.1978	14.4912	13.0491
sp|P00330|ADH1_YEAST	ADH1	Alcohol dehydrogenase 1	794	0	U	K.GVIFYESHGK.L	245.858	274.814	234.548	196.205	219.728	208.723	239.771	250.079	241.052	258.179	238.381	247.787	210.968	201.46	171.483	231.165	241.477	208.306
sp|P00330|ADH1_YEAST	ADH1	Alcohol dehydrogenase 1	794	0	U	K.SANLM*AGHWVAISGAAGGLGSLAVQYAK.A	11.5935	11.593	6.28182	7.87561	14.6511	9.42342	10.5993	6.97079	9.59923	8.49958	12.3056	8.07253	7.52845	5.84415	4.97732	6.87191	8.12624	8.25312
sp|P00330|ADH1_YEAST	ADH1	Alcohol dehydrogenase 1	794	0	U	R.SIGGEVFIDFTK.E	146.267	165.041	197.615	171.338	180.514	166.5	186.418	194.63	198.635	177.692	190.393	192.397	153.135	158.807	139.786	168.468	173.646	177.359
sp|P00330|ADH1_YEAST	ADH1	Alcohol dehydrogenase 1	794	0	U	K.VVGLSTLPEIYEK.M	8.50493	12.2259	12.5102	10.3314	10.7606	11.5001	10.4876	14.0834	10.5165	14.6308	11.5634	9.98724	12.5855	10.0128	10.1174	19.3077	12.5379	11.9182
sp|P00330|ADH1_YEAST	ADH1	Alcohol dehydrogenase 1	794	0	U	K.VVGLSTLPEIYEK.M	45.0511	39.0766	52.9495	49.5914	47.3432	47.1324	46.9784	50.2772	41.959	47.6049	55.6877	42.8567	41.2361	50.8382	42.7735	53.5293	47.8751	53.1048
sp|P00330|ADH1_YEAST	ADH1	Alcohol dehydrogenase 1	794	0	U	K.VVGLSTLPEIYEK.M	19.6533	24.4061	15.4988	13.3733	14.8961	10.4153	13.4228	12.6654	11.1846	10.6366	13.4121	11.1318	7.03306	8.58984	11.6137	12.139	11.4122	11.0121
sp|P00330|ADH1_YEAST	ADH1	Alcohol dehydrogenase 1	794	0	U	K.VVGLSTLPEIYEK.M	28.5542	22.6592	30.6149	23.1659	23.9016	18.7156	30.4351	31.1829	25.2209	22.4296	29.7329	30.1589	23.6366	23.3348	19.236	24.3184	20.1359	23.6
sp|P00330|ADH1_YEAST	ADH1	Alcohol dehydrogenase 1	794	0	U	K.VVGLSTLPEIYEK.M	25.0543	25.9807	28.864	21.7032	21.5549	24.6339	31.2975	24.0513	24.7086	24.0082	26.6982	26.7509	23.3618	23.9265	21.7889	26.6739	21.2758	21.8227
sp|P00330|ADH1_YEAST	ADH1	Alcohol dehydrogenase 1	794	0	U	K.ANELLINVK.Y	53.4674	45.1675	44.2991	43.296	38.1642	39.9747	47.9449	46.9306	37.4796	51.3623	38.4559	45.19	34.1278	37.0246	33.9985	47.4158	40.6859	41.5963
sp|P00330|ADH1_YEAST	ADH1	Alcohol dehydrogenase 1	794	0	U	R.AN@GTTVLVGM*PAGAK.C	69.1467	76.2909	81.5086	61.83	53.1656	56.0778	68.165	79.309	48.3828	64.7286	58.6151	61.1156	51.7501	46.4141	78.932	109.583	63.2132	67.6347
sp|P00330|ADH1_YEAST	ADH1	Alcohol dehydrogenase 1	794	0	U	R.AN@GTTVLVGM*PAGAK.C	43.9831	48.1976	54.5592	45.4195	56.0629	58.2822	53.3512	55.7485	52.3228	49.6804	46.4352	46.5998	43.6967	49.9622	55.2645	54.6381	46.7388	52.038
sp|P00330|ADH1_YEAST	ADH1	Alcohol dehydrogenase 1	794	0	U	R.AN@GTTVLVGMPAGAK.C	93.9416	101.754	122.058	109.997	97.1635	94.2718	107.053	111.85	102.325	106.659	117.214	134.231	96.1634	90.8891	114.255	145.678	121.325	135.6
sp|P00330|ADH1_YEAST	ADH1	Alcohol dehydrogenase 1	794	0	U	R.AN@GTTVLVGMPAGAK.C	97.9413	93.1449	128.818	117.972	101.876	91.6675	100.457	127.426	102.304	105.256	97.2714	108.102	78.2139	89.6654	155.246	156.963	106.05	125.197
sp|P00330|ADH1_YEAST	ADH1	Alcohol dehydrogenase 1	794	0	U	K.ATDGGAHGVINVSVSEAAIEASTR.Y	16.9606	18.3664	22.329	21.2312	23.2037	12.5589	21.5959	20.8138	17.7688	24.7826	21.8066	21.0874	12.0311	16.4941	17.1792	22.541	19.0881	18.0957
sp|P00330|ADH1_YEAST	ADH1	Alcohol dehydrogenase 1	794	0	U	K.SANLMAGHWVAISGAAGGLGSLAVQYAK.A	5.73884	8.13205	5.52292	5.14833	8.97272	7.31473	8.76005	6.40278	6.08749	7.81682	5.59474	7.00619	4.99859	6.064	3.85711	6.1342	5.355	4.28663
sp|P00330|ADH1_YEAST	ADH1	Alcohol dehydrogenase 1	794	0	U	R.SIGGEVFIDFTK.E	55.6746	49.7385	58.214	49.7995	46.4934	43.9178	54.0774	60.6817	59.945	49.7676	48.8271	51.8142	48.3317	43.7327	50.9205	63.7234	47.7463	45.183
sp|P00330|ADH1_YEAST	ADH1	Alcohol dehydrogenase 1	794	0	U	R.SIGGEVFIDFTK.E	23.2205	21.7315	21.7417	23.4288	18.1225	20.2665	20.219	23.1456	21.5775	26.2449	24.701	23.2524	24.3997	15.4519	16.4507	23.8365	21.2665	22.3058
sp|P00330|ADH1_YEAST	ADH1	Alcohol dehydrogenase 1	794	0	U	R.SIGGEVFIDFTK.E	115.595	114.707	146.536	112.455	113.635	120.847	146.917	141.224	131.125	140.574	149.536	144.06	114.395	126.741	104.658	132.712	134.672	133.597
sp|P00330|ADH1_YEAST	ADH1	Alcohol dehydrogenase 1	794	0	U	R.SIGGEVFIDFTK.E	23.8849	23.6616	17.0938	16.1005	16.885	19.9968	21.8071	24.7529	17.9458	21.7376	15.9612	20.9712	17.059	14.8061	17.1782	15.8364	19.277	21.0795
sp|P00330|ADH1_YEAST	ADH1	Alcohol dehydrogenase 1	794	0	U	K.VVGLSTLPEIYEK.M	18.7507	24.6231	16.9367	8.28786	12.1201	14.6559	21.6143	12.9405	17.2015	11.752	10.6493	16.7035	15.0554	10.8476	9.57763	11.3671	18.4784	13.9851
sp|P00330|ADH1_YEAST	ADH1	Alcohol dehydrogenase 1	794	0	U	K.ANELLINVK.Y	52.5216	49.2892	59.6515	35.838	49.3126	39.2307	48.3632	52.0164	52.8724	41.5321	49.5495	50.9082	40.678	32.7505	49.785	42.941	42.9036	48.0331
sp|P00330|ADH1_YEAST	ADH1	Alcohol dehydrogenase 1	794	0	U	K.ANELLINVK.Y	77.9212	70.528	91.8261	68.3178	72.8076	62.7466	80.7368	86.6064	80.2442	87.728	79.6183	83.2165	63.7786	61.8532	84.0229	89.1454	90.3363	86.2331
sp|P00330|ADH1_YEAST	ADH1	Alcohol dehydrogenase 1	794	0	U	K.ANELLINVK.Y	53.5775	53.4613	57.3165	58.3326	54.2933	48.1142	70.1055	49.4598	61.086	91.2278	88.4219	94.4715	74.1563	78.636	90.1757	89.6128	79.9557	96.7625
sp|P00330|ADH1_YEAST	ADH1	Alcohol dehydrogenase 1	794	0	U	K.ANELLINVK.Y	26.5089	30.1854	28.5976	23.0579	28.1425	23.8426	31.9095	30.444	24.3097	25.6276	25.1371	26.838	18.6796	21.2138	28.633	28.9846	20.5803	26.4058
sp|P00330|ADH1_YEAST	ADH1	Alcohol dehydrogenase 1	794	0	U	K.ANELLINVK.Y	15.2797	15.631	18.0261	17.3666	12.9445	14.6013	12.8645	15.9251	19.6406	13.7384	10.3838	14.7915	17.0416	10.4814	9.51413	12.4343	16.6849	12.1364
sp|P00330|ADH1_YEAST	ADH1	Alcohol dehydrogenase 1	794	0	U	K.ANELLINVK.Y	18.7408	21.6581	18.2499	16.1373	19.0507	19.2621	14.8671	14.3776	21.2262	26.3894	15.9834	18.978	14.6468	15.2688	14.5358	19.8591	17.4475	16.1286
sp|P00330|ADH1_YEAST	ADH1	Alcohol dehydrogenase 1	794	0	U	K.ANELLINVK.Y	15.5659	18.3852	16.6553	10.0977	13.965	15.8547	11.3695	13.9277	17.0912	17.0506	18.2263	12.8859	13.3796	18.3628	18.4455	20.9167	15.8334	13.7698
sp|P00330|ADH1_YEAST	ADH1	Alcohol dehydrogenase 1	794	0	U	K.ANELLINVK.Y	14.2301	12.7937	20.6999	11.6408	12.4918	15.0593	13.9849	16.615	15.1951	18.9222	14.5633	15.7265	11.4778	14.1967	17.3485	14.2423	15.147	14.991
sp|P00330|ADH1_YEAST	ADH1	Alcohol dehydrogenase 1	794	0	U	K.ANELLINVK.Y	24.0974	17.8958	14.2661	26.8652	16.8626	10.5738	14.5394	25.4626	17.9565	19.2436	22.9993	18.9144	19.6207	22.9881	22.3921	20.1148	24.9038	22.2876
sp|P00330|ADH1_YEAST	ADH1	Alcohol dehydrogenase 1	794	0	U	K.ANELLINVK.Y	3.07675	8.54614	9.83037	4.53944	5.10738	5.49011	7.59553	7.72573	7.07251	2.90541	6.62051	4.79856	5.04632	6.77352	4.38518	7.89651	6.87505	5.61647
sp|P00330|ADH1_YEAST	ADH1	Alcohol dehydrogenase 1	794	0	U	K.ANELLINVK.Y	5.99772	7.50958	11.4051	5.99467	4.69816	5.56187	5.90804	11.1557	5.82204	6.5336	7.59538	8.77912	8.6247	6.23594	6.47218	8.56578	6.80529	6.71949
sp|P00330|ADH1_YEAST	ADH1	Alcohol dehydrogenase 1	794	0	U	K.ANELLINVK.Y	5.66548	3.57931	5.93693	4.91619	3.69658	6.64022	6.35433	7.04119	6.8351	6.21188	5.43191	5.20074	6.93722	3.74106	7.77666	9.17006	5.06733	5.60479
sp|P00330|ADH1_YEAST	ADH1	Alcohol dehydrogenase 1	794	0	U	K.ANELLINVK.Y	12.2446	17.3948	15.9943	13.6598	12.6442	14.2215	13.6103	14.1935	14.6342	17.8513	18.625	12.8771	9.47632	13.2815	14.2555	17.2813	13.3849	15.2517
sp|P00330|ADH1_YEAST	ADH1	Alcohol dehydrogenase 1	794	0	U	K.ATDGGAHGVINVSVSEAAIEASTR.Y	21.832	17.0499	18.7911	17.0523	12.8295	11.6482	20.1887	21.0968	20.0684	18.4927	17.3967	11.1289	16.2627	20.5683	16.482	15.2765	18.4027	16.2364
sp|P00330|ADH1_YEAST	ADH1	Alcohol dehydrogenase 1	794	0	U	K.GVIFYESHGK.L	173.628	187.338	167.071	128.509	134.653	151.569	183.22	155.796	178.553	172.502	178.439	169.578	156.491	150.538	124.356	160.03	179.858	163.387
sp|P00330|ADH1_YEAST	ADH1	Alcohol dehydrogenase 1	794	0	U	K.SAN@LM*AGHWVAISGAAGGLGSLAVQ@YAK.A	11.0221	13.1783	11.7038	14.0091	9.71776	16.1448	16.0444	11.88	9.83308	13.755	13.4501	14.323	11.8859	12.4662	8.16462	10.1849	12.6506	11.7365
sp|P00330|ADH1_YEAST	ADH1	Alcohol dehydrogenase 1	794	0	U	K.SANLM*AGHWVAISGAAGGLGSLAVQYAK.A	20.7266	24.7063	17.8496	19.403	27.2266	20.5773	25.1876	12.9419	18.0716	18.3447	28.1053	21.4888	14.868	21.993	11.8522	12.5774	19.9397	23.4247
sp|P00330|ADH1_YEAST	ADH1	Alcohol dehydrogenase 1	794	0	U	K.SANLMAGHWVAISGAAGGLGSLAVQYAK.A	14.6477	12.9684	12.3669	10.9505	14.9146	7.25417	12.8153	13.8285	14.0066	15.7303	12.6438	13.042	6.70747	12.0209	4.84214	6.0081	10.927	7.95066
sp|P00330|ADH1_YEAST	ADH1	Alcohol dehydrogenase 1	794	0	U	K.SANLMAGHWVAISGAAGGLGSLAVQYAK.A	14.6176	15.2314	11.8906	9.35848	17.4156	19.2441	19.9924	11.9945	18.2635	15.5407	19.5095	11.2915	13.0455	15.6163	4.65325	11.0207	11.936	12.0709
sp|P00330|ADH1_YEAST	ADH1	Alcohol dehydrogenase 1	794	0	U	K.VVGLSTLPEIYEK.M	75.5287	82.0048	83.761	61.7492	67.3572	66.4055	85.568	84.191	68.1562	76.5259	75.7852	87.6034	64.2341	53.6149	67.0686	82.8117	82.6274	76.8547
sp|P00330|ADH1_YEAST	ADH1	Alcohol dehydrogenase 1	794	0	U	K.VVGLSTLPEIYEK.M	30.0232	36.4858	41.0607	33.7727	23.575	36.023	40.8155	35.4877	41.1131	35.0843	40.7987	38.2737	31.6033	38.6074	30.4879	40.2595	31.1601	41.0261
sp|P00330|ADH1_YEAST	ADH1	Alcohol dehydrogenase 1	794	0	U	K.VVGLSTLPEIYEK.M	56.886	55.3906	54.6553	59.83	54.1607	56.1343	54.2432	60.9111	58.8268	60.6757	53.7614	53.7256	44.9753	55.9198	55.7826	52.8262	48.2571	59.6653
sp|P00330|ADH1_YEAST	ADH1	Alcohol dehydrogenase 1	794	0	U	K.VVGLSTLPEIYEK.M	128.819	134.311	124.537	107.968	93.8718	103.307	134.074	136.532	122.104	130.939	126.328	137.568	108.158	90.7404	103.129	131.382	124.128	125.999
sp|P00330|ADH1_YEAST	ADH1	Alcohol dehydrogenase 1	794	0	U	K.VVGLSTLPEIYEK.M	12.9357	14.1745	16.8484	11.6477	16.7016	14.6549	18.2824	19.5094	16.918	13.7085	20.1176	15.9404	13.5414	14.2369	15.9397	17.2965	15.5923	14.3921
sp|P00330|ADH1_YEAST	ADH1	Alcohol dehydrogenase 1	794	0	U	K.VVGLSTLPEIYEK.M	23.6371	20.7949	27.5476	28.0036	18.4353	21.427	30.4269	20.0872	21.3409	29.5795	23.1829	18.1466	19.3386	21.3982	21.1187	17.2806	31.1794	28.7867
sp|P00330|ADH1_YEAST	ADH1	Alcohol dehydrogenase 1	794	0	U	K.VVGLSTLPEIYEK.M	37.9744	34.8135	34.2903	31.7658	25.2562	33.5605	28.7981	35.6586	31.5813	31.1797	26.4598	30.0075	34.0416	35.8029	28.5845	27.8786	34.7338	32.8265
sp|P00330|ADH1_YEAST	ADH1	Alcohol dehydrogenase 1	794	0	U	K.ANELLINVK.Y	37.8797	38.7985	36.1098	31.858	39.755	38.5552	35.7986	46.2548	38.0074	38.5821	25.0168	35.5479	32.9901	34.6696	32.692	36.9467	36.1797	40.8989
sp|P00330|ADH1_YEAST	ADH1	Alcohol dehydrogenase 1	794	0	U	K.ANELLINVK.Y	31.7257	36.8542	41.3438	51.1178	36.8138	36.0038	44.626	45.4531	42.4743	46.0558	42.704	57.3295	34.2821	42.7708	39.4621	46.478	54.0412	44.2402
sp|P00330|ADH1_YEAST	ADH1	Alcohol dehydrogenase 1	794	0	U	K.ANELLINVK.Y	14.883	19.0781	19.3903	18.0416	17.2561	20.589	20.5978	13.6067	16.4153	31.0333	23.4356	24.0651	19.4446	28.8582	21.5933	22.8903	22.8348	32.4379
sp|P00330|ADH1_YEAST	ADH1	Alcohol dehydrogenase 1	794	0	U	K.ATDGGAHGVINVSVSEAAIEASTR.Y	26.1435	21.4301	29.9208	23.4101	21.0894	21.3475	35.6771	28.1815	20.8454	26.0549	17.6916	26.3918	23.7355	20.8554	16.2819	19.0589	23.698	23.1952
sp|P00330|ADH1_YEAST	ADH1	Alcohol dehydrogenase 1	794	0	U	K.DIVGAVLK.A	77.0296	77.6074	75.2924	76.919	63.6761	64.2593	63.1734	76.0255	66.005	71.3205	65.0987	67.0741	54.6566	64.7428	80.2943	72.2188	65.3475	62.2803
sp|P00330|ADH1_YEAST	ADH1	Alcohol dehydrogenase 1	794	0	U	K.DIVGAVLK.A	79.871	80.1588	79.2718	51.7338	50.6552	54.7617	64.6086	62.6412	57.4976	67.5228	71.1376	71.9029	58.8122	57.902	58.6768	74.6395	54.6108	73.8125
sp|P00330|ADH1_YEAST	ADH1	Alcohol dehydrogenase 1	794	0	U	K.GVIFYESHGK.L	93.7085	112.346	96.7167	97.74	92.567	93.1141	92.195	88.9901	99.9581	142.76	122.39	136.955	118.074	114.29	145.478	148.673	121.683	141.819
sp|P00330|ADH1_YEAST	ADH1	Alcohol dehydrogenase 1	794	0	U	R.VLGIDGGEGKEELFR.S	53.3173	47.7555	36.3838	40.9402	58.3498	48.0906	63.7056	33.8832	40.0779	63.7716	62.6132	35.3666	41.368	44.3673	20.2976	32.8736	39.4431	32.9713
sp|P00330|ADH1_YEAST	ADH1	Alcohol dehydrogenase 1	794	0	U	K.VVGLSTLPEIYEK.M	41.7178	43.0819	35.372	41.9584	38.4474	36.2434	48.7003	34.0043	38.1768	36.6678	41.1609	32.2816	31.6931	31.5706	34.046	37.1806	36.7464	36.3809
sp|P00330|ADH1_YEAST	ADH1	Alcohol dehydrogenase 1	794	0	U	K.VVGLSTLPEIYEK.M	34.071	37.1057	48.884	45.5607	31.4339	37.3386	47.4191	43.4674	38.4485	44.6022	45.9267	53.0526	36.7076	40.3656	34.7015	38.1731	45.0944	42.1249
sp|P00330|ADH1_YEAST	ADH1	Alcohol dehydrogenase 1	794	0	U	K.VVGLSTLPEIYEK.M	150.385	168.07	195.571	152.631	153.861	148.393	190.918	184.053	176.888	189.965	202.922	215.978	143.858	161.735	137.147	192.896	200.599	197.855
sp|P00330|ADH1_YEAST	ADH1	Alcohol dehydrogenase 1	794	0	U	K.VVGLSTLPEIYEK.M	43.0667	36.0223	42.5951	36.6172	32.4442	30.2086	35.8021	30.2321	37.808	36.331	37.3784	37.3855	28.3253	27.8069	32.8146	41.9027	39.3802	39.9102
sp|P00331|ADH2_YEAST	ADH2	Alcohol dehydrogenase 2	794	0	U	K.CSSDVFNHVVK.S	8.57716	8.76549	13.229	12.9941	15.7554	12.6821	9.78955	13.264	8.65815	13.419	17.5541	14.7813	31.1904	28.138	19.3373	14.6685	13.9153	20.0532
sp|P00331|ADH2_YEAST	ADH2	Alcohol dehydrogenase 2	794	0	U	K.DIVSAVVK.A	62.4535	77.5014	91.2998	203.377	239.755	210.272	94.082	97.1373	147.084	81.1715	63.7535	109.699	204.982	211.022	215.89	125.248	122.711	148.414
sp|P00331|ADH2_YEAST	ADH2	Alcohol dehydrogenase 2	794	1	R	R.GLVKSPIK.V	94.6275	168.49	106.847	95.2288	131.051	86.1245	104.866	86.2718	89.1103	131.916	110.51	118.386	143.52	111.559	79.1097	116.195	100.217	99.0731
sp|P00331|ADH2_YEAST	ADH2	Alcohol dehydrogenase 2	794	1	R	K.IGDYAGIK.W	203.614	180.467	198.908	155.054	168.289	149.248	180.943	205.985	203.145	171.193	175.34	189.716	154.31	151.839	192.437	205.135	179.352	184.262
sp|P00331|ADH2_YEAST	ADH2	Alcohol dehydrogenase 2	794	1	R	K.IGDYAGIK.W	145.098	136.196	150.226	142.946	115.635	127.679	147.468	155.06	139.962	139.243	135.257	141.969	123.631	113.363	124.839	158.212	140.668	133.681
sp|P00331|ADH2_YEAST	ADH2	Alcohol dehydrogenase 2	794	1	R	K.LPLVGGHEGAGVVVGM*GENVK.G	52.0767	49.7095	50.8508	38.8115	41.4563	35.4852	60.8921	60.9282	60.0064	44.4924	36.722	44.3851	37.4285	32.0336	41.4784	46.0025	39.6675	36.6789
sp|P00331|ADH2_YEAST	ADH2	Alcohol dehydrogenase 2	794	1	R	K.SISIVGSYVGNR.A	76.5279	81.6112	70.0571	74.7688	82.0176	78.1989	64.9716	74.1223	68.4538	81.0797	73.8042	89.5479	75.8958	77.866	85.1549	80.6959	90.6094	73.7068
sp|P00331|ADH2_YEAST	ADH2	Alcohol dehydrogenase 2	794	0	U	K.VVGLSSLPEIYEK.M	33.7942	40.0421	52.3607	95.0451	103.28	106.18	47.4547	49.8973	70.0572	50.8761	48.2319	58.7076	121.269	113.824	94.1673	62.9112	57.4306	86.9691
sp|P00331|ADH2_YEAST	ADH2	Alcohol dehydrogenase 2	794	1	R	K.IGDYAGIK.W	136.413	133.758	143.718	111.389	118.225	103.42	144.674	111.722	132.431	131.101	121.989	119.919	122.44	97.8068	104.769	141.95	133.064	122.931
sp|P00331|ADH2_YEAST	ADH2	Alcohol dehydrogenase 2	794	1	R	K.LPLVGGHEGAGVVVGM*GENVK.G	46.6325	50.9679	52.5319	45.0014	42.5991	48.1369	54.2482	50.3097	52.2537	48.2695	45.1429	39.4393	42.5512	37.6053	45.2891	62.9652	45.9336	40.2287
sp|P00331|ADH2_YEAST	ADH2	Alcohol dehydrogenase 2	794	1	R	K.SISIVGSYVGNR.A	254.71	274.702	250.556	193.47	209.769	201.519	264.873	258.008	250.823	234.145	244.224	259.81	197.276	197.268	206.894	207.939	223.411	229.833
sp|P00331|ADH2_YEAST	ADH2	Alcohol dehydrogenase 2	794	0	U	K.AIIFYESN@GK.L	9.67892	13.8527	14.7347	25.4686	21.868	17.5242	13.3278	18.3951	19.668	16.0433	12.0152	11.5394	22.875	24.1247	33.5681	19.8806	15.7739	21.5615
sp|P00331|ADH2_YEAST	ADH2	Alcohol dehydrogenase 2	794	1	R	K.IGDYAGIK.W	71.0456	75.0845	80.2479	57.8663	45.8951	59.0305	69.0577	60.3123	64.9706	60.7268	58.7035	57.9387	57.7423	58.7254	56.5224	63.6377	51.8645	60.0914
sp|P00331|ADH2_YEAST	ADH2	Alcohol dehydrogenase 2	794	1	R	K.IGDYAGIK.W	279.126	265.786	280.674	210.325	190.844	193.63	266.114	250.888	260.037	242.321	247.254	262.379	190.108	196.673	218.599	257.172	237.637	249.077
sp|P00331|ADH2_YEAST	ADH2	Alcohol dehydrogenase 2	794	1	R	K.IGDYAGIK.W	253.4	294.34	380.679	325.37	322.673	317.103	358.875	358.465	345.927	372.497	362.413	379.42	286.228	314.512	289.712	366.853	370.872	387.978
sp|P00331|ADH2_YEAST	ADH2	Alcohol dehydrogenase 2	794	1	R	-.MSIPETQK.A	17.7554	12.1842	21.8926	13.8637	10.026	11.2601	13.3224	15.0578	5.12499	239.913	254.823	269.287	171.554	166.787	165.76	261.169	279.951	273.446
sp|P00331|ADH2_YEAST	ADH2	Alcohol dehydrogenase 2	794	1	R	K.LPLVGGHEGAGVVVGMGENVK.G	35.4663	24.2901	32.1643	33.3542	26.6676	25.8225	36.2201	29.9298	27.1683	27.7279	29.4973	31.9883	20.6324	23.4383	20.9156	26.6651	24.1214	30.0384
sp|P00331|ADH2_YEAST	ADH2	Alcohol dehydrogenase 2	794	1	R	K.LPLVGGHEGAGVVVGMGENVK.G	23.906	30.4916	24.2844	29.3498	27.1289	28.2023	35.3228	33.1218	24.3965	30.2356	31.4175	26.9441	18.6094	17.6972	27.6711	20.3545	30.0192	20.8828
sp|P00331|ADH2_YEAST	ADH2	Alcohol dehydrogenase 2	794	1	R	-.MSIPETQK.A	30.9474	36.957	33.5713	29.0972	26.3584	37.0134	30.1795	38.9537	19.0046	418.571	390.223	394.826	295.191	295.231	272.729	448.957	431.916	411.83
sp|P00331|ADH2_YEAST	ADH2	Alcohol dehydrogenase 2	794	1	R	K.SISIVGSYVGNR.A	97.7513	92.6734	92.8314	78.5855	80.9394	86.5003	104.649	96.105	94.6894	86.6401	74.9502	88.2988	73.7543	66.9677	71.4302	75.805	85.868	75.7986
sp|P00331|ADH2_YEAST	ADH2	Alcohol dehydrogenase 2	794	1	R	K.LPLVGGHEGAGVVVGMGENVK.G	48.7513	44.25	43.588	34.3442	40.7516	39.5622	47.0588	42.8666	45.7573	41.1765	40.7243	39.5699	33.3926	36.0608	30.1556	45.5541	37.1686	33.9811
sp|P00331|ADH2_YEAST	ADH2	Alcohol dehydrogenase 2	794	1	R	K.LPLVGGHEGAGVVVGMGENVK.G	59.042	62.9768	65.8387	57.4906	53.1339	59.7824	70.3963	50.1934	58.4237	53.734	50.4754	64.3219	48.3315	51.4164	35.7658	52.3586	61.9521	57.2182
sp|P00331|ADH2_YEAST	ADH2	Alcohol dehydrogenase 2	794	1	R	K.SISIVGSYVGNR.A	43.4221	41.4274	46.8632	39.4303	40.4193	39.1759	41.4585	51.1948	44.5995	42.1689	38.5442	42.3635	31.7078	41.8084	41.8376	41.186	37.0997	46.6553
sp|P00331|ADH2_YEAST	ADH2	Alcohol dehydrogenase 2	794	0	U	R.ANGTVVLVGLPAGAK.C	23.4702	27.2884	38.8332	51.9964	53.5745	64.5747	36.5705	34.0922	43.6072	35.0988	28.9966	29.9953	54.6111	60.2347	53.4394	37.7783	38.9944	40.2647
sp|P00331|ADH2_YEAST	ADH2	Alcohol dehydrogenase 2	794	1	R	K.LPLVGGHEGAGVVVGMGENVK.G	41.3998	50.5133	39.7602	41.8222	38.6201	40.8911	41.0371	41.1484	40.6333	44.1777	41.2293	47.5208	33.0615	33.1759	31.7022	44.1599	42.7839	42.1435
sp|P00331|ADH2_YEAST	ADH2	Alcohol dehydrogenase 2	794	1	R	K.SISIVGSYVGNR.A	29.1858	26.6463	29.0931	24.129	29.6427	32.0491	24.7397	27.238	31.2051	20.1276	26.359	24.7107	17.5019	21.5511	33.8706	32.4125	25.8453	26.1958
sp|P00331|ADH2_YEAST	ADH2	Alcohol dehydrogenase 2	794	1	R	K.LPLVGGHEGAGVVVGMGENVK.G	47.5478	45.0859	53.845	42.469	38.443	36.6208	50.32	47.2474	49.4487	42.2015	53.1926	45.5146	47.2564	37.4817	39.3903	48.9617	47.6143	40.3433
sp|P00331|ADH2_YEAST	ADH2	Alcohol dehydrogenase 2	794	1	R	K.LPLVGGHEGAGVVVGMGENVK.G	53.2653	52.7197	57.7991	46.6361	47.8795	42.3832	52.2665	56.6453	48.4204	68.6445	65.6152	62.2454	48.5006	56.0876	71.1905	77.3332	68.4564	64.8431
sp|P00331|ADH2_YEAST	ADH2	Alcohol dehydrogenase 2	794	1	R	K.SISIVGSYVGNR.A	67.9245	76.2182	72.941	57.0855	60.1651	64.2279	72.2741	67.3087	70.5327	82.3464	74.6422	76.1104	69.3576	73.4869	74.8081	76.3767	67.4641	68.6316
sp|P00331|ADH2_YEAST	ADH2	Alcohol dehydrogenase 2	794	0	U	K.AIIFYESNGK.L	26.0861	29.2687	40.1113	40.5319	41.3017	48.8785	39.6775	41.9251	38.5338	28.6909	29.2921	30.9473	43.0472	46.2154	36.1545	34.765	30.4555	35.8484
sp|P00331|ADH2_YEAST	ADH2	Alcohol dehydrogenase 2	794	0	U	K.AIIFYESNGK.L	29.2938	44.7291	37.9664	52.929	59.1544	54.8782	36.2673	39.8904	46.3683	37.3856	35.6613	34.9374	65.3016	57.7577	52.5463	42.4207	37.6703	41.9378
sp|P00331|ADH2_YEAST	ADH2	Alcohol dehydrogenase 2	794	1	R	K.LPLVGGHEGAGVVVGM*GENVK.G	61.883	62.0781	66.6088	58.3025	50.5205	57.2008	68.2558	61.9446	59.9976	53.31	57.5881	54.1278	45.7716	49.8801	55.039	53.0832	50.3727	53.3528
sp|P00331|ADH2_YEAST	ADH2	Alcohol dehydrogenase 2	794	1	R	K.LPLVGGHEGAGVVVGMGENVK.G	50.1296	53.0057	49.4018	38.4885	38.5769	44.26	48.8674	51.3291	43.1974	48.1124	47.378	47.2466	41.6146	35.9711	37.0887	48.023	47.2147	43.8607
sp|P00331|ADH2_YEAST	ADH2	Alcohol dehydrogenase 2	794	1	R	K.LPLVGGHEGAGVVVGMGENVK.G	29.8457	36.2456	34.8876	28.6022	29.1797	35.1859	32.6861	32.6974	28.4128	33.1504	33.2162	29.2565	24.8913	31.2567	29.8675	36.719	30.0248	31.0714
sp|P00331|ADH2_YEAST	ADH2	Alcohol dehydrogenase 2	794	1	R	K.SISIVGSYVGNR.A	99.9785	95.1242	97.5313	77.97	83.4903	88.5947	106.666	93.3106	88.4531	88.1643	100.198	90.5535	83.7597	71.8437	83.6964	91.9184	85.9181	99.9087
sp|P00331|ADH2_YEAST	ADH2	Alcohol dehydrogenase 2	794	0	U	K.AIIFYESNGK.L	16.2846	20.7233	26.4923	36.6015	43.6595	38.2134	22.5276	24.6859	30.2101	18.465	22.1183	19.4317	34.2931	37.5312	35.6228	34.8475	21.9288	31.4842
sp|P00331|ADH2_YEAST	ADH2	Alcohol dehydrogenase 2	794	1	R	K.LPLVGGHEGAGVVVGM*GENVK.G	59.9068	54.3526	58.0762	43.9156	46.3865	52.0067	56.8852	57.4091	62.3098	60.6195	49.6571	47.8642	51.5852	42.6668	49.85	52.6322	64.9745	56.8976
sp|P00331|ADH2_YEAST	ADH2	Alcohol dehydrogenase 2	794	1	R	K.LPLVGGHEGAGVVVGM*GENVK.G	43.9123	42.449	50.8458	37.7581	43.1471	33.9872	42.0929	43.1506	44.5746	59.0519	48.2178	45.5417	41.7756	34.4153	35.2201	47.5787	43.7974	42.488
sp|P00331|ADH2_YEAST	ADH2	Alcohol dehydrogenase 2	794	1	R	K.LPLVGGHEGAGVVVGM*GENVK.G	37.4604	50.0423	52.8523	35.9919	38.0833	37.6509	49.068	48.3714	45.2725	42.5185	47.3321	48.909	30.1858	30.1027	36.1238	44.5445	39.1368	43.7953
sp|P00331|ADH2_YEAST	ADH2	Alcohol dehydrogenase 2	794	1	R	K.LPLVGGHEGAGVVVGM*GENVK.G	38.9994	41.2887	44.4811	29.6608	37.6387	38.9717	49.8198	41.5943	41.8289	44.4644	38.6279	44.9253	41.9295	38.961	39.5381	36.6204	42.9595	43.1059
sp|P00331|ADH2_YEAST	ADH2	Alcohol dehydrogenase 2	794	1	R	K.LPLVGGHEGAGVVVGM*GENVK.G	38.639	35.99	42.975	38.7264	42.1165	39.7086	40.8724	41.108	44.068	43.5646	37.8347	38.2154	34.7024	37.4714	41.0979	35.7497	40.8569	37.4431
sp|P00331|ADH2_YEAST	ADH2	Alcohol dehydrogenase 2	794	1	R	K.LPLVGGHEGAGVVVGM*GENVK.G	29.9654	44.2595	46.4894	32.1521	33.5747	41.4698	43.5084	39.2226	40.4463	41.3579	31.2546	43.7862	33.3209	34.693	37.214	37.8595	33.9324	41.813
sp|P00331|ADH2_YEAST	ADH2	Alcohol dehydrogenase 2	794	1	R	K.LPLVGGHEGAGVVVGMGENVK.G	35.6394	39.9849	34.5189	30.0878	31.311	35.4097	33.687	35.7137	39.0953	33.2799	29.0519	26.5937	27.5428	29.1841	28.6102	23.9021	33.9091	28.1695
sp|P00331|ADH2_YEAST	ADH2	Alcohol dehydrogenase 2	794	1	R	K.LPLVGGHEGAGVVVGMGENVK.G	64.357	66.9314	69.7918	58.9667	59.7482	55.3449	76.1498	64.256	67.2909	57.8533	66.8341	64.2612	56.6178	48.0555	50.1826	58.3196	59.1844	61.2689
sp|P00331|ADH2_YEAST	ADH2	Alcohol dehydrogenase 2	794	1	R	K.LPLVGGHEGAGVVVGMGENVK.G	47.5094	49.9656	56.7992	46.3336	52.0117	40.9656	50.8902	51.7448	57.1095	57.8741	44.144	56.9868	45.2205	39.4197	51.9583	59.2	54.9684	54.8322
sp|P00331|ADH2_YEAST	ADH2	Alcohol dehydrogenase 2	794	1	R	K.LPLVGGHEGAGVVVGMGENVK.G	18.4679	20.7933	21.7423	21.6018	19.0132	17.1631	20.1064	21.35	23.4891	21.3924	14.9118	19.5367	17.8806	15.9816	21.6621	21.4887	20.0928	21.1747
sp|P00331|ADH2_YEAST	ADH2	Alcohol dehydrogenase 2	794	1	R	K.LPLVGGHEGAGVVVGMGENVK.G	18.0464	17.4348	17.3961	16.5917	16.6065	13.7069	17.6163	14.8063	18.2053	17.3767	11.0815	13.0322	13.6025	13.7787	16.4565	17.0437	14.2107	16.4359
sp|P00331|ADH2_YEAST	ADH2	Alcohol dehydrogenase 2	794	1	R	K.LPLVGGHEGAGVVVGMGENVK.G	14.6985	24.0764	17.9969	12.6242	14.3189	16.812	16.0512	16.0964	20.1131	13.144	15.4171	12.7173	12.0249	10.8967	14.4121	12.906	12.0882	12.2002
sp|P00331|ADH2_YEAST	ADH2	Alcohol dehydrogenase 2	794	1	R	K.LPLVGGHEGAGVVVGMGEN@VK.G	14.2726	10.5214	8.83342	12.6577	8.61863	9.09751	15.7623	12.4239	9.4077	14.1921	9.27706	11.7726	14.8432	12.2828	11.7921	13.1207	9.41865	13.2735
sp|P00331|ADH2_YEAST	ADH2	Alcohol dehydrogenase 2	794	1	R	K.LPLVGGHEGAGVVVGMGENVK.G	9.63344	8.04793	9.58515	8.57736	9.45708	11.695	9.42113	9.63316	10.97	5.1745	7.97451	6.36012	8.55233	4.8584	7.9572	12.001	11.6725	8.01662
sp|P00331|ADH2_YEAST	ADH2	Alcohol dehydrogenase 2	794	1	R	K.LPLVGGHEGAGVVVGMGENVK.G	5.2205	8.01184	7.52901	4.57057	10.3531	4.13768	7.53759	7.85114	6.18225	9.26107	6.19178	10.9436	5.70056	4.7464	7.19279	5.46939	4.22838	7.13196
sp|P00331|ADH2_YEAST	ADH2	Alcohol dehydrogenase 2	794	1	R	K.LPLVGGHEGAGVVVGMGENVK.G	4.04722	6.47535	7.08775	6.43132	6.99567	4.89285	7.44805	6.59466	6.80559	6.44891	5.3619	7.98731	6.35723	5.7937	3.41768	6.88031	6.4748	8.41511
sp|P00331|ADH2_YEAST	ADH2	Alcohol dehydrogenase 2	794	1	R	K.LPLVGGHEGAGVVVGMGENVK.G	6.58197	8.92642	11.6996	10.0742	8.89895	5.50106	9.75	10.2705	8.08989	7.62873	12.3919	16.1811	9.05623	13.0951	10.5457	10.1466	11.3331	16.1899
sp|P00331|ADH2_YEAST	ADH2	Alcohol dehydrogenase 2	794	1	R	K.LPLVGGHEGAGVVVGMGENVK.G	24.777	29.0385	30.8472	19.8153	18.9733	14.8835	23.7292	21.1319	24.9726	22.5734	22.1249	30.3478	20.4088	21.9311	18.7828	24.494	20.8669	22.6322
sp|P00331|ADH2_YEAST	ADH2	Alcohol dehydrogenase 2	794	1	R	K.LPLVGGHEGAGVVVGMGENVK.G	17.7763	14.4048	18.5646	17.7504	17.3587	13.6616	23.2542	25.1839	13.1982	15.221	12.1931	20.1373	17.9579	15.4011	7.91488	23.9722	16.9425	13.312
sp|P00331|ADH2_YEAST	ADH2	Alcohol dehydrogenase 2	794	1	R	K.SISIVGSYVGNR.A	66.9172	67.7873	68.8292	65.7505	62.7361	62.9857	65.6728	79.8103	69.7539	63.4727	71.1904	80.7111	61.6158	61.576	69.3245	80.151	66.3206	74.6566
sp|P00331|ADH2_YEAST	ADH2	Alcohol dehydrogenase 2	794	0	U	R.AGHWAAISGAAGGLGSLAVQYAK.A	8.17166	6.5684	10.7996	26.209	22.6803	18.2231	3.03119	9.77868	16.9898	7.53049	10.5631	7.94102	16.4113	16.5867	14.7583	12.5541	5.46686	16.8003
sp|P00331|ADH2_YEAST	ADH2	Alcohol dehydrogenase 2	794	1	R	K.IGDYAGIK.W	179.057	191.87	185.964	140.747	151.122	159.867	179.594	173.306	164.61	149.575	148.649	160.09	146.811	147.116	172.235	173.361	156.766	150.615
sp|P00331|ADH2_YEAST	ADH2	Alcohol dehydrogenase 2	794	1	R	K.IGDYAGIK.W	190.693	197.902	193.178	147.259	174.853	151.758	211.554	188.863	186.62	173.906	177.569	176.043	153.017	145.475	152.381	188.913	161.227	173.316
sp|P00331|ADH2_YEAST	ADH2	Alcohol dehydrogenase 2	794	1	R	K.LPLVGGHEGAGVVVGMGENVK.G	41.7202	38.1192	36.5242	37.3686	34.4765	35.8156	41.7788	39.8441	36.9671	37.8476	32.6693	36.7825	38.5356	33.3879	36.0816	40.2307	43.5332	33.8875
sp|P00331|ADH2_YEAST	ADH2	Alcohol dehydrogenase 2	794	1	R	K.LPLVGGHEGAGVVVGMGENVK.G	32.4091	33.4505	28.1006	26.4261	28.909	34.5801	32.8722	29.5578	38.6077	32.9341	32.3522	36.7469	27.012	27.9471	32.1716	38.554	35.9296	33.0221
sp|P00331|ADH2_YEAST	ADH2	Alcohol dehydrogenase 2	794	1	R	-.M*SIPETQK.A	20.6972	16.5804	16.9455	17.3846	16.7458	18.1571	19.1395	23.0929	15.8072	177.687	169.423	192.595	134.666	133.36	122.662	214.109	206.791	189.051
sp|P00331|ADH2_YEAST	ADH2	Alcohol dehydrogenase 2	794	1	R	K.SISIVGSYVGNR.A	130.036	130.924	129.861	115.554	100.652	96.7809	131.17	129.391	122.457	138.658	123.935	117.942	99.4505	98.0027	110.531	135.207	109.251	126.548
sp|P00331|ADH2_YEAST	ADH2	Alcohol dehydrogenase 2	794	1	R	K.LPLVGGHEGAGVVVGMGENVK.G	30.833	27.1731	22.9267	26.1515	26.6037	28.6738	30.6588	31.9304	30.3272	36.8006	30.8145	48.702	31.3305	20.4111	39.5322	33.264	29.5649	36.6692
sp|P00331|ADH2_YEAST	ADH2	Alcohol dehydrogenase 2	794	1	R	K.LPLVGGHEGAGVVVGMGENVK.G	36.3128	28.9398	37.7727	31.781	28.9055	28.798	30.114	29.2447	32.099	29.564	25.7354	22.9207	32.6784	28.5221	24.03	32.0709	31.7186	25.4319
sp|P00331|ADH2_YEAST	ADH2	Alcohol dehydrogenase 2	794	0	U	R.ANGTVVLVGLPAGAK.C	4.00171	7.13058	2.85617	9.38234	10.0365	7.11297	7.11857	7.12998	6.57348	7.88615	8.65964	4.70652	12.45	13.3093	12.1051	7.47237	8.13153	10.9031
sp|P00331|ADH2_YEAST	ADH2	Alcohol dehydrogenase 2	794	1	R	K.LPLVGGHEGAGVVVGMGENVK.G	48.5243	49.9512	48.201	33.8627	41.1919	42.2055	54.3568	42.1679	48.2793	44.1193	48.7577	50.2043	43.9008	44.1289	42.5671	45.5553	57.2797	48.8149
sp|P00331|ADH2_YEAST	ADH2	Alcohol dehydrogenase 2	794	1	R	K.SISIVGSYVGNR.A	59.6165	64.2543	60.4167	62.4605	56.8122	56.0339	53.5743	63.2679	56.5523	63.715	55.0917	71.5297	50.4591	68.3568	80.0948	76.3409	68.9469	68.4367
sp|P00331|ADH2_YEAST	ADH2	Alcohol dehydrogenase 2	794	0	U	R.ANGTVVLVGLPAGAK.C	5.25867	7.0724	6.35372	9.89766	10.2407	0	4.75715	4.60326	7.2969	3.75874	4.56218	7.46238	6.82791	9.50738	7.07568	6.86068	6.27194	6.06346
sp|P00331|ADH2_YEAST	ADH2	Alcohol dehydrogenase 2	794	1	R	K.LPLVGGHEGAGVVVGMGENVK.G	40.1458	36.3302	35.0115	33.8633	30.7966	32.6337	35.6569	37.1971	32.9912	34.6257	32.1028	31.748	26.8398	27.541	28.894	33.0591	32.0267	28.0174
sp|P00331|ADH2_YEAST	ADH2	Alcohol dehydrogenase 2	794	1	R	K.SISIVGSYVGNR.A	103.078	94.1818	92.1349	93.3888	95.5492	98.7572	101.998	100.231	84.9386	93.4574	83.0498	94.9774	73.4743	85.3333	90.6408	79.3667	86.6643	85.9377
sp|P00331|ADH2_YEAST	ADH2	Alcohol dehydrogenase 2	794	1	R	K.DIPVPKPK.P	68	106.385	79.6679	64.1757	85.4185	73.0521	74.3463	54.2979	73.4058	108.6	97.9317	99.7514	128.62	83.4668	72.6166	111.246	110.902	112.789
sp|P00331|ADH2_YEAST	ADH2	Alcohol dehydrogenase 2	794	1	R	K.IGDYAGIK.W	97.1108	101.077	120.819	115.356	91.6022	98.7572	122.402	138.892	112.425	118.478	99.1743	112.005	89.373	96.4979	133.822	128.446	110.343	132.018
sp|P00331|ADH2_YEAST	ADH2	Alcohol dehydrogenase 2	794	1	R	K.LPLVGGHEGAGVVVGMGENVK.G	16.2093	14.2188	11.8654	13.7826	12.4707	13.9783	13.8668	13.9773	16.559	15.7538	12.5099	13.8501	9.74234	17.0434	16.9528	15.6293	17.0888	14.6334
sp|P00331|ADH2_YEAST	ADH2	Alcohol dehydrogenase 2	794	1	R	K.LPLVGGHEGAGVVVGMGENVK.G	39.0846	43.7074	46.0694	30.8563	32.9456	34.3593	43.6883	45.2669	48.0745	39.5719	44.336	43.4268	37.6628	35.8237	35.2941	40.3892	45.9984	37.3015
sp|P00331|ADH2_YEAST	ADH2	Alcohol dehydrogenase 2	794	1	R	K.LPLVGGHEGAGVVVGMGENVK.G	34.604	38.0495	33.6145	28.3825	25.9143	33.5827	30.718	38.6185	35.5766	35.1832	36.5285	40.3748	32.6163	35.9315	28.0738	37.6798	36.4459	38.2697
sp|P00331|ADH2_YEAST	ADH2	Alcohol dehydrogenase 2	794	0	U	K.AIIFYESNGK.L	33.2994	41.4403	63.4301	138.881	149.529	137.826	61.9703	61.4158	84.4873	52.7662	44.723	66.8375	145.992	138.633	106.767	72.4534	73.4647	106.666
sp|P00331|ADH2_YEAST	ADH2	Alcohol dehydrogenase 2	794	1	R	K.LPLVGGHEGAGVVVGM*GENVK.G	11.9185	14.4994	22.0001	12.61	15.1967	16.0276	8.72699	17.5729	15.761	11.937	9.21273	8.47434	6.98685	7.51489	6.53063	6.85518	9.56809	10.9355
sp|P00331|ADH2_YEAST	ADH2	Alcohol dehydrogenase 2	794	1	R	K.LPLVGGHEGAGVVVGMGENVK.G	24.8157	19.5306	21.9306	18.3012	16.2606	19.1748	24.2964	22.769	21.3701	21.0813	15.5333	15.5563	15.7164	14.2232	15.3925	18.5214	17.3825	18.6851
sp|P00331|ADH2_YEAST	ADH2	Alcohol dehydrogenase 2	794	1	R	K.LPLVGGHEGAGVVVGMGENVK.G	36.2376	39.1574	38.2184	36.5152	33.7543	35.1094	38.2533	41.7433	37.7359	32.0405	29.3457	36.9299	35.9228	25.1059	34.2179	45.882	36.1157	45.794
sp|P00331|ADH2_YEAST	ADH2	Alcohol dehydrogenase 2	794	1	R	K.SISIVGSYVGNR.A	121.173	130.772	133.843	114.573	107.444	110.143	121.39	132.55	130.502	123.07	99.9371	116.128	87.0902	96.6235	90.596	112.788	106.803	106.014
sp|P00331|ADH2_YEAST	ADH2	Alcohol dehydrogenase 2	794	0	U	K.AIIFYESNGK.L	49.214	55.5145	66.1319	119.629	122.234	109.471	64.8957	67.2575	89.7625	59.8832	48.7676	66.3829	111.116	105.472	107.733	65.673	71.5648	73.8447
sp|P00331|ADH2_YEAST	ADH2	Alcohol dehydrogenase 2	794	1	R	K.LPLVGGHEGAGVVVGM*GENVK.G	46.0315	39.9622	51.6228	36.6422	34.1606	38.4123	48.502	43.9816	37.159	42.809	33.8436	30.9107	36.9994	27.2274	27.5359	38.2387	38.6298	39.8188
sp|P00331|ADH2_YEAST	ADH2	Alcohol dehydrogenase 2	794	1	R	K.LPLVGGHEGAGVVVGM*GENVK.G	14.9549	16.2767	15.8644	16.1875	14.7929	8.1934	13.9093	17.51	15.3967	16.4276	13.3181	13.8444	14.2277	12.6743	9.94645	14.9098	20.4607	16.8316
sp|P00331|ADH2_YEAST	ADH2	Alcohol dehydrogenase 2	794	1	R	K.LPLVGGHEGAGVVVGM*GENVK.G	31.5807	31.0073	37.7145	22.5632	27.9581	30.8245	33.189	28.9399	32.2024	36.3874	37.6882	37.8968	34.95	33.2332	33.1283	32.1737	42.8508	39.5635
sp|P00331|ADH2_YEAST	ADH2	Alcohol dehydrogenase 2	794	1	R	K.LPLVGGHEGAGVVVGM*GENVK.G	8.94795	11.246	13.0188	8.01626	3.7566	8.85551	12.3906	8.36963	6.7479	10.0986	9.052	8.47684	7.26025	5.89671	8.78821	8.2581	9.88956	9.23413
sp|P00331|ADH2_YEAST	ADH2	Alcohol dehydrogenase 2	794	1	R	K.LPLVGGHEGAGVVVGM*GENVK.G	9.25482	8.35399	7.38232	4.86171	8.42109	7.24757	8.75409	10.6479	10.6769	10.048	7.80441	5.92651	6.16311	9.95805	8.93826	9.8341	6.2611	8.51639
sp|P00331|ADH2_YEAST	ADH2	Alcohol dehydrogenase 2	794	1	R	K.LPLVGGHEGAGVVVGM*GENVK.G	39.0372	38.5253	38.1595	37.9374	27.7102	30.458	39.2852	38.2481	36.7712	49.2004	41.3867	43.6403	37.6944	32.3276	35.7884	39.2787	43.7176	43.1938
sp|P00331|ADH2_YEAST	ADH2	Alcohol dehydrogenase 2	794	1	R	K.LPLVGGHEGAGVVVGM*GENVK.G	44.4269	44.0938	45.6368	40.8206	41.1894	38.9141	48.9252	45.3266	48.2254	43.7603	47.3257	41.9629	36.4304	35.4479	35.9403	45.109	49.9768	38.485
sp|P00331|ADH2_YEAST	ADH2	Alcohol dehydrogenase 2	794	1	R	K.LPLVGGHEGAGVVVGM*GENVK.G	62.6029	58.9027	65.8926	52.4383	47.5036	56.0662	66.1014	59.4923	62.1566	57.4559	52.4193	47.5363	52.3373	44.9217	51.9126	52.3118	54.1039	44.4553
sp|P00331|ADH2_YEAST	ADH2	Alcohol dehydrogenase 2	794	1	R	K.LPLVGGHEGAGVVVGM*GENVK.G	46.7428	49.7599	43.5783	41.8253	41.3316	44.0841	47.0045	47.8644	44.1085	51.8118	40.462	50.809	32.6544	40.9808	31.9415	43.6672	48.2114	45.4685
sp|P00331|ADH2_YEAST	ADH2	Alcohol dehydrogenase 2	794	1	R	K.LPLVGGHEGAGVVVGM*GENVK.G	42.5044	34.5748	47.7055	38.1921	43.514	30.4067	45.2797	46.9383	34.7107	41.4171	47.8098	45.7723	39.8354	34.9549	35.3276	44.5407	49.5423	42.0263
sp|P00331|ADH2_YEAST	ADH2	Alcohol dehydrogenase 2	794	1	R	K.LPLVGGHEGAGVVVGM*GENVK.G	32.9969	33.2216	27.5463	29.6614	29.5057	28.2277	31.2823	29.9566	33.9826	31.8071	21.1294	34.4575	25.0745	25.3045	28.4718	28.4208	33.2134	29.2031
sp|P00331|ADH2_YEAST	ADH2	Alcohol dehydrogenase 2	794	1	R	K.LPLVGGHEGAGVVVGMGENVK.G	16.0666	20.8682	18.2882	16.2042	16.1726	14.2915	20.1011	19.3852	17.3118	16.4253	17.8158	17.3953	14.7493	9.48876	11.8383	17.3618	16.4969	18.1629
sp|P00331|ADH2_YEAST	ADH2	Alcohol dehydrogenase 2	794	1	R	K.LPLVGGHEGAGVVVGMGENVK.G	32.3331	35.7609	39.2611	36.11	33.3694	34.4686	36.7803	38.0275	35.3885	35.0844	27.4905	29.5978	37.3618	32.3487	27.8026	35.6087	33.6839	33.8114
sp|P00331|ADH2_YEAST	ADH2	Alcohol dehydrogenase 2	794	1	R	K.LPLVGGHEGAGVVVGMGENVK.G	24.2305	23.0005	32.6169	22.8906	21.4985	24.1519	24.9472	30.7502	29.083	19.9602	15.6276	19.8653	25.9754	18.426	27.0839	26.4163	21.7005	21.2198
sp|P00331|ADH2_YEAST	ADH2	Alcohol dehydrogenase 2	794	1	R	K.LPLVGGHEGAGVVVGMGENVK.G	50.2298	46.4246	50.9073	42.1428	41.9622	40.1859	47.6707	51.3011	50.5726	92.1736	79.0899	92.0446	74.8699	79.0375	72.9572	96.3264	89.8769	88.4601
sp|P00331|ADH2_YEAST	ADH2	Alcohol dehydrogenase 2	794	1	R	K.LPLVGGHEGAGVVVGMGENVK.G	26.4953	24.3677	24.0577	23.8851	27.092	24.823	28.4937	25.2129	23.2296	19.5011	25.2515	24.4445	20.3458	25.0569	25.4982	22.8454	19.3567	26.6677
sp|P00331|ADH2_YEAST	ADH2	Alcohol dehydrogenase 2	794	1	R	K.LPLVGGHEGAGVVVGM*GENVK.G	16.1482	22.2861	17.071	18.7563	20.5996	18.1748	16.7479	20.0296	20.8718	16.4969	19.0959	15.7141	17.32	11.2006	15.2829	17.559	15.2373	19.2285
sp|P00331|ADH2_YEAST	ADH2	Alcohol dehydrogenase 2	794	1	R	K.LPLVGGHEGAGVVVGMGENVK.G	20.5011	16.5993	17.69	18.7598	18.0139	21.0168	17.1644	18.7132	20.4935	15.3704	14.7461	15.139	14.6151	15.6385	19.1302	15.7936	19.9367	19.1538
sp|P00331|ADH2_YEAST	ADH2	Alcohol dehydrogenase 2	794	1	R	K.LPLVGGHEGAGVVVGMGENVK.G	7.01422	8.22353	8.11703	8.22983	7.03	8.1066	7.16922	12.7434	7.98165	9.80877	5.90573	9.73024	8.99962	6.57575	8.72258	4.97072	7.82649	3.9752
sp|P00331|ADH2_YEAST	ADH2	Alcohol dehydrogenase 2	794	1	R	K.LPLVGGHEGAGVVVGMGENVK.G	6.27476	7.72073	11.4161	9.68828	6.6676	9.77443	9.06703	8.63665	8.40718	8.16414	10.1195	14.6871	7.05395	9.85681	12.2089	9.27203	7.81661	6.1243
sp|P00331|ADH2_YEAST	ADH2	Alcohol dehydrogenase 2	794	1	R	K.LPLVGGHEGAGVVVGMGEN@VK.G	11.3003	8.53119	7.60584	6.77486	9.47444	13.2365	6.29094	10.9915	8.01811	6.5527	8.89743	11.4229	7.21873	6.76462	7.72645	6.29371	8.42067	9.72905
sp|P00331|ADH2_YEAST	ADH2	Alcohol dehydrogenase 2	794	1	R	K.LPLVGGHEGAGVVVGMGENVK.G	6.37516	10.1182	7.50802	7.64478	6.76556	8.60534	7.1141	10.4363	5.89462	7.30458	9.51547	12.1759	8.07518	5.58306	10.3044	10.9007	8.70906	6.54728
sp|P00331|ADH2_YEAST	ADH2	Alcohol dehydrogenase 2	794	1	R	K.LPLVGGHEGAGVVVGMGENVK.G	7.14984	6.55411	8.86224	4.69842	5.29143	7.85719	5.35731	7.5	6.79805	7.71648	10.6405	8.59865	5.10819	3.13061	5.77856	5.95615	8.4854	7.54084
sp|P00331|ADH2_YEAST	ADH2	Alcohol dehydrogenase 2	794	1	R	K.LPLVGGHEGAGVVVGMGENVK.G	6.86674	9.6653	10.612	9.99566	7.26844	10.8403	5.44997	8.33949	8.20235	2.68866	6.8017	10.5814	9.06979	5.49913	8.39411	11.6519	9.18436	8.86876
sp|P00331|ADH2_YEAST	ADH2	Alcohol dehydrogenase 2	794	1	R	K.LPLVGGHEGAGVVVGMGENVK.G	17.5082	23.8685	23.6489	15.7051	17.704	13.4942	18.101	20.6515	20.5269	19.8669	25.4004	20.3727	13.782	12.9006	20.0283	18.6502	18.0572	21.9871
sp|P00331|ADH2_YEAST	ADH2	Alcohol dehydrogenase 2	794	1	R	K.SISIVGSYVGNR.A	170.295	174.942	201.711	164.096	145.941	155.237	168.305	186.553	169.625	152.587	140.363	155.238	125.412	122.129	133.532	173.857	138.887	141.401
sp|P00331|ADH2_YEAST	ADH2	Alcohol dehydrogenase 2	794	1	R	K.IGDYAGIK.W	172.038	177.234	172.72	147.725	125.975	127.91	171.064	173.714	165.309	169.427	133.853	149.089	118.852	126.735	149.092	161.533	161.591	141.613
sp|P00331|ADH2_YEAST	ADH2	Alcohol dehydrogenase 2	794	1	R	K.LPLVGGHEGAGVVVGM*GENVK.G	27.8315	26.8094	38.2596	28.8731	35.8305	24.8467	35.726	33.6563	34.9124	32.0706	26.0997	25.6351	22.595	24.0888	25.5851	28.7976	25.3402	25.8233
sp|P00331|ADH2_YEAST	ADH2	Alcohol dehydrogenase 2	794	1	R	K.LPLVGGHEGAGVVVGMGENVK.G	61.3921	56.6941	58.2518	52.3695	53.9882	55.987	58.7773	58.1575	59.219	71.5506	58.0023	53.7521	51.5521	46.5309	51.0872	58.7205	61.2646	55.8632
sp|P00331|ADH2_YEAST	ADH2	Alcohol dehydrogenase 2	794	1	R	K.SISIVGSYVGNR.A	81.7827	85.2207	87.5472	86.5622	83.1842	84.1897	91.0775	96.4513	82.2645	93.9907	81.1449	103.895	97.7989	100.096	94.9436	101.753	87.0145	99.7937
sp|P00331|ADH2_YEAST	ADH2	Alcohol dehydrogenase 2	794	0	U	R.VLGIDGGPGK.E	67.0081	73.8749	97.7644	172.678	178.618	167.361	90.8345	85.8166	143.089	74.6569	68.6758	94.9369	158.159	154.897	180.469	107.343	106.37	128.59
sp|P00331|ADH2_YEAST	ADH2	Alcohol dehydrogenase 2	794	0	U	K.VVGLSSLPEIYEK.M	11.1042	10.1024	13.6129	22.8218	21.2791	18.908	16.0434	16.4806	18.2511	8.4316	8.53499	11.3892	22.4591	24.6033	23.3599	12.2708	14.2899	21.7326
sp|P00331|ADH2_YEAST	ADH2	Alcohol dehydrogenase 2	794	0	U	K.AIIFYESN@GK.L	21.8107	19.7756	30.2846	41.9392	40.5878	41.9423	20.0783	27.4477	31.9477	24.2018	11.2873	17.0129	42.6924	24.8108	38.0261	21.4221	25.4022	27.7692
sp|P00331|ADH2_YEAST	ADH2	Alcohol dehydrogenase 2	794	1	R	K.IGDYAGIK.W	337.227	353.779	343.95	255.59	279.06	296.864	344.656	321.757	313.095	321.568	282.684	314.967	250.418	256.602	276.455	311.829	305.958	273.998
sp|P00331|ADH2_YEAST	ADH2	Alcohol dehydrogenase 2	794	1	R	K.IGDYAGIK.W	65.9749	79.4435	96.8848	81.9172	69.3062	68.5457	89.5238	87.7844	90.0941	88.8304	90.7076	79.8775	66.1569	74.0949	70.5571	89.961	80.7904	92.3869
sp|P00331|ADH2_YEAST	ADH2	Alcohol dehydrogenase 2	794	1	R	K.IGDYAGIK.W	106.74	103.234	100.245	88.697	83.6529	90.6429	93.6361	95.8767	97.925	93.0273	100.702	104.036	81.637	84.9028	87.634	105.169	103.426	92.6123
sp|P00331|ADH2_YEAST	ADH2	Alcohol dehydrogenase 2	794	1	R	K.LPLVGGHEGAGVVVGMGENVK.G	29.6823	33.8893	28.6116	27.9705	29.2987	26.8198	40.9411	32.6559	33.9754	31.4277	31.1662	26.7263	20.7531	28.7149	28.1843	26.1672	28.425	32.708
sp|P00331|ADH2_YEAST	ADH2	Alcohol dehydrogenase 2	794	1	R	K.SISIVGSYVGNR.A	126.116	141.078	123.228	89.9835	95.5957	101.778	130.954	130.498	115.385	117.606	113.431	126.511	88.9207	94.9854	101.497	97.8483	109.606	113.07
sp|P00331|ADH2_YEAST	ADH2	Alcohol dehydrogenase 2	794	0	U	K.ATNGGAHGIINVSVSEAAIEASTR.Y	6.48659	6.24944	8.98002	10.1229	10.3429	8.22989	6.3051	7.04153	8.06873	8.10116	7.72184	5.79511	6.56571	7.14278	11.4808	7.31599	6.97455	6.80092
sp|P00331|ADH2_YEAST	ADH2	Alcohol dehydrogenase 2	794	0	U	K.ATNGGAHGIINVSVSEAAIEASTR.Y	17.6472	17.7741	22.2282	18.5279	26.8323	19.055	14.7017	17.8988	21.3277	11.5696	17.416	18.8749	22.6611	22.1912	13.4753	18.7901	17.9086	14.3121
sp|P00331|ADH2_YEAST	ADH2	Alcohol dehydrogenase 2	794	0	U	K.DIVSAVVK.A	57.8727	59.9643	86.059	177.795	199.232	169.902	84.7619	77.1178	121.189	65.9072	69.0314	86.709	155.874	186.397	174.619	106.163	97.8601	127.933
sp|P00331|ADH2_YEAST	ADH2	Alcohol dehydrogenase 2	794	1	R	K.IGDYAGIK.W	250.31	267.328	244.956	217.757	218.312	220.128	269.15	248.993	237.205	247.606	219.326	232.045	191.926	188.288	241.269	270.626	249.262	233.822
sp|P00331|ADH2_YEAST	ADH2	Alcohol dehydrogenase 2	794	1	R	K.LPLVGGHEGAGVVVGM*GENVK.G	40.9381	48.0968	40.0473	42.367	29.2773	32.859	44.7147	43.9582	32.9438	43.1008	47.7932	40.4315	34.5692	29.5805	31.3887	38.0188	36.5678	41.3677
sp|P00331|ADH2_YEAST	ADH2	Alcohol dehydrogenase 2	794	1	R	K.LPLVGGHEGAGVVVGM*GENVK.G	24.336	27.4757	29.4531	23.3828	27.6675	23.5731	25.576	29.9687	26.7783	25.3287	29.518	27.7983	25.2664	21.4553	23.4353	29.6712	29.6414	26.4476
sp|P00331|ADH2_YEAST	ADH2	Alcohol dehydrogenase 2	794	1	R	K.LPLVGGHEGAGVVVGM*GENVK.G	43.4985	50.2473	52.0257	39.0604	48.2389	53.5529	43.7699	51.8032	45.5494	45.9424	40.1548	43.3445	40.7384	41.0103	49.3543	49.2291	36.7889	33.1934
sp|P00331|ADH2_YEAST	ADH2	Alcohol dehydrogenase 2	794	1	R	K.LPLVGGHEGAGVVVGM*GENVK.G	41.5247	37.7673	41.5019	39.1997	36.8724	33.0496	40.9371	37.5353	36.613	32.7428	40.7018	34.167	33.504	34.2865	36.0184	33.5647	29.4645	32.8152
sp|P00331|ADH2_YEAST	ADH2	Alcohol dehydrogenase 2	794	1	R	K.LPLVGGHEGAGVVVGMGENVK.G	51.8724	50.7952	56.1485	50.0406	50.1412	40.5509	58.183	55.2563	61.0455	52.4213	47.2014	46.2376	42.7302	38.5196	43.8602	52.1823	47.1538	48.3409
sp|P00331|ADH2_YEAST	ADH2	Alcohol dehydrogenase 2	794	1	R	K.LPLVGGHEGAGVVVGMGENVK.G	44.304	58.0588	53.743	42.1496	50.2784	44.0043	53.7288	48.5981	50.069	54.3705	52.5303	48.677	37.2769	45.1602	35.5135	56.2116	49.866	43.5639
sp|P00331|ADH2_YEAST	ADH2	Alcohol dehydrogenase 2	794	1	R	K.SISIVGSYVGNR.A	93.6982	95.7282	100.048	81.5965	79.3153	83.0677	98.7194	91.4911	88.9433	90.0446	90.4818	95.1279	77.7189	76.4592	80.8818	98.5392	86.5051	88.1152
sp|P00331|ADH2_YEAST	ADH2	Alcohol dehydrogenase 2	794	0	U	K.VVGLSSLPEIYEK.M	23.6331	31.3134	41.9407	102.837	94.3358	82.5627	38.7594	36.8526	71.7496	28.4177	28.3333	40.6163	101.103	100.856	78.7781	51.1009	45.4834	70.0466
sp|P00331|ADH2_YEAST	ADH2	Alcohol dehydrogenase 2	794	1	R	K.IGDYAGIK.W	97.7427	83.2161	100.319	93.4478	88.4275	95.0763	103.28	97.1869	92.4528	97.1321	86.1797	107.293	86.1119	90.8333	90.8568	94.9854	93.345	88.8575
sp|P00331|ADH2_YEAST	ADH2	Alcohol dehydrogenase 2	794	1	R	K.LPLVGGHEGAGVVVGM*GENVK.G	29.3489	29.3748	34.8179	18.2895	26.7321	23.3954	27.1706	24.4725	23.5816	29.7071	29.7536	20.8214	24.5646	22.1903	22.1269	22.4644	30.7064	30.7119
sp|P00331|ADH2_YEAST	ADH2	Alcohol dehydrogenase 2	794	1	R	K.LPLVGGHEGAGVVVGM*GENVK.G	55.7157	63.8965	70.5654	56.0487	69.1902	66.5201	67.1071	60.3877	70.0883	66.9211	63.653	57.7016	48.0131	51.8784	52.1923	66.5812	64.3339	64.3909
sp|P00331|ADH2_YEAST	ADH2	Alcohol dehydrogenase 2	794	1	R	K.LPLVGGHEGAGVVVGM*GENVK.G	64.8039	60.4961	55.8198	54.3639	42.4409	42.2804	68.1443	60.3283	54.126	58.3549	49.9772	53.3189	49.2949	51.969	51.0498	44.2272	59.2283	61.5918
sp|P00331|ADH2_YEAST	ADH2	Alcohol dehydrogenase 2	794	1	R	K.LPLVGGHEGAGVVVGM*GENVK.G	31.7741	24.9794	25.5946	33.3761	25.858	23.5587	22.6452	23.4519	32.0335	38.5566	26.8744	33.0034	25.344	21.2768	20.747	32.2577	28.6334	28.7247
sp|P00331|ADH2_YEAST	ADH2	Alcohol dehydrogenase 2	794	1	R	K.LPLVGGHEGAGVVVGM*GEN@VK.G	38.5948	42.1189	48.0763	46.2599	49.7961	55.1977	46.7319	47.8049	54.9554	42.5516	40.2713	51.798	36.7507	44.2509	42.8115	48.5145	49.6046	39.6412
sp|P00331|ADH2_YEAST	ADH2	Alcohol dehydrogenase 2	794	1	R	K.LPLVGGHEGAGVVVGM*GENVK.G	36.6865	34.2777	41.202	36.1508	38.3145	35.3918	35.1864	37.6433	51.9766	32.5061	29.1319	36.0822	34.4836	40.3981	38.4845	37.771	35.1827	37.3621
sp|P00331|ADH2_YEAST	ADH2	Alcohol dehydrogenase 2	794	1	R	K.LPLVGGHEGAGVVVGM*GENVK.G	15.3513	24.3678	18.992	16.4297	16.9479	17.2436	19.9366	22.7107	19.47	20.0136	21.5315	21.862	21.578	22.2636	21.0599	20.2441	22.5077	19.2461
sp|P00331|ADH2_YEAST	ADH2	Alcohol dehydrogenase 2	794	1	R	K.LPLVGGHEGAGVVVGM*GENVK.G	49.6306	63.5188	57.6327	50.2315	52.2934	50.1874	56.2298	52.8661	56.0127	54.9896	46.8152	46.6573	49.3287	47.7085	41.7144	49.3591	49.3786	42.3921
sp|P00331|ADH2_YEAST	ADH2	Alcohol dehydrogenase 2	794	1	R	K.LPLVGGHEGAGVVVGM*GENVK.G	24.998	26.0719	25.996	23.2096	22.9476	27.1928	24.1271	22.3203	28.5253	50.5215	40.7249	48.8088	29.821	40.0303	50.6015	58.8923	54.0793	46.7394
sp|P00331|ADH2_YEAST	ADH2	Alcohol dehydrogenase 2	794	1	R	K.LPLVGGHEGAGVVVGM*GENVK.G	39.8698	40.5708	44.9286	41.1888	34.0655	27.1194	45.2895	44.5177	40.3624	45.1475	40.1986	46.1481	38.3736	35.0031	39.0866	39.7348	43.4915	47.5765
sp|P00331|ADH2_YEAST	ADH2	Alcohol dehydrogenase 2	794	1	R	K.LPLVGGHEGAGVVVGM*GENVK.G	28.3829	29.1527	27.7487	26.5136	28.508	27.3166	27.283	29.5031	25.8742	27.7585	30.6124	30.493	25.165	26.8291	26.0764	33.4087	32.3982	28.618
sp|P00331|ADH2_YEAST	ADH2	Alcohol dehydrogenase 2	794	1	R	K.LPLVGGHEGAGVVVGM*GENVK.G	47.0012	56.4245	66.2364	47.0271	46.616	56.4698	62.0465	52.381	59.2343	57.1935	52.0084	53.1501	42.6105	46.5714	41.8334	55.9063	56.9774	56.7969
sp|P00331|ADH2_YEAST	ADH2	Alcohol dehydrogenase 2	794	1	R	K.LPLVGGHEGAGVVVGM*GENVK.G	51.0287	65.0546	54.8673	51.3172	51.4829	54.756	56.5534	47.1245	52.0307	53.6999	48.8569	55.9091	45.5927	43.6563	53.827	60.5705	53.9273	54.0225
sp|P00331|ADH2_YEAST	ADH2	Alcohol dehydrogenase 2	794	1	R	K.LPLVGGHEGAGVVVGMGENVK.G	43.7013	44.9296	51.1307	44.5838	46.0421	43.8108	39.1733	45.7815	43.6509	43.6485	34.3489	42.8186	33.6604	41.8481	39.7404	53.0299	43.8266	45.1291
sp|P00331|ADH2_YEAST	ADH2	Alcohol dehydrogenase 2	794	1	R	K.LPLVGGHEGAGVVVGM*GENVK.G	59.9455	49.3052	61.6052	63.5457	50.7695	55.3119	46.7379	57.1532	64.7868	60.7824	51.6314	58.3743	43.4409	52.3807	67.0845	59.4068	53.6921	61.2337
sp|P00331|ADH2_YEAST	ADH2	Alcohol dehydrogenase 2	794	1	R	K.LPLVGGHEGAGVVVGMGENVK.G	31.7295	41.5153	35.4183	29.3557	30.2077	29.0001	36.2747	30.629	29.0773	35.6788	38.8641	34.4725	24.0575	23.0265	29.0085	30.6683	30.2382	37.938
sp|P00331|ADH2_YEAST	ADH2	Alcohol dehydrogenase 2	794	1	R	K.LPLVGGHEGAGVVVGMGENVK.G	37.0741	45.2464	38.2918	29.667	40.0754	31.1055	47.2786	44.0319	35.0419	35.9213	35.6187	36.5862	34.4401	31.6773	29.272	35.3761	40.2163	35.9143
sp|P00331|ADH2_YEAST	ADH2	Alcohol dehydrogenase 2	794	1	R	K.LPLVGGHEGAGVVVGMGENVK.G	23.0655	26.5198	28.4608	30.4317	21.0367	20.7807	34.0292	29.5254	32.8311	23.496	22.6979	32.5914	25.4671	22.0927	28.5392	30.0895	33.0974	28.1716
sp|P00331|ADH2_YEAST	ADH2	Alcohol dehydrogenase 2	794	1	R	K.LPLVGGHEGAGVVVGM*GENVK.G	13.16	7.05873	10.0877	9.58202	12.7885	15.0594	9.45101	7.72579	9.89621	13.4291	9.70955	14.142	9.00416	6.747	9.38284	11.5854	7.78172	8.46926
sp|P00331|ADH2_YEAST	ADH2	Alcohol dehydrogenase 2	794	1	R	K.LPLVGGHEGAGVVVGM*GENVK.G	11.3572	11.5809	16.5378	5.17922	8.82024	7.36736	8.66771	7.51505	11.1061	7.34628	9.04946	9.65652	6.43851	10.2547	9.03828	10.9831	12.8646	8.4053
sp|P00331|ADH2_YEAST	ADH2	Alcohol dehydrogenase 2	794	1	R	K.LPLVGGHEGAGVVVGMGENVK.G	11.9812	13.2636	11.5068	14.6583	15.1505	13.5203	10.403	12.1857	11.4331	18.3378	12.9711	10.2024	15.3122	14.7195	15.1475	14.4977	14.1531	15.2541
sp|P00331|ADH2_YEAST	ADH2	Alcohol dehydrogenase 2	794	1	R	K.LPLVGGHEGAGVVVGMGENVK.G	14.0723	10.4723	10.3294	15.1562	9.57953	12.5388	10.606	13.0032	12.731	7.46237	12.0989	7.98296	9.51016	15.6414	13.4481	12.5802	8.14351	10.1683
sp|P00331|ADH2_YEAST	ADH2	Alcohol dehydrogenase 2	794	1	R	K.LPLVGGHEGAGVVVGMGENVK.G	10.4304	18.1639	12.9431	16.1604	16.3799	11.9673	11.9536	11.7967	12.7961	19.1795	13.3007	12.6643	11.2731	12.483	12.327	11.7996	14.5678	9.01721
sp|P00331|ADH2_YEAST	ADH2	Alcohol dehydrogenase 2	794	1	R	K.SISIVGSYVGNR.A	103.653	100.201	111.859	100.086	102.415	101.258	103.974	108.068	108.156	84.8836	84.2962	86.1708	80.4201	67.232	77.7084	89.7661	90.5621	79.416
sp|P00331|ADH2_YEAST	ADH2	Alcohol dehydrogenase 2	794	0	U	K.VVGLSSLPEIYEK.M	22.2547	25.1154	24.8126	28.1253	34.0196	40.0073	28.5083	26.1229	34.1598	32.7698	29.7973	26.2408	39.4263	42.7793	39.1815	30.7354	34.4488	35.5111
sp|P00358|G3P2_YEAST	TDH2	Glyceraldehyde-3-phosphate dehydrogenase 2	12	2	R	K.ELDTAQK.H	16.5405	12.1329	17.1452	13.2318	14.378	11.4619	24.6984	17.3271	14.2464	15.9218	12.6874	11.683	15.1355	10.229	14.6215	12.701	19.3875	13.5537
sp|P00358|G3P2_YEAST	TDH2	Glyceraldehyde-3-phosphate dehydrogenase 2	12	1	R	K.ETTYDEIK.K	38.3461	37.4078	30.2993	35.5303	29.2043	38.5988	33.6136	44.3088	38.6134	32.2467	33.8584	40.5774	37.6073	38.4149	44.0406	54.3744	42.3394	44.8465
sp|P00358|G3P2_YEAST	TDH2	Glyceraldehyde-3-phosphate dehydrogenase 2	12	1	R	K.ETTYDEIK.K	71.0331	85.4495	97.1353	86.398	78.6664	82.9235	72.4933	97.6722	95.082	81.7964	72.5749	78.0559	82.856	81.9022	95.7705	96.2577	76.5351	86.8125
sp|P00358|G3P2_YEAST	TDH2	Glyceraldehyde-3-phosphate dehydrogenase 2	12	2	R	K.IVSNASCTTNCLAPLAK.V	7.54704	9.71625	4.92663	9.22218	6.94106	8.93673	9.18469	10.7946	6.23712	44.0038	55.1056	47.2223	39.3084	36.6784	22.2853	31.5033	42.2675	40.6234
sp|P00358|G3P2_YEAST	TDH2	Glyceraldehyde-3-phosphate dehydrogenase 2	12	2	R	K.LTGM*AFR.V	66.0254	64.1248	64.3079	46.317	57.4702	61.3871	60.5452	58.4559	49.308	60.0347	62.623	47.6957	48.7222	47.2888	47.6183	43.7256	54.1221	59.3776
sp|P00358|G3P2_YEAST	TDH2	Glyceraldehyde-3-phosphate dehydrogenase 2	12	2	R	K.LTGM*AFR.V	40.6215	35.8571	41.0618	44.1978	43.3314	42.8888	38.8453	40.1237	39.98	38.8477	43.6897	46.3813	42.1142	31.6191	28.6955	39.6253	37.4721	39.3824
sp|P00358|G3P2_YEAST	TDH2	Glyceraldehyde-3-phosphate dehydrogenase 2	12	2	R	K.LTGMAFR.V	358.492	374.894	334.783	302.438	333.898	314.198	354.368	368.582	344.459	375.335	339.219	335.926	319.279	311.098	262.322	326.802	365.353	328.703
sp|P00358|G3P2_YEAST	TDH2	Glyceraldehyde-3-phosphate dehydrogenase 2	12	2	R	K.LTGMAFR.V	191.46	217.676	187.69	169.36	149.03	171.565	195.08	182.936	176.114	198.186	194.093	196.774	166.206	168.291	143.567	172.582	192.046	196.252
sp|P00358|G3P2_YEAST	TDH2	Glyceraldehyde-3-phosphate dehydrogenase 2	12	2	R	K.LTGMAFR.V	90.8135	90.4589	85.2236	85.8887	91.8216	86.8348	90.7784	104.422	100.298	114.552	91.7562	113.336	99.2627	90.6108	102.133	118.001	111.332	103.695
sp|P00358|G3P2_YEAST	TDH2	Glyceraldehyde-3-phosphate dehydrogenase 2	12	1	R	K.LVSWYDNEYGYSTR.V	13.9619	11.7815	9.07151	8.59218	9.59143	10.7084	11.9732	14.1809	13.3528	13.4587	12.937	10.851	7.68713	9.86958	8.05246	12.1516	10.2545	11.1204
sp|P00358|G3P2_YEAST	TDH2	Glyceraldehyde-3-phosphate dehydrogenase 2	12	2	R	R.TASGNIIPSSTGAAK.A	55.8131	56.2417	57.9235	49.2118	53.3968	59.7879	64.6035	62.4863	59.0493	70.0166	65.7696	59.8593	62.6547	63.5552	57.0554	64.1969	68.5705	65.2519
sp|P00358|G3P2_YEAST	TDH2	Glyceraldehyde-3-phosphate dehydrogenase 2	12	1	R	R.VAIN@GFGR.I	126.991	146.06	160.122	147.447	145.263	140.199	169.753	136.527	156.218	149.489	165.504	175.447	168.813	154.141	117.434	130.942	172.047	148.212
sp|P00358|G3P2_YEAST	TDH2	Glyceraldehyde-3-phosphate dehydrogenase 2	12	1	R	R.VAIN@GFGR.I	113.776	133.504	143.186	159.434	154.538	148.349	163.77	146.085	130.451	147.644	177.776	160.157	142.506	140.814	123.038	138.711	161.782	148.231
sp|P00358|G3P2_YEAST	TDH2	Glyceraldehyde-3-phosphate dehydrogenase 2	12	1	R	R.VAINGFGR.I	137.971	162.321	132.455	137.35	148.442	132.49	160.603	132.09	131.512	156.849	159.971	166.91	145.574	150.602	109.16	150.968	162.637	143.391
sp|P00358|G3P2_YEAST	TDH2	Glyceraldehyde-3-phosphate dehydrogenase 2	12	1	R	R.VAIN@GFGR.I	138.383	136.455	130.308	116.918	118.453	114.652	146.001	115.521	123.165	151.027	136.265	148.433	128.006	144.562	96.9323	122.742	150.654	140.995
sp|P00358|G3P2_YEAST	TDH2	Glyceraldehyde-3-phosphate dehydrogenase 2	12	2	R	K.VLPELQGK.L	205.45	213.43	188.657	161.613	188.144	164.102	199.338	205.06	192.164	221.68	202.487	173.081	170.776	178.75	182.426	206.153	194.942	179.466
sp|P00358|G3P2_YEAST	TDH2	Glyceraldehyde-3-phosphate dehydrogenase 2	12	2	R	K.VLPELQGK.L	159.711	168.078	158.017	132.586	128.713	134.209	145.963	145.259	141.349	163.362	149.049	152.907	142.623	141.812	137.731	157.342	163.68	166.306
sp|P00358|G3P2_YEAST	TDH2	Glyceraldehyde-3-phosphate dehydrogenase 2	12	2	R	K.VLPELQGK.L	119.62	121.256	153.668	132.866	111.234	121.806	116.152	143.282	126.058	134.248	129.971	153.93	119.143	121.739	143.175	163.495	158.206	147.914
sp|P00358|G3P2_YEAST	TDH2	Glyceraldehyde-3-phosphate dehydrogenase 2	12	2	R	K.VLPELQGK.L	112.153	104.902	116.193	105.833	95.3635	91.7863	108.396	114.534	106.76	108.493	100.136	106.247	104.754	97.1019	98.3154	125.373	115.484	120.686
sp|P00358|G3P2_YEAST	TDH2	Glyceraldehyde-3-phosphate dehydrogenase 2	12	2	R	K.VLPELQ@GK.L	108.717	116.385	123.372	107.877	105.936	111.812	123.376	117.394	116.851	126.45	114.864	116.341	99.8905	95.8444	111.921	119.157	117.692	122.311
sp|P00358|G3P2_YEAST	TDH2	Glyceraldehyde-3-phosphate dehydrogenase 2	12	2	R	K.VLPELQ@GK.L	95.3736	92.7016	107.025	96.197	84.4521	93.4754	105.682	99.9357	86.5824	92.235	88.0332	101.77	93.4889	75.129	91.8523	96.1836	98.3832	98.8356
sp|P00358|G3P2_YEAST	TDH2	Glyceraldehyde-3-phosphate dehydrogenase 2	12	2	R	K.VLPELQGK.L	54.7101	60.0454	65.4151	55.7024	58.6304	57.9847	58.5155	69.0861	70.7795	71.4645	62.526	60.4488	61.9671	69.7482	62.4303	80.7716	76.5279	83.0251
sp|P00358|G3P2_YEAST	TDH2	Glyceraldehyde-3-phosphate dehydrogenase 2	12	2	R	K.VLPELQGK.L	32.7873	31.8086	40.0983	34.3019	33.9645	40.157	37.8602	37.0458	33.7264	47.796	43.6597	37.5809	30.6711	34.6644	40.0448	38.9642	40.4126	35.5398
sp|P00358|G3P2_YEAST	TDH2	Glyceraldehyde-3-phosphate dehydrogenase 2	12	2	R	K.VLPELQGK.L	32.8501	34.5486	34.0166	34.1883	27.463	36.1552	35.6458	40.913	34.7186	37.4788	34.4181	38.9531	24.7243	28.4617	35.6136	33.9275	35.1469	36.6541
sp|P00358|G3P2_YEAST	TDH2	Glyceraldehyde-3-phosphate dehydrogenase 2	12	2	R	K.VLPELQGK.L	26.7737	35.2683	35.1551	31.228	30.0732	32.6652	34.6917	39.0526	26.5077	37.3465	27.7195	34.649	33.3241	30.8478	34.1992	39.9805	34.6595	30.7529
sp|P00358|G3P2_YEAST	TDH2	Glyceraldehyde-3-phosphate dehydrogenase 2	12	2	R	K.VLPELQGK.L	37.4574	40.858	41.1692	33.4672	28.7723	30.1953	36.3769	35.1327	30.4276	36.9957	34.2934	34.8004	29.7947	24.7453	37.5436	33.2839	32.9945	37.2319
sp|P00358|G3P2_YEAST	TDH2	Glyceraldehyde-3-phosphate dehydrogenase 2	12	2	R	K.VLPELQGK.L	24.8801	36.2696	32.6624	25.7906	28.0694	30.8065	28.911	32.7844	26.7816	34.2955	31.553	33.775	19.6515	26.8302	30.4265	35.4561	29.5179	34.9761
sp|P00358|G3P2_YEAST	TDH2	Glyceraldehyde-3-phosphate dehydrogenase 2	12	2	R	K.VLPELQGK.L	19.7618	23.6522	24.9864	21.9763	20.6345	19.6628	19.2985	21.3553	25.2954	23.7833	20.0434	17.4353	22.3821	18.9941	23.0021	24.4058	27.9984	26.2707
sp|P00358|G3P2_YEAST	TDH2	Glyceraldehyde-3-phosphate dehydrogenase 2	12	2	R	K.VLPELQGK.L	20.4545	19.9102	16.7685	19.6187	51.2567	19.6833	14.6382	21.5272	21.9889	21.2917	24.9677	20.0172	21.3398	15.2117	20.6126	53.0321	19.366	18.2842
sp|P00358|G3P2_YEAST	TDH2	Glyceraldehyde-3-phosphate dehydrogenase 2	12	2	R	K.VLPELQGK.L	17.776	25.3237	21.3085	19.0885	17.661	15.1225	19.4485	22.114	21.8493	19.8477	24.6989	26.7365	17.4647	15.6101	22.291	16.1681	24.9629	21.3758
sp|P00358|G3P2_YEAST	TDH2	Glyceraldehyde-3-phosphate dehydrogenase 2	12	2	R	K.VLPELQGK.L	18.1962	18.7969	20.4679	18.1211	23.2898	23.8488	21.1277	21.4233	21.1806	13.329	20.1893	22.4183	17.4979	20.3967	18.9597	27.1002	25.7301	19.8739
sp|P00358|G3P2_YEAST	TDH2	Glyceraldehyde-3-phosphate dehydrogenase 2	12	2	R	K.VLPELQGK.L	18.9465	21.2123	18.2348	20.684	22.2072	17.7236	19.8307	24.7298	15.4103	22.7972	21.7862	24.5323	19.2754	17.726	17.4353	22.1334	22.0919	23.3395
sp|P00358|G3P2_YEAST	TDH2	Glyceraldehyde-3-phosphate dehydrogenase 2	12	2	R	K.VLPELQGK.L	13.3598	9.32498	18.6247	9.14125	15.2282	11.2599	13.8271	16.1724	13.3632	13.7489	13.1727	12.5072	13.0708	12.3037	13.0803	13.7175	16.5178	15.5436
sp|P00358|G3P2_YEAST	TDH2	Glyceraldehyde-3-phosphate dehydrogenase 2	12	2	R	K.VLPELQGK.L	12.8993	17.8406	16.3938	13.1149	16.2234	12.0899	17.8103	17.439	20.3329	17.1801	10.4209	19.5629	15.382	13.6505	12.6871	11.3563	10.1957	16.9643
sp|P00358|G3P2_YEAST	TDH2	Glyceraldehyde-3-phosphate dehydrogenase 2	12	2	R	K.VLPELQGK.L	13.0345	9.49344	13.3249	15.0596	8.71689	11.1579	16.5503	12.444	11.5367	17.2417	16.4344	14.2514	8.63452	12.5557	15.6364	11.7138	11.5984	16.0043
sp|P00358|G3P2_YEAST	TDH2	Glyceraldehyde-3-phosphate dehydrogenase 2	12	2	R	K.VLPELQGK.L	14.7057	11.42	17.3764	15.078	9.11924	6.728	10.6641	16.171	8.68379	13.0667	11.926	14.3735	12.5507	10.631	14.6613	14.7309	17.0351	13.4235
sp|P00358|G3P2_YEAST	TDH2	Glyceraldehyde-3-phosphate dehydrogenase 2	12	2	R	K.VLPELQGK.L	12.7165	12.7501	11.7361	8.72111	13.6643	13.3744	12.0182	9.40361	11.2317	15.5237	13.9097	11.4749	11.9312	14.5946	14.1175	18.5362	12.4988	10.4192
sp|P00358|G3P2_YEAST	TDH2	Glyceraldehyde-3-phosphate dehydrogenase 2	12	2	R	K.VLPELQGK.L	9.56084	8.32096	12.7493	7.56236	10.6595	6.56157	8.82225	7.72661	11.1469	14.4875	8.16519	7.30651	8.20841	11.0086	10.1183	9.47684	11.145	8.59241
sp|P00358|G3P2_YEAST	TDH2	Glyceraldehyde-3-phosphate dehydrogenase 2	12	2	R	K.VLPELQGK.L	39.9734	41.1862	42.2798	32.6119	33.484	34.3328	36.2886	39.3918	47.4162	40.1277	42.1862	34.8998	37.815	34.4361	35.5542	43.8228	44.8494	39.7563
sp|P00358|G3P2_YEAST	TDH2	Glyceraldehyde-3-phosphate dehydrogenase 2	12	2	R	K.VLPELQGK.L	13.1204	10.5494	15.5188	8.90231	7.95086	11.7286	12.2181	11.6188	8.81883	9.95494	13.4903	14.8345	8.94868	12.3356	9.6106	11.5245	11.2215	13.7368
sp|P00358|G3P2_YEAST	TDH2	Glyceraldehyde-3-phosphate dehydrogenase 2	12	2	R	R.VPTVDVSVVDLTVK.L	53.643	68.6915	67.137	53.1042	59.6408	56.9631	56.0855	64.2069	54.5816	59.3376	72.7129	65.4991	61.7631	61.179	48.137	68.1622	67.3457	55.9674
sp|P00358|G3P2_YEAST	TDH2	Glyceraldehyde-3-phosphate dehydrogenase 2	12	2	R	R.VPTVDVSVVDLTVK.L	33.7377	38.9966	40.1716	35.2034	36.3328	38.0304	35.2365	32.1003	34.43	46.9115	37.1553	37.9771	30.9262	39.796	38.8553	42.9526	39.5025	41.8568
sp|P00358|G3P2_YEAST	TDH2	Glyceraldehyde-3-phosphate dehydrogenase 2	12	2	R	R.VPTVDVSVVDLTVK.L	37.8317	35.0243	40.3867	46.944	34.7608	42.4734	38.2063	50.7572	48.4929	40.7127	37.6459	41.5777	37.0031	40.8483	38.4775	40.609	43.649	41.4745
sp|P00358|G3P2_YEAST	TDH2	Glyceraldehyde-3-phosphate dehydrogenase 2	12	2	R	R.VPTVDVSVVDLTVK.L	31.4136	32.8058	33.9586	28.9656	33.062	32.9098	34.2633	34.7345	28.2162	32.7045	30.9395	32.0292	31.2567	26.3287	29.8075	31.5573	31.4332	30.983
sp|P00358|G3P2_YEAST	TDH2	Glyceraldehyde-3-phosphate dehydrogenase 2	12	2	R	R.VPTVDVSVVDLTVK.L	24.6627	27.0341	32.4707	25.8883	25.0196	24.7131	25.5144	22.4443	21.7625	22.9922	21.4097	21.5288	18.9765	13.3395	24.0992	21.4112	19.8066	21.7983
sp|P00358|G3P2_YEAST	TDH2	Glyceraldehyde-3-phosphate dehydrogenase 2	12	2	R	R.VPTVDVSVVDLTVK.L	26.9393	29.2969	23.3484	18.7342	22.5311	28.2454	25.8317	18.6355	23.9199	20.4488	31.1081	30.1458	22.0022	27.1313	23.6942	29.9828	30.2585	29.8724
sp|P00358|G3P2_YEAST	TDH2	Glyceraldehyde-3-phosphate dehydrogenase 2	12	2	R	R.VPTVDVSVVDLTVK.L	36.5524	28.0139	35.0896	35.85	40.9541	22.3159	28.3179	34.9605	29.303	27.9529	33.6612	31.0193	26.8717	29.2558	31.7493	33.7879	29.8922	25.729
sp|P00358|G3P2_YEAST	TDH2	Glyceraldehyde-3-phosphate dehydrogenase 2	12	1	R	R.VVDLVEHVAKA.-	14.3015	19.0041	13.1725	12.5174	14.294	7.04308	10.154	11.7256	9.96701	18.2492	18.6783	17.8893	19.7552	14.99	15.3339	18.9407	19.6991	18.172
sp|P00358|G3P2_YEAST	TDH2	Glyceraldehyde-3-phosphate dehydrogenase 2	12	1	R	K.VVITAPSSTAPM*FVM*GVNEEK.Y	37.1009	39.6303	43.2294	39.3799	37.1337	39.2039	53.6462	43.6951	43.0748	47.6121	38.9675	40.3352	42.7701	35.1096	37.4359	44.4724	39.4185	38.0482
sp|P00358|G3P2_YEAST	TDH2	Glyceraldehyde-3-phosphate dehydrogenase 2	12	1	R	K.VVITAPSSTAPM*FVM*GVNEEK.Y	37.1047	39.3227	41.1004	44.3055	28.1608	36.0177	44.9215	38.3024	40.0339	36.0542	39.1575	37.0383	30.1342	29.2775	28.0104	33.5264	39.0415	27.7217
sp|P00358|G3P2_YEAST	TDH2	Glyceraldehyde-3-phosphate dehydrogenase 2	12	1	R	K.VVITAPSSTAPMFVM*GVNEEK.Y	38.0375	42.3098	46.6714	42.2696	34.3237	36.5905	52.1369	42.4828	43.5649	45.9729	44.0238	51.6001	49.3782	44.6778	51.5744	43.88	45.5074	43.0413
sp|P00358|G3P2_YEAST	TDH2	Glyceraldehyde-3-phosphate dehydrogenase 2	12	1	R	K.VVITAPSSTAPM*FVMGVNEEK.Y	23.0176	26.3816	31.9212	25.9454	21.2527	25.9527	37.7584	34.9632	28.8121	33.7044	34.9133	33.2923	29.8175	22.43	22.774	42.9681	31.351	29.9014
sp|P00358|G3P2_YEAST	TDH2	Glyceraldehyde-3-phosphate dehydrogenase 2	12	1	R	K.VVITAPSSTAPMFVMGVNEEK.Y	23.6137	23.0912	19.9643	21.2334	23.8695	23.2609	25.1987	28.9441	22.4403	23.0603	16.9164	23.8833	18.1307	17.0963	18.4155	29.8699	24.2819	19.7839
sp|P00358|G3P2_YEAST	TDH2	Glyceraldehyde-3-phosphate dehydrogenase 2	12	1	R	K.VVITAPSSTAPMFVMGVN@EEK.Y	20.4009	22.8325	23.8472	19.3062	25.3976	19.9084	21.6293	26.1451	21.6566	21.5893	19.762	23.6362	18.2686	25.3852	23.5501	24.0189	22.3511	22.2943
sp|P00358|G3P2_YEAST	TDH2	Glyceraldehyde-3-phosphate dehydrogenase 2	12	1	R	K.VVITAPSSTAPMFVMGVN@EEK.Y	36.9413	32.3567	44.3919	38.0411	29.8576	39.6957	42.0058	45.0496	34.7318	37.8128	44.0687	39.0648	32.5148	31.3713	32.3183	49.2448	44.6361	37.4281
sp|P00358|G3P2_YEAST	TDH2	Glyceraldehyde-3-phosphate dehydrogenase 2	12	1	R	R.YAGEVSHDDK.H	100.145	105.055	110.15	110.183	106.214	80.3453	117.605	111.717	97.3863	116.886	108.054	102.862	105.901	105.514	111.087	136.287	122.793	134.277
sp|P00358|G3P2_YEAST	TDH2	Glyceraldehyde-3-phosphate dehydrogenase 2	12	2	R	K.ELDTAQK.H	184.663	206.048	185.474	177.933	174.125	171.296	199.487	193.853	175.977	199.103	193.845	208.019	183.391	168.398	181.724	215.258	223.952	227.176
sp|P00358|G3P2_YEAST	TDH2	Glyceraldehyde-3-phosphate dehydrogenase 2	12	2	R	K.ELDTAQ@K.H	113.469	114.814	112.722	93.9009	108.682	94.7458	113.611	119.96	103.64	120.033	114.628	124.641	118.058	113.042	119.589	124.844	130.757	126.813
sp|P00358|G3P2_YEAST	TDH2	Glyceraldehyde-3-phosphate dehydrogenase 2	12	2	R	K.ELDTAQK.H	91.1383	96.9171	99.5652	95.6818	84.0263	94.8063	100.639	109.847	102.237	110.755	97.0018	103.891	97.9639	102.841	108.097	116.491	121.462	110.07
sp|P00358|G3P2_YEAST	TDH2	Glyceraldehyde-3-phosphate dehydrogenase 2	12	2	R	K.ELDTAQK.H	14.4919	12.3996	14.8756	15.2487	15.1046	19.9492	11.6312	19.0143	18.4007	20.9737	21.2082	14.3563	17.6345	23.2752	19.9802	21.4177	18.8658	22.2351
sp|P00358|G3P2_YEAST	TDH2	Glyceraldehyde-3-phosphate dehydrogenase 2	12	1	R	K.ETTYDEIK.K	70.5432	79.8856	81.9579	79.0407	73.597	76.559	92.4278	95.5383	77.8654	83.4542	59.022	77.4745	67.6397	68.7866	102.088	101.036	79.8608	84.9096
sp|P00358|G3P2_YEAST	TDH2	Glyceraldehyde-3-phosphate dehydrogenase 2	12	1	R	K.ETTYDEIK.K	79.8522	78.6693	94.771	90.4897	67.5425	69.833	90.8148	105.492	86.5141	77.4941	60.6718	95.4218	86.6367	68.4639	98.9964	116.522	87.8718	91.3118
sp|P00358|G3P2_YEAST	TDH2	Glyceraldehyde-3-phosphate dehydrogenase 2	12	1	R	K.FVKLVSWYDNEYGYSTR.V	7.26347	13.6861	6.93103	7.30641	10.9798	9.86946	10.7254	8.08822	6.41767	11.781	6.31048	9.8785	12.344	6.63007	8.18083	6.58866	7.4356	8.25298
sp|P00358|G3P2_YEAST	TDH2	Glyceraldehyde-3-phosphate dehydrogenase 2	12	2	R	K.IVSNASCTTNCLAPLAK.V	13.8514	14.9044	5.99672	12.2247	12.2035	14.7658	15.8852	15.7966	11.4684	91.4281	107.526	81.6688	64.2232	77.7254	32.5096	47.7371	85.6509	76.1569
sp|P00358|G3P2_YEAST	TDH2	Glyceraldehyde-3-phosphate dehydrogenase 2	12	1	R	K.LVSWYDNEYGYSTR.V	12.3155	13.9069	11.1358	14.2316	10.2959	10.0833	13.1559	14.0262	14.4641	11.8315	13.4826	13.6472	11.3495	11.1509	8.49343	11.5266	11.6358	12.3376
sp|P00358|G3P2_YEAST	TDH2	Glyceraldehyde-3-phosphate dehydrogenase 2	12	0	U	K.NVEVVALNDPFISNDYSAYM*FK.Y	11.0436	15.7123	11.2228	14.1699	10.6072	13.1492	15.6742	13.5184	15.9731	8.56003	8.63913	12.5119	13.7715	12.9439	8.35325	7.85184	12.2968	10.3717
sp|P00358|G3P2_YEAST	TDH2	Glyceraldehyde-3-phosphate dehydrogenase 2	12	2	R	R.TASGNIIPSSTGAAK.A	36.3615	37.0301	34.9947	26.605	39.0121	29.7291	33.0966	41.972	35.618	35.7126	29.6546	34.2296	39.6587	36.0815	32.1876	31.8198	32.7279	33.139
sp|P00358|G3P2_YEAST	TDH2	Glyceraldehyde-3-phosphate dehydrogenase 2	12	1	R	R.VAINGFGR.I	152.899	187.15	133.292	115.947	142.502	147.614	159.9	139.091	127.999	182.781	150.13	171.449	166.828	168.724	131.001	152.964	162.873	161.91
sp|P00358|G3P2_YEAST	TDH2	Glyceraldehyde-3-phosphate dehydrogenase 2	12	1	R	R.VAIN@GFGR.I	65.783	75.9067	69.6725	51.2425	56.7645	57.5804	58.4418	63.9184	60.9818	62.0348	76.0084	72.3453	66.4685	60.5086	56.9336	61.501	68.8528	67.3342
sp|P00358|G3P2_YEAST	TDH2	Glyceraldehyde-3-phosphate dehydrogenase 2	12	2	R	K.VLPELQGK.L	39.7048	46.9161	52.6717	42.1864	38.2191	42.6288	45.5556	48.2526	43.3911	47.0222	40.2746	44.3717	46.4089	37.7065	40.3804	46.3194	48.3726	46.1218
sp|P00358|G3P2_YEAST	TDH2	Glyceraldehyde-3-phosphate dehydrogenase 2	12	2	R	R.VPTVDVSVVDLTVK.L	41.4133	35.8739	35.2816	45.4823	39.9195	34.7292	51.7548	38.4722	39.0355	37.8479	41.7584	50.1948	39.246	43.0885	34.7715	41.7319	36.8584	34.3088
sp|P00358|G3P2_YEAST	TDH2	Glyceraldehyde-3-phosphate dehydrogenase 2	12	2	R	R.VPTVDVSVVDLTVK.L	61.9508	76.9911	62.0567	40.8415	39.507	51.3352	45.4067	52.8824	42.4228	53.4908	41.0524	56.4849	47.329	53.5681	42.8959	49.2523	54.7677	46.8097
sp|P00358|G3P2_YEAST	TDH2	Glyceraldehyde-3-phosphate dehydrogenase 2	12	2	R	R.VPTVDVSVVDLTVK.L	18.0643	18.7742	10.903	19.0823	13.9245	16.0816	15.633	14.2819	18.0333	18.0912	20.0975	16.8453	15.3846	18.3889	13.8308	16.7079	17.5003	15.0559
sp|P00358|G3P2_YEAST	TDH2	Glyceraldehyde-3-phosphate dehydrogenase 2	12	2	R	R.VPTVDVSVVDLTVK.L	7.2143	6.84877	8.70774	10.6809	12.442	6.97023	13.1757	10.2849	12.0162	7.43143	6.62373	8.53849	9.92219	8.16937	12.1724	14.2227	8.4703	10.3492
sp|P00358|G3P2_YEAST	TDH2	Glyceraldehyde-3-phosphate dehydrogenase 2	12	1	R	R.VVDLVEHVAK.A	127.083	127.882	136.136	109.719	112.973	108.772	122.346	136.667	119.459	124.724	117.767	125.46	115.693	120.474	123.037	138.86	138.325	134.542
sp|P00358|G3P2_YEAST	TDH2	Glyceraldehyde-3-phosphate dehydrogenase 2	12	1	R	R.VVDLVEHVAK.A	15.3198	12.2049	8.51352	11.8674	17.2358	11.0191	10.9976	11.9476	12.0332	11.9925	17.6626	12.1352	15.7148	18.3275	12.5953	12.1735	11.0126	13.4515
sp|P00358|G3P2_YEAST	TDH2	Glyceraldehyde-3-phosphate dehydrogenase 2	12	1	R	R.VVDLVEHVAKA.-	25.5016	51.873	33.8629	27.7933	43.586	25.6492	32.0037	37.3385	23.251	57.99	44.3029	39.9224	58.4012	48.374	28.3109	65.3527	45.0248	40.4124
sp|P00358|G3P2_YEAST	TDH2	Glyceraldehyde-3-phosphate dehydrogenase 2	12	1	R	K.VVITAPSSTAPMFVMGVNEEK.Y	16.2119	17.8836	17.1773	18.6135	19.6659	17.9286	17.1205	19.133	18.9835	16.2707	14.7498	20.7998	17.3968	15.4019	20.1367	14.7412	10.4236	20.643
sp|P00358|G3P2_YEAST	TDH2	Glyceraldehyde-3-phosphate dehydrogenase 2	12	1	R	K.VVITAPSSTAPMFVMGVNEEK.Y	19.7165	19.8659	21.4586	22.2543	17.7014	16.8979	19.1505	18.7209	17.9292	16.0614	17.144	16.8743	18.5394	20.7969	15.8966	21.5681	14.5849	17.3363
sp|P00358|G3P2_YEAST	TDH2	Glyceraldehyde-3-phosphate dehydrogenase 2	12	1	R	R.YAGEVSHDDK.H	145.634	201.941	146.268	148.435	131.263	136.299	163.337	202.264	155.533	163.527	150.569	160.198	138.356	137.894	135.05	157.51	152.037	171.82
sp|P00358|G3P2_YEAST	TDH2	Glyceraldehyde-3-phosphate dehydrogenase 2	12	2	R	K.ELDTAQK.H	163.385	186.209	175.976	136.008	148.798	159.05	177.021	198.934	161.757	181.563	171.374	173.981	163.014	172.088	172.493	195.185	169.239	186.795
sp|P00358|G3P2_YEAST	TDH2	Glyceraldehyde-3-phosphate dehydrogenase 2	12	2	R	K.ELDTAQK.H	266.145	275.349	202.087	138.132	165.104	172.198	165.412	167.801	170.85	169.2	161.226	175.28	144.096	148.883	139.814	167.238	154.717	166.077
sp|P00358|G3P2_YEAST	TDH2	Glyceraldehyde-3-phosphate dehydrogenase 2	12	2	R	K.ELDTAQK.H	48.276	55.7217	68.6854	53.7356	50.0326	54.9948	58.8745	63.2749	57.5803	56.3657	55.6101	60.8801	55.6794	55.2047	63.7397	67.1607	66.0637	62.5909
sp|P00358|G3P2_YEAST	TDH2	Glyceraldehyde-3-phosphate dehydrogenase 2	12	2	R	K.ELDTAQK.H	48.2172	46.3811	40.9081	37.1253	40.4259	35.718	42.0222	49.1532	37.0022	47.1616	34.8414	48.571	47.6405	39.8541	39.8964	42.1324	48.3642	50.3075
sp|P00358|G3P2_YEAST	TDH2	Glyceraldehyde-3-phosphate dehydrogenase 2	12	2	R	K.ELDTAQK.H	43.4637	47.1379	44.0957	37.4048	36.417	37.4124	30.846	39.7964	42.2145	51.7064	41.3418	38.3079	41.7801	48.9037	46.5949	45.8652	43.8527	49.8386
sp|P00358|G3P2_YEAST	TDH2	Glyceraldehyde-3-phosphate dehydrogenase 2	12	1	R	K.ETTYDEIK.K	114.614	117.573	107.107	110.03	88.3043	97.0584	122.301	144.894	109.023	122.744	88.085	122.554	101.11	100.691	121.356	144	111.338	122.572
sp|P00358|G3P2_YEAST	TDH2	Glyceraldehyde-3-phosphate dehydrogenase 2	12	1	R	K.ETTYDEIKK.V	153.944	147.352	156.555	136.28	153.098	156.612	194.545	135.563	148.461	161.316	188.662	160.113	146.196	162.498	115.867	104.172	151.8	144.625
sp|P00358|G3P2_YEAST	TDH2	Glyceraldehyde-3-phosphate dehydrogenase 2	12	2	R	K.IVSNASCTTN@CLAPLAK.V	10.9864	9.1278	11.2261	7.0353	10.7442	6.37765	9.31199	8.57206	10.346	18.7373	22.1748	14.2025	15.4763	19.9106	17.3569	12.266	23.2982	17.7246
sp|P00358|G3P2_YEAST	TDH2	Glyceraldehyde-3-phosphate dehydrogenase 2	12	2	R	K.IVSN@ASCTTN@CLAPLAK.V	2.42204	5.12392	0	3.58254	5.69583	0	5.46979	6.15215	0.200959	38.7905	46.0546	36.5036	33.173	30.7877	17.9109	24.4599	35.1722	35.8224
sp|P00358|G3P2_YEAST	TDH2	Glyceraldehyde-3-phosphate dehydrogenase 2	12	2	R	K.IVSNASCTTNCLAPLAK.V	13.3632	11.2263	5.18715	3.74847	8.53286	10.9649	9.37571	9.80244	6.90997	87.3241	90.464	72.0735	56.9483	61.521	35.3436	40.2771	74.9776	65.0642
sp|P00358|G3P2_YEAST	TDH2	Glyceraldehyde-3-phosphate dehydrogenase 2	12	2	R	K.IVSNASCTTNCLAPLAK.V	24.4921	27.3921	24.0986	27.8593	22.7307	25.2814	25.2563	29.085	24.6668	44.9003	47.6615	39.9726	35.0411	41.854	33.5645	41.3072	46.217	35.2842
sp|P00358|G3P2_YEAST	TDH2	Glyceraldehyde-3-phosphate dehydrogenase 2	12	2	R	K.IVSNASCTTNCLAPLAK.V	6.42612	5.24337	4.76454	7.07535	6.92845	7.72589	4.47424	7.30903	4.54591	10.8634	11.9734	11.8714	7.32773	9.19534	10.0966	7.26835	10.1759	10.6655
sp|P00358|G3P2_YEAST	TDH2	Glyceraldehyde-3-phosphate dehydrogenase 2	12	2	R	K.IVSNASCTTNCLAPLAK.V	6.7083	5.57841	5.33104	6.46205	6.87284	2.65364	3.65871	4.80394	7.32218	8.32176	7.59376	7.72851	9.9074	6.68847	10.1059	8.1373	5.58122	7.85531
sp|P00358|G3P2_YEAST	TDH2	Glyceraldehyde-3-phosphate dehydrogenase 2	12	2	R	K.IVSNASCTTNCLAPLAK.V	6.14006	0	5.42754	6.58054	2.2158	4.47496	3.77773	4.59984	2.55669	13.9387	6.38719	10.4808	7.52969	6.20872	5.64479	6.08658	11.4113	7.04426
sp|P00358|G3P2_YEAST	TDH2	Glyceraldehyde-3-phosphate dehydrogenase 2	12	2	R	K.IVSNASCTTNCLAPLAK.V	6.73308	6.62583	12.7883	8.59468	6.1337	8.22508	12.0013	6.95429	8.90745	11.1927	10.6262	13.3283	10.3218	9.71339	13.5784	5.86346	9.17774	13.5294
sp|P00358|G3P2_YEAST	TDH2	Glyceraldehyde-3-phosphate dehydrogenase 2	12	1	R	K.LVSWYDNEYGYSTR.V	21.7536	25.9045	28.3935	19.1328	25.3325	23.1183	28.1807	24.7152	19.4368	24.1679	27.851	27.5542	19.1214	22.706	20.5592	21.5531	28.3532	22.8643
sp|P00358|G3P2_YEAST	TDH2	Glyceraldehyde-3-phosphate dehydrogenase 2	12	0	U	K.NVEVVALNDPFISNDYSAYM*FK.Y	18.5855	16.1443	17.9695	23.1806	22.4898	18.8072	24.0964	20.2169	16.518	12.987	21.085	19.1613	12.8302	10.8916	11.8422	15.5592	15.9777	14.0976
sp|P00358|G3P2_YEAST	TDH2	Glyceraldehyde-3-phosphate dehydrogenase 2	12	0	U	K.NVEVVALNDPFISNDYSAYM*FK.Y	36.9319	37.4061	35.332	30.5385	30.4052	41.0821	44.0522	30.13	32.418	42.1466	32.7855	30.1884	37.7523	38.5475	26.5231	17.0429	34.7848	32.9184
sp|P00358|G3P2_YEAST	TDH2	Glyceraldehyde-3-phosphate dehydrogenase 2	12	0	U	K.NVEVVALNDPFISNDYSAYM*FK.Y	8.98719	7.68629	8.90614	14.1761	9.32457	11.61	9.42435	9.81872	7.96037	11.2742	9.89756	8.38032	10.7422	9.84601	7.48863	7.99582	9.83853	7.36054
sp|P00358|G3P2_YEAST	TDH2	Glyceraldehyde-3-phosphate dehydrogenase 2	12	0	U	K.NVEVVALNDPFISNDYSAYM*FK.Y	21.6816	22.3269	24.4045	25.4819	25.0168	20.6901	23.2195	23.3474	22.6401	21.7869	26.3168	22.0408	23.9455	17.553	15.654	19.2363	25.3763	20.9316
sp|P00358|G3P2_YEAST	TDH2	Glyceraldehyde-3-phosphate dehydrogenase 2	12	0	U	K.NVEVVALNDPFISNDYSAYMFK.Y	64.3149	71.5086	52.4656	61.1487	69.1437	77.1557	83.7026	43.5053	59.5011	79.8114	74.1499	65.0594	65.5737	65.1721	21.6771	34.6609	58.5925	56.0851
sp|P00358|G3P2_YEAST	TDH2	Glyceraldehyde-3-phosphate dehydrogenase 2	12	0	U	K.NVEVVALNDPFISNDYSAYMFKYDSTHGR.Y	23.2277	32.6821	29.2272	23.6769	32.4785	27.1721	27.5594	18.1079	20.5439	26.6523	24.1121	25.8952	30.6901	22.2713	19.1867	22.7728	27.2716	18.0725
sp|P00358|G3P2_YEAST	TDH2	Glyceraldehyde-3-phosphate dehydrogenase 2	12	2	R	R.TASGNIIPSSTGAAK.A	81.637	88.2198	87.0071	86.5516	95.8512	99.5213	107.094	87.8436	88.5286	97.8582	98.2157	106.398	88.8856	96.993	97.3246	84.9675	98.4643	98.4572
sp|P00358|G3P2_YEAST	TDH2	Glyceraldehyde-3-phosphate dehydrogenase 2	12	2	R	R.TASGNIIPSSTGAAK.A	32.4828	36.6334	42.1589	36.7063	42.7329	43.4779	43.0061	47.0433	44.4418	45.3672	51.3747	44.417	41.4085	40.038	35.4104	47.2806	49.155	46.3101
sp|P00358|G3P2_YEAST	TDH2	Glyceraldehyde-3-phosphate dehydrogenase 2	12	2	R	R.TASGNIIPSSTGAAK.A	136.516	134.384	160.058	153.077	161.528	153.573	176.63	161.146	165.217	173.909	176.665	183.916	148.745	169.402	133.88	166.136	195.087	176.971
sp|P00358|G3P2_YEAST	TDH2	Glyceraldehyde-3-phosphate dehydrogenase 2	12	2	R	R.TASGNIIPSSTGAAK.A	51.2114	52.4411	55.1308	45.356	50.404	45.8385	45.8469	48.6735	50.2163	57.4478	47.6111	50.9655	46.148	43.6413	60.2863	80.5993	62.5011	51.888
sp|P00358|G3P2_YEAST	TDH2	Glyceraldehyde-3-phosphate dehydrogenase 2	12	2	R	R.TASGNIIPSSTGAAK.A	9.79337	8.27003	10.7574	8.7317	8.01986	8.41774	10	5.6218	10.7128	8.85286	9.42181	9.3147	9.05778	8.67257	10.2927	9.40111	9.66	9.03066
sp|P00358|G3P2_YEAST	TDH2	Glyceraldehyde-3-phosphate dehydrogenase 2	12	1	R	R.VAINGFGR.I	80.1242	84.7862	80.8529	83.9386	89.269	78.7365	87.4911	73.4462	75.5218	98.3434	90.5239	96.4908	90.7594	89.463	81.6533	81.1247	102.023	88.223
sp|P00358|G3P2_YEAST	TDH2	Glyceraldehyde-3-phosphate dehydrogenase 2	12	1	R	R.VAINGFGR.I	147.503	148.936	136.443	133.136	146.188	124.71	143.362	129.225	122.669	147.212	121.691	141.655	136.687	139.489	120.593	139.923	130.997	126.055
sp|P00358|G3P2_YEAST	TDH2	Glyceraldehyde-3-phosphate dehydrogenase 2	12	1	R	R.VAINGFGR.I	4.70889	9.91322	12.5625	6.03108	10.2014	8.81238	8.85721	6.46756	7.36621	11.7626	9.8435	11.2712	5.7103	9.01632	7.46984	13.0145	16.3095	8.57729
sp|P00358|G3P2_YEAST	TDH2	Glyceraldehyde-3-phosphate dehydrogenase 2	12	1	R	R.VAINGFGR.I	14.1916	16.8259	13.7932	13.6162	12.8239	11.271	13.3385	11.413	12.6825	15.6167	12.9269	11.4704	12.3882	11.2773	11.4165	13.4574	13.3936	12.9683
sp|P00358|G3P2_YEAST	TDH2	Glyceraldehyde-3-phosphate dehydrogenase 2	12	1	R	R.VAINGFGR.I	14.4018	18.4733	16.5851	16.3529	14.8393	10.8178	17.6004	19.7283	16.5439	22.2007	15.7686	17.7604	18.4823	14.6941	14.8774	16.1271	16.3689	14.5059
sp|P00358|G3P2_YEAST	TDH2	Glyceraldehyde-3-phosphate dehydrogenase 2	12	1	R	R.VAINGFGR.I	7.30262	12.0524	12.3472	8.65482	7.8853	5.67822	5.57816	7.91826	9.48306	15.5884	11.245	11.4117	10.7009	8.55328	6.49283	9.66571	7.34005	8.72697
sp|P00358|G3P2_YEAST	TDH2	Glyceraldehyde-3-phosphate dehydrogenase 2	12	1	R	R.VAINGFGR.I	5.98492	8.84094	7.15894	7.1771	6.97671	5.42491	8.26738	6.34847	6.10478	7.04499	10.5179	6.83507	6.07683	9.2124	3.40615	7.10896	9.67218	9.2931
sp|P00358|G3P2_YEAST	TDH2	Glyceraldehyde-3-phosphate dehydrogenase 2	12	1	R	R.VAINGFGR.I	8.27913	10.3686	10.1604	8.70779	8.49459	9.28384	12.4876	4.59219	7.56988	9.37556	7.69753	9.32638	8.2653	11.6018	7.24446	8.23808	11.8537	8.93264
sp|P00358|G3P2_YEAST	TDH2	Glyceraldehyde-3-phosphate dehydrogenase 2	12	1	R	R.VAINGFGR.I	12.7359	13.3238	14.4833	8.05576	7.65956	8.67341	9.64364	12.3892	14.6468	14.2181	14.7592	12.1162	8.58127	10.4877	9.43132	10.4645	11.4985	11.6287
sp|P00358|G3P2_YEAST	TDH2	Glyceraldehyde-3-phosphate dehydrogenase 2	12	1	R	R.VAINGFGR.I	8.04503	15.0041	16.7318	14.9374	15.7468	13.5463	12.3438	11.7846	12.8733	20.5623	13.4455	18.2548	16.413	10.5722	8.97483	15.7984	16.5036	19.0295
sp|P00358|G3P2_YEAST	TDH2	Glyceraldehyde-3-phosphate dehydrogenase 2	12	1	R	K.VINDAFGIEEGLMTTVHSM*TATQK.T	12.8004	18.1062	11.229	20.1352	17.0201	17.4205	17.5858	18.6635	15.9279	17.3	16.439	17.7277	17.6671	16.9579	15.0172	13.3346	24.0262	15.2601
sp|P00358|G3P2_YEAST	TDH2	Glyceraldehyde-3-phosphate dehydrogenase 2	12	2	R	K.VLPELQGK.L	74.1931	77.5106	80.8577	72.3369	72.8323	78.9083	77.4358	87.9365	80.6527	83.3542	81.0653	87.3653	76.0945	74.5521	73.4976	91.0395	88.3896	85.4125
sp|P00358|G3P2_YEAST	TDH2	Glyceraldehyde-3-phosphate dehydrogenase 2	12	2	R	K.VLPELQGK.L	74.9107	71.2499	77.9527	66.7144	66.0014	55.8352	71.171	71.439	65.7288	77.3583	68.2066	74.519	60.7588	68.3824	65.1494	78.6757	63.2915	81.8385
sp|P00358|G3P2_YEAST	TDH2	Glyceraldehyde-3-phosphate dehydrogenase 2	12	1	R	R.VVDLVEHVAK.A	297.733	303.572	293.771	264.639	285.158	281.927	324.051	343.405	302.521	329.698	302.648	305.707	292.633	299.336	302.294	351.563	308.679	286.9
sp|P00358|G3P2_YEAST	TDH2	Glyceraldehyde-3-phosphate dehydrogenase 2	12	1	R	R.VVDLVEHVAK.A	82.0166	92.1544	92.6703	82.0394	78.7823	69.852	82.0103	96.8242	79.5584	92.4589	98.8397	103.259	80.274	94.8762	82.9504	100.512	99.029	104.313
sp|P00358|G3P2_YEAST	TDH2	Glyceraldehyde-3-phosphate dehydrogenase 2	12	1	R	R.VVDLVEHVAK.A	60.5128	55.8247	52.9214	52.7199	46.412	49.2938	59.4812	58.4965	67.1743	56.0355	55.2696	56.3507	54.4068	59.2257	53.9244	71.4939	59.8273	62.6648
sp|P00358|G3P2_YEAST	TDH2	Glyceraldehyde-3-phosphate dehydrogenase 2	12	1	R	R.VVDLVEHVAK.A	49.8468	69.1992	73.3558	58.7298	65.589	62.9881	73.9834	55.1883	67.2263	56.5879	79.8242	60.5593	43.0388	62.9412	50.4717	51.1823	67.269	65.0491
sp|P00358|G3P2_YEAST	TDH2	Glyceraldehyde-3-phosphate dehydrogenase 2	12	1	R	R.VVDLVEHVAK.A	28.7112	26.4908	34.1879	28.9064	29.5563	22.8389	35.7059	28.887	34.4045	34.9916	22.9578	37.8031	29.5064	19.1966	21.256	32.9544	36.8057	29.3328
sp|P00358|G3P2_YEAST	TDH2	Glyceraldehyde-3-phosphate dehydrogenase 2	12	1	R	R.VVDLVEHVAK.A	20.6516	21.7023	23.923	29.6678	21.424	25.0877	16.8422	30.2679	21.6367	25.2142	23.2445	20.6429	22.0805	26.2468	23.9697	31.0017	25.1926	24.2034
sp|P00358|G3P2_YEAST	TDH2	Glyceraldehyde-3-phosphate dehydrogenase 2	12	1	R	R.VVDLVEHVAK.A	20.3027	18.7566	23.2915	28.3603	22.3261	19.7424	18.9645	17.3243	24.1862	23.3711	22.9019	21.663	22.9588	27.8015	25.5222	28.9405	24.6787	26.39
sp|P00358|G3P2_YEAST	TDH2	Glyceraldehyde-3-phosphate dehydrogenase 2	12	1	R	R.VVDLVEHVAK.A	22.8239	15.9461	20.4452	19.1107	20.941	22.8077	18.8591	14.8526	16.2253	22.7899	19.5391	19.7035	19.6469	23.7081	22.7779	20.9389	14.2339	19.8184
sp|P00358|G3P2_YEAST	TDH2	Glyceraldehyde-3-phosphate dehydrogenase 2	12	1	R	R.VVDLVEHVAK.A	25.1474	25.5672	26.3984	20.0799	20.4184	24.2206	24.171	31.0013	20.4396	23.0169	20.9526	21.2246	23.5454	17.8449	25.6452	26.7387	24.4986	19.4448
sp|P00358|G3P2_YEAST	TDH2	Glyceraldehyde-3-phosphate dehydrogenase 2	12	1	R	R.VVDLVEHVAK.A	17.3261	18.1221	11.6732	17.3468	13.569	11.3142	17.2666	24.2951	18.039	13.3831	16.5044	9.75346	10.3944	13.7374	12.3155	13.534	17.3953	14.4855
sp|P00358|G3P2_YEAST	TDH2	Glyceraldehyde-3-phosphate dehydrogenase 2	12	1	R	R.VVDLVEHVAK.A	15.6454	15.0935	14.7709	11.1687	9.42485	12.2607	17.9292	13.3852	8.82854	13.9592	12.8467	15.6631	17.5271	13.164	17.1321	16.8209	12.9976	14.762
sp|P00358|G3P2_YEAST	TDH2	Glyceraldehyde-3-phosphate dehydrogenase 2	12	1	R	R.VVDLVEHVAK.A	15.5004	15.0851	17.4248	14.085	11.2673	14.621	11.8181	17.4593	14.2517	14.9399	12.9391	11.4929	17.094	14.5954	22.1148	14.2812	15.8055	17.3424
sp|P00358|G3P2_YEAST	TDH2	Glyceraldehyde-3-phosphate dehydrogenase 2	12	1	R	R.VVDLVEHVAK.A	16.2364	15.8291	17.0537	15.6075	18.734	13.177	13.1941	16.8059	15.0856	13.5672	20.3826	10.435	16.0273	10.773	10.6715	16.0096	13.7473	12.3146
sp|P00358|G3P2_YEAST	TDH2	Glyceraldehyde-3-phosphate dehydrogenase 2	12	1	R	R.VVDLVEHVAK.A	13.7798	18.2756	11.9459	11.5086	12.5889	16.8332	14.5808	24.7857	20.6712	19.9823	17.4466	14.7087	13.0224	16.4352	11.3001	15.6805	14.8821	17.4598
sp|P00358|G3P2_YEAST	TDH2	Glyceraldehyde-3-phosphate dehydrogenase 2	12	1	R	R.VVDLVEHVAK.A	10.2138	13.5297	18.4662	12.8404	13.4325	10.8418	7.82233	13.3862	12.9013	11.8658	14.3892	13.322	10.562	7.65681	11.3265	10.2925	10.0127	12.658
sp|P00358|G3P2_YEAST	TDH2	Glyceraldehyde-3-phosphate dehydrogenase 2	12	1	R	R.VVDLVEHVAK.A	10.4838	12.7671	13.3549	13.9651	10.7925	11.2698	14.858	15.5644	11.9433	14.7455	14.1138	13.2117	12.5056	8.49681	12.6656	17.3393	13.7261	14.5093
sp|P00358|G3P2_YEAST	TDH2	Glyceraldehyde-3-phosphate dehydrogenase 2	12	1	R	R.VVDLVEHVAK.A	26.6231	23.966	27.2603	15.4803	22.4207	19.6189	25.539	35.805	25.841	30.0758	23.2657	23.293	21.4304	23.9398	25.8731	27.653	26.9229	24.6169
sp|P00358|G3P2_YEAST	TDH2	Glyceraldehyde-3-phosphate dehydrogenase 2	12	1	R	R.VVDLVEHVAK.A	30.8129	31.7618	37.6219	37.051	31.7076	22.6972	35.0918	38.7429	34.2502	36.4815	32.645	32.0498	33.2616	28.3624	34.3575	34.2351	39.8184	30.9287
sp|P00358|G3P2_YEAST	TDH2	Glyceraldehyde-3-phosphate dehydrogenase 2	12	1	R	R.VVDLVEHVAKA.-	116.024	215.322	111.492	95.6567	145.096	99.594	135.637	94.2996	103.157	234.3	149.379	135.426	219.25	138.058	114.427	238.878	164.915	154.088
sp|P00358|G3P2_YEAST	TDH2	Glyceraldehyde-3-phosphate dehydrogenase 2	12	1	R	K.VVITAPSSTAPMFVMGVNEEK.Y	22.9509	22.2993	20.1338	20.7748	21.8435	25.6573	21.4963	23.4975	24.083	17.0899	19.5477	24.1441	16.2513	16.6332	20.7178	23.4519	15.8636	20.1558
sp|P00358|G3P2_YEAST	TDH2	Glyceraldehyde-3-phosphate dehydrogenase 2	12	1	R	R.YAGEVSHDDK.H	32.4415	38.0676	32.5273	29.558	33.0987	34.8626	38.5357	31.482	39.5188	35.3386	38.0799	34.349	33.025	34.8091	34.4167	42.5764	36.3945	34.6929
sp|P00358|G3P2_YEAST	TDH2	Glyceraldehyde-3-phosphate dehydrogenase 2	12	1	R	R.YAGEVSHDDK.H	39.9055	42.565	45.9811	36.8883	44.9581	41.7669	43.7562	53.6618	28.602	42.0449	40.4574	43.6166	40.7421	39.6926	36.2732	42.4878	40.9863	43.4804
sp|P00358|G3P2_YEAST	TDH2	Glyceraldehyde-3-phosphate dehydrogenase 2	12	1	R	R.YAGEVSHDDK.H	21.2806	15.9573	15.0131	16.3195	15.8349	12.3247	15.8716	10.6096	16.8712	19.9958	19.8894	19.7792	18.4501	17.4279	17.905	20.9465	21.3722	20.8012
sp|P00358|G3P2_YEAST	TDH2	Glyceraldehyde-3-phosphate dehydrogenase 2	12	2	R	K.YDS#THGR.Y	18.7039	12.7846	12.3196	8.58654	9.69233	7.03893	16.0489	16.078	13.3365	13.9952	8.85306	10.5303	7.66919	6.37963	3.16751	6.5832	9.05177	8.69798
sp|P00358|G3P2_YEAST	TDH2	Glyceraldehyde-3-phosphate dehydrogenase 2	12	0	U	R.DPANLPWASLNIDIAIDSTGVFK.E	53.5765	53.6736	56.456	48.8266	43.6054	52.8325	47.6159	50.3822	46.8498	44.1251	47.6256	40.8869	43.542	39.6703	55.5465	46.7701	41.5691	45.2851
sp|P00358|G3P2_YEAST	TDH2	Glyceraldehyde-3-phosphate dehydrogenase 2	12	2	R	K.HIDAGAK.K	59.0613	73.0636	58.7286	39.8356	52.7908	48.3151	45.6161	63.5601	63.577	51.5955	57.0975	54.3125	51.7465	41.5211	41.6363	58.7643	51.0481	55.3556
sp|P00358|G3P2_YEAST	TDH2	Glyceraldehyde-3-phosphate dehydrogenase 2	12	0	U	K.HIIVDGHK.I	243.347	242.697	255.94	232.493	225.033	255.634	260.981	262.686	223.756	282.441	222.52	266.591	253.034	261.039	259	288.419	289.299	237.747
sp|P00358|G3P2_YEAST	TDH2	Glyceraldehyde-3-phosphate dehydrogenase 2	12	2	R	K.IVSNASCTTNCLAPLAK.V	10.0601	4.55108	10.198	4.85131	6.58441	8.92677	7.52318	2.14086	4.85776	8.14545	11.9782	9.66836	5.71455	7.45042	7.97321	6.57687	4.37822	9.15579
sp|P00358|G3P2_YEAST	TDH2	Glyceraldehyde-3-phosphate dehydrogenase 2	12	1	R	K.LNKETTYDEIK.K	66.2181	100.082	100.995	59.4697	89.6077	72.7612	69.021	58.5841	79.1089	141.442	126.305	160.392	202.219	137.224	113.918	145.113	229.869	243.563
sp|P00358|G3P2_YEAST	TDH2	Glyceraldehyde-3-phosphate dehydrogenase 2	12	1	R	K.LVSWYDNEYGYSTR.V	38.7172	39.8987	36.9983	31.8432	41.1052	32.0724	40.1666	39.308	36.4902	37.7895	39.7703	43.8245	38.2878	32.6972	25.2142	38.9312	41.3638	38.6495
sp|P00358|G3P2_YEAST	TDH2	Glyceraldehyde-3-phosphate dehydrogenase 2	12	0	U	K.NVEVVALNDPFISNDYSAYM*FK.Y	29.086	37.8701	30.6544	28.0657	38.7502	29.413	32.7623	27.0488	23.6005	29.8556	24.2388	32.1308	26.7125	29.7029	15.7764	16.5705	36.0465	17.3225
sp|P00358|G3P2_YEAST	TDH2	Glyceraldehyde-3-phosphate dehydrogenase 2	12	0	U	K.NVEVVALNDPFISNDYSAYMFK.Y	20.2541	18.6858	17.5123	18.885	21.3661	24.6053	24.07	15.4298	21.0824	20.7426	20.3263	21.3593	21.0115	14.5826	9.80115	15.2832	18.3947	20.4933
sp|P00358|G3P2_YEAST	TDH2	Glyceraldehyde-3-phosphate dehydrogenase 2	12	2	R	R.TASGNIIPSSTGAAK.A	131.303	134.478	161.563	139.496	150.868	138.69	164.62	166.953	144.52	162.71	162.788	161.091	156.869	144.086	118.66	153.47	163.622	148.488
sp|P00358|G3P2_YEAST	TDH2	Glyceraldehyde-3-phosphate dehydrogenase 2	12	2	R	R.TASGNIIPSSTGAAK.A	301.714	297.344	300.135	277.996	289.36	280.569	333.164	300.169	323.07	323.995	324.895	339.253	305.402	315.217	272.524	318.219	344.814	336.92
sp|P00358|G3P2_YEAST	TDH2	Glyceraldehyde-3-phosphate dehydrogenase 2	12	2	R	R.TASGNIIPSSTGAAK.A	43.7085	46.803	48.3293	40.3024	34.7615	41.682	42.8687	45.2079	49.2604	47.6794	43.0283	43.9398	40.3281	37.1542	42.4532	39.9617	44.0129	43.0552
sp|P00358|G3P2_YEAST	TDH2	Glyceraldehyde-3-phosphate dehydrogenase 2	12	2	R	R.TASGNIIPSSTGAAK.A	19.7763	14.9574	13.7614	18.0609	15.0466	15.0352	18.2482	17.0757	14.5583	20.1922	19.5703	23.3882	18.2684	13.7586	13.6089	19.3805	13.4041	17.4407
sp|P00358|G3P2_YEAST	TDH2	Glyceraldehyde-3-phosphate dehydrogenase 2	12	1	R	R.VAIN@GFGR.I	174.806	197.278	192.153	179.509	203.873	199.878	194.758	161.331	175.19	257.909	208.541	242.259	220.898	228.403	232.645	237.816	254.452	243.526
sp|P00358|G3P2_YEAST	TDH2	Glyceraldehyde-3-phosphate dehydrogenase 2	12	1	R	R.VAIN@GFGR.I	198.113	225.511	192.08	177.973	195.387	180.777	211.09	170.171	178.172	203.125	199.383	228.662	194.062	183.121	159.169	217.529	207.31	195.838
sp|P00358|G3P2_YEAST	TDH2	Glyceraldehyde-3-phosphate dehydrogenase 2	12	1	R	R.VAINGFGR.I	50.9659	55.0095	45.257	52.7292	59.7576	57.7281	64.8786	50.8604	47.9178	44.7869	50.9627	49.1314	43.0271	52.6199	43.8323	45.1661	59.181	49.7445
sp|P00358|G3P2_YEAST	TDH2	Glyceraldehyde-3-phosphate dehydrogenase 2	12	1	R	R.VAINGFGR.I	32.9753	29.5245	27.8112	23.8685	26.1525	19.7538	27.87	26.41	24.4414	25.1761	31.009	28.3476	21.3512	25.7654	28.9009	30.0723	27.8071	25.7661
sp|P00358|G3P2_YEAST	TDH2	Glyceraldehyde-3-phosphate dehydrogenase 2	12	1	R	R.VAINGFGR.I	28.8118	26.037	31.0622	26.1623	29.0751	24.2499	24.3469	23.2706	24.9421	26.3538	29.539	29.6114	27.9842	23.5561	25.7293	28.7771	28.9191	24.215
sp|P00358|G3P2_YEAST	TDH2	Glyceraldehyde-3-phosphate dehydrogenase 2	12	1	R	R.VAINGFGR.I	22.3508	24.0888	16.8695	20.4324	14.2906	17.1891	20.2209	21.0141	18.3936	23.0085	19.7975	20.7775	19.7351	21.1588	15.6874	24.8418	20.2059	19.6187
sp|P00358|G3P2_YEAST	TDH2	Glyceraldehyde-3-phosphate dehydrogenase 2	12	1	R	R.VAINGFGR.I	14.7409	20.531	16.9187	17.1818	20.9968	15.4022	12.1022	21.3896	21.2151	22.8598	18.141	22.2042	15.6638	18.1726	18.0382	17.7391	24.224	21.1687
sp|P00358|G3P2_YEAST	TDH2	Glyceraldehyde-3-phosphate dehydrogenase 2	12	1	R	R.VAINGFGR.I	18.8259	24.8039	20.7024	19.2446	17.887	18.4469	24.0118	27.0125	20.831	22.7635	22.4557	22.2948	23.0044	22.7251	20.1457	18.9418	26.5722	19.0524
sp|P00358|G3P2_YEAST	TDH2	Glyceraldehyde-3-phosphate dehydrogenase 2	12	1	R	R.VAINGFGR.I	18.3258	18.2377	11.1591	18.118	18.1729	13.6736	16.9401	15.0091	15.6851	16.7217	18.3285	16.5218	20.0875	18.0099	10.2081	19.0238	19.4954	24.7884
sp|P00358|G3P2_YEAST	TDH2	Glyceraldehyde-3-phosphate dehydrogenase 2	12	1	R	R.VAINGFGR.I	15.234	18.0559	14.2115	16.7751	14.3425	12.1563	18.9579	13.1252	12.8481	17.3185	14.8176	18.0589	17.1235	19.1884	18.6619	21.2253	21.3829	14.8524
sp|P00358|G3P2_YEAST	TDH2	Glyceraldehyde-3-phosphate dehydrogenase 2	12	1	R	R.VAINGFGR.I	16.5518	17.2359	15.4729	12.7648	16.096	19.3466	16.0349	18.158	12.4337	13.7863	15.6193	17.9588	16.5896	13.1789	10.3089	16.8238	15.3756	16.9499
sp|P00358|G3P2_YEAST	TDH2	Glyceraldehyde-3-phosphate dehydrogenase 2	12	1	R	R.VAINGFGR.I	13.7835	11.1939	13.3447	15.0996	11.8598	11.9054	14.6132	11.5414	9.50728	14.7918	13.1867	16.72	14.7579	11.6813	12.2874	12.7635	15.8517	17.3293
sp|P00358|G3P2_YEAST	TDH2	Glyceraldehyde-3-phosphate dehydrogenase 2	12	1	R	R.VAINGFGR.I	8.80279	10.6522	13.9986	13.0501	16.2194	12.2929	13.4137	11.2798	17.6796	10.6479	10.4582	9.51527	11.3677	15.719	8.18033	10.9078	12.1306	11.4687
sp|P00358|G3P2_YEAST	TDH2	Glyceraldehyde-3-phosphate dehydrogenase 2	12	1	R	R.VAINGFGR.I	10.0474	8.30245	10.1685	10.0977	10.5332	11.529	13.7435	10.2862	6.41976	6.20801	8.93521	9.78889	7.81541	7.87769	6.07341	11.2953	11.4224	6.80079
sp|P00358|G3P2_YEAST	TDH2	Glyceraldehyde-3-phosphate dehydrogenase 2	12	1	R	R.VAINGFGR.I	14.9936	14.5622	12.7421	11.3132	15.9067	14.3307	16.0451	8.72106	10.9222	13.8455	12.8994	16.7319	14.2638	13.7624	13.6561	14.9841	17.5044	15.6276
sp|P00358|G3P2_YEAST	TDH2	Glyceraldehyde-3-phosphate dehydrogenase 2	12	1	R	R.VAINGFGR.I	14.9216	15.6903	14.676	13.8679	15.6046	15.2957	16.4068	9.82084	14.8209	14.8532	20.3471	15.4269	14.2433	17.7394	12.6985	11.7586	16.8737	15.7925
sp|P00358|G3P2_YEAST	TDH2	Glyceraldehyde-3-phosphate dehydrogenase 2	12	1	R	R.VAINGFGR.I	7.51909	10.3213	8.77039	11.3343	16.7235	11.3129	11.0829	8.40159	10.2945	15.2481	7.54694	13.4413	9.23067	10.8893	10.4931	10.4877	9.93419	10.7706
sp|P00358|G3P2_YEAST	TDH2	Glyceraldehyde-3-phosphate dehydrogenase 2	12	1	R	R.VAINGFGR.I	8.85645	13.3311	7.57604	6.59843	11.745	10.7829	7.53481	5.45694	6.83106	8.841	9.98221	9.31141	10.7044	6.02679	8.46966	8.26076	9.23417	8.7581
sp|P00358|G3P2_YEAST	TDH2	Glyceraldehyde-3-phosphate dehydrogenase 2	12	1	R	R.VAINGFGR.I	16.003	21.937	15.4644	11.3235	19.0905	18.52	17.3248	14.3645	18.8676	20.6263	15.2586	17.5809	22.1838	16.1366	13.8838	18.5316	23.3595	17.6512
sp|P00358|G3P2_YEAST	TDH2	Glyceraldehyde-3-phosphate dehydrogenase 2	12	1	R	R.VAINGFGR.I	26.3912	29.789	26.4798	25.6616	25.8089	20.0308	21.6967	24.7663	21.6093	29.3055	31.3849	28.8666	27.1353	24.6649	19.7072	20.1978	27.9075	27.9954
sp|P00358|G3P2_YEAST	TDH2	Glyceraldehyde-3-phosphate dehydrogenase 2	12	2	R	K.VLPELQGK.L	41.9883	46.2192	47.647	38.7746	40.319	35.6851	40.0453	43.7468	44.3746	38.1303	40.8258	46.4319	37.8199	31.9158	42.5997	43.9929	38.6223	53.4594
sp|P00358|G3P2_YEAST	TDH2	Glyceraldehyde-3-phosphate dehydrogenase 2	12	2	R	R.VPTVDVSVVDLTVK.L	46.9052	43.4398	50.0631	49.8723	47.61	43.9485	47.5654	61.1388	45.5171	51.1438	39.0248	45.4955	42.5864	51.0927	40.5443	39.2814	47.864	38.8798
sp|P00358|G3P2_YEAST	TDH2	Glyceraldehyde-3-phosphate dehydrogenase 2	12	1	R	R.VVDLVEHVAK.A	147.275	169.746	146.284	129.558	157.7	138.289	162.041	174.288	145.988	192.745	137.905	142.993	150.685	141.52	153.477	192.39	167.359	163.831
sp|P00358|G3P2_YEAST	TDH2	Glyceraldehyde-3-phosphate dehydrogenase 2	12	1	R	R.VVDLVEHVAK.A	129.978	145.184	141.797	114.213	105.587	115.637	115.028	136.877	123.176	160.604	121.434	147.543	125.018	106.315	111.53	155.137	145.576	141.282
sp|P00358|G3P2_YEAST	TDH2	Glyceraldehyde-3-phosphate dehydrogenase 2	12	1	R	R.VVDLVEHVAK.A	105.772	126.554	131.517	122.989	109.241	109.694	122.783	127.045	115.591	148.786	124.33	133.99	111.182	106.389	126.908	149.765	143.429	134.162
sp|P00358|G3P2_YEAST	TDH2	Glyceraldehyde-3-phosphate dehydrogenase 2	12	1	R	R.VVDLVEHVAK.A	139.305	136.145	147.594	117.743	114.795	119.915	124.504	136.07	143.274	129.028	117.576	141.434	113.753	109.491	132.732	173.294	151.501	139.822
sp|P00358|G3P2_YEAST	TDH2	Glyceraldehyde-3-phosphate dehydrogenase 2	12	1	R	R.VVDLVEHVAK.A	116.812	125.788	119.361	107.39	107.072	102.92	118.434	123.463	105.606	146.691	123.21	126.072	106.581	105.331	117.338	129.975	125.34	110.783
sp|P00358|G3P2_YEAST	TDH2	Glyceraldehyde-3-phosphate dehydrogenase 2	12	1	R	R.VVDLVEHVAK.A	145.294	146.211	140.398	119.049	120.955	134.078	139.665	153.987	134.44	158.136	149.799	145.447	130.434	124.349	131.445	166.854	157.331	154.478
sp|P00358|G3P2_YEAST	TDH2	Glyceraldehyde-3-phosphate dehydrogenase 2	12	1	R	R.VVDLVEHVAK.A	107.816	126.145	119.681	106.662	107.948	103.082	106.596	116.387	109.192	129.231	114.838	121.136	107.811	111.969	116.361	135.918	137.648	120.271
sp|P00358|G3P2_YEAST	TDH2	Glyceraldehyde-3-phosphate dehydrogenase 2	12	1	R	R.VVDLVEHVAK.A	110.849	115.979	114.636	104.316	99.0241	107.831	109.576	122.483	107.954	121.869	111.629	128.726	116.37	113.089	106.707	142.709	131.468	132.179
sp|P00358|G3P2_YEAST	TDH2	Glyceraldehyde-3-phosphate dehydrogenase 2	12	1	R	R.VVDLVEHVAK.A	65.1737	65.121	71.406	60.1751	58.1858	54.6841	68.0391	74.1732	72.3477	67.2995	69.0566	61.8374	59.6226	60.6568	62.4697	70.6067	73.4713	86.5934
sp|P00358|G3P2_YEAST	TDH2	Glyceraldehyde-3-phosphate dehydrogenase 2	12	1	R	R.VVDLVEHVAK.A	95.1341	117.584	95.8909	79.7452	94.7357	88.2799	91.345	98.9953	101.899	109.851	103.261	123.424	90.6766	86.2338	93.7595	120.079	101.43	113.545
sp|P00358|G3P2_YEAST	TDH2	Glyceraldehyde-3-phosphate dehydrogenase 2	12	1	R	R.VVDLVEHVAK.A	62.3203	65.928	67.0138	58.7479	65.9571	55.8827	61.3909	65.0247	58.3146	77.0687	70.3837	68.1198	69.1923	70.2045	84.8402	101.625	78.7052	75.3089
sp|P00358|G3P2_YEAST	TDH2	Glyceraldehyde-3-phosphate dehydrogenase 2	12	1	R	R.VVDLVEHVAK.A	51.1032	52.6854	47.8281	45.5213	39.5377	52.0794	48.1754	50.7092	43.2002	60.9026	55.2463	56.569	51.4029	49.7424	54.0262	55.319	53.049	49.5694
sp|P00358|G3P2_YEAST	TDH2	Glyceraldehyde-3-phosphate dehydrogenase 2	12	1	R	R.VVDLVEHVAK.A	53.871	58.5714	61.6647	43.0036	42.0556	54.1431	54.411	57.2033	52.7381	67.8514	68.3282	63.5371	53.5179	52.769	46.8681	71.9595	73.2122	59.3443
sp|P00358|G3P2_YEAST	TDH2	Glyceraldehyde-3-phosphate dehydrogenase 2	12	1	R	R.VVDLVEHVAK.A	60.5771	54.5275	59.8165	50.0471	50.6813	51.2355	58.6948	56.8634	52.5114	54.0473	56.2359	63.1113	50.8174	48.8756	54.3948	65.9211	54.9341	59.855
sp|P00358|G3P2_YEAST	TDH2	Glyceraldehyde-3-phosphate dehydrogenase 2	12	1	R	R.VVDLVEHVAK.A	41.709	58.5748	49.8282	40.4351	43.8511	44.0929	54.902	50.9397	43.8956	50.9776	47.0808	52.8822	42.7155	53.1233	47.8552	54.5956	55.724	52.6185
sp|P00358|G3P2_YEAST	TDH2	Glyceraldehyde-3-phosphate dehydrogenase 2	12	1	R	R.VVDLVEHVAK.A	49.1692	53.2597	52.5683	33.7566	40.4633	45.6716	41.3223	52.5706	50.8752	59.4255	44.315	50.4819	47.0789	45.751	53.4188	52.122	52.7412	57.4045
sp|P00358|G3P2_YEAST	TDH2	Glyceraldehyde-3-phosphate dehydrogenase 2	12	1	R	R.VVDLVEHVAK.A	51.8229	60.8657	61.4701	49.8315	65.1924	58.1374	47.1024	53.2513	54.4434	68.266	59.1918	60.3833	47.5943	54.0314	49.3243	65.4344	62.3405	61.3198
sp|P00358|G3P2_YEAST	TDH2	Glyceraldehyde-3-phosphate dehydrogenase 2	12	1	R	R.VVDLVEHVAK.A	45.6114	49.7441	44.0326	40.3734	41.9317	34.6259	39.7097	52.0146	44.6557	43.5853	47.0555	42.5018	41.0502	36.548	46.1645	51.2663	42.1982	42.0035
sp|P00358|G3P2_YEAST	TDH2	Glyceraldehyde-3-phosphate dehydrogenase 2	12	1	R	R.VVDLVEHVAK.A	36.8492	41.077	39.3332	33.8625	36.7529	37.5683	40.775	35.569	38.4702	46.8043	39.4546	40.7429	37.1533	42.8461	34.7556	47.4378	43.8396	40.7099
sp|P00358|G3P2_YEAST	TDH2	Glyceraldehyde-3-phosphate dehydrogenase 2	12	1	R	R.VVDLVEHVAK.A	30.3164	31.2412	41.0123	27.4522	29.0382	28.8779	31.3704	27.0575	29.624	31.3184	33.1551	36.2086	30.5815	29.6211	34.5454	36.7381	32.4854	29.5955
sp|P00358|G3P2_YEAST	TDH2	Glyceraldehyde-3-phosphate dehydrogenase 2	12	1	R	R.VVDLVEHVAK.A	34.0096	38.7195	45.1292	44.4884	35.4871	38.6364	38.9776	44.7554	35.9698	43.732	36.0057	39.9462	41.6181	39.7973	36.9789	46.2	47.2035	44.0813
sp|P00358|G3P2_YEAST	TDH2	Glyceraldehyde-3-phosphate dehydrogenase 2	12	1	R	R.VVDLVEHVAK.A	41.5749	48.1202	48.0484	43.5494	39.5796	40.6655	47.4936	46.3145	44.4665	49.1134	46.9909	46.8885	39.8697	35.3894	41.3401	45.8253	51.6705	47.3166
sp|P00358|G3P2_YEAST	TDH2	Glyceraldehyde-3-phosphate dehydrogenase 2	12	1	R	R.VVDLVEHVAK.A	32.4965	37.612	36.1012	30.0528	32.3639	33.0285	33.9554	34.0385	38.7086	37.1759	34.1045	32.1041	30.4252	30.4523	33.0284	46.7575	35.3839	34.1367
sp|P00358|G3P2_YEAST	TDH2	Glyceraldehyde-3-phosphate dehydrogenase 2	12	1	R	R.VVDLVEHVAK.A	36.9212	33.8818	30.7763	34.0573	28.6234	29.5548	39.6204	37.2648	31.4995	36.1718	37.0816	39.6021	34.5075	26.6407	37.1108	42.2765	33.5934	33.407
sp|P00358|G3P2_YEAST	TDH2	Glyceraldehyde-3-phosphate dehydrogenase 2	12	1	R	R.VVDLVEHVAK.A	32.1175	28.8115	27.5201	24.5926	22.4656	21.4901	27.8499	18.7475	21.8401	29.4291	19.6613	28.1456	32.0407	24.7739	22.3968	28.7088	28.5123	27.8515
sp|P00358|G3P2_YEAST	TDH2	Glyceraldehyde-3-phosphate dehydrogenase 2	12	1	R	R.VVDLVEHVAK.A	20.9029	24.5686	19.4616	17.5411	21.5282	19.1528	21.1705	19.6825	20.7849	23.0166	22.9443	23.3987	20.2608	20.1948	24.9142	26.3225	22.6313	26.7328
sp|P00358|G3P2_YEAST	TDH2	Glyceraldehyde-3-phosphate dehydrogenase 2	12	1	R	R.VVDLVEHVAK.A	23.1153	21.3608	26.7828	17.5883	20.1145	19.8981	21.7891	25.9775	24.2078	23.7067	19.6919	16.261	19.4192	20.1948	23.7256	20.5418	20.4678	23.6181
sp|P00358|G3P2_YEAST	TDH2	Glyceraldehyde-3-phosphate dehydrogenase 2	12	1	R	R.VVDLVEHVAK.A	80.5265	90.2949	83.8488	84.862	76.8938	67.0385	83.0118	96.4352	85.576	93.1669	89.155	97.943	79.7051	90.7182	78.5964	104.457	96.5629	90.7585
sp|P00358|G3P2_YEAST	TDH2	Glyceraldehyde-3-phosphate dehydrogenase 2	12	1	R	R.VVDLVEHVAK.A	63.106	66.1923	72.0289	56.1476	58.8499	59.6271	69.9394	63.6293	76.2348	67.3013	70.7459	65.6998	58.2415	63.2881	55.7085	79.7502	75.5007	67.931
sp|P00358|G3P2_YEAST	TDH2	Glyceraldehyde-3-phosphate dehydrogenase 2	12	1	R	K.VVITAPSSTAPMFVMGVNEEK.Y	32.7949	28.8536	34.8936	30.8971	36.3858	35.8892	30.8858	33.1214	41.2287	35.0805	35.5544	40.5805	26.1585	34.7521	35.1417	36.6644	32.6432	33.3993
sp|P00358|G3P2_YEAST	TDH2	Glyceraldehyde-3-phosphate dehydrogenase 2	12	1	R	R.YAGEVSHDDK.H	107.042	93.915	97.5917	95.8503	101.168	83.7707	116.232	96.3811	91.9427	95.0825	105.784	94.9749	86.1238	84.0549	103.203	107.152	115.969	102.717
sp|P00358|G3P2_YEAST	TDH2	Glyceraldehyde-3-phosphate dehydrogenase 2	12	1	R	R.YAGEVSHDDK.H	16.1084	14.4335	20.2482	18.384	18.1671	14.4891	15.998	12.8749	16.2499	12.0311	18.048	14.9962	15.4773	12.1827	12.879	20.9372	16.3214	15.2509
sp|P00358|G3P2_YEAST	TDH2	Glyceraldehyde-3-phosphate dehydrogenase 2	12	1	R	R.YAGEVSHDDK.H	6.97885	6.409	8.25918	6.82806	5.90686	5.59405	8.29008	8.88961	8.05482	5.31941	8.18242	7.73142	5.85794	6.22767	5.62885	7.82554	6.61343	8.56817
sp|P00358|G3P2_YEAST	TDH2	Glyceraldehyde-3-phosphate dehydrogenase 2	12	2	R	K.YDS#THGR.Y	101.3	63.2793	60.4363	58.1067	49.8728	59.0006	106.708	84.8013	65.4658	58.3026	54.9273	67.1407	45.2959	55.3294	29.3858	33.1817	54.7463	49.4685
sp|P00358|G3P2_YEAST	TDH2	Glyceraldehyde-3-phosphate dehydrogenase 2	12	1	R	K.ETTYDEIK.K	94.3748	100.958	114.69	93.1933	92.9619	102.057	93.2125	120.412	108.52	105.691	90.4412	121.029	92.2066	90.8693	119.493	135.425	107.966	122.896
sp|P00358|G3P2_YEAST	TDH2	Glyceraldehyde-3-phosphate dehydrogenase 2	12	1	R	K.ETTYDEIK.K	118.629	123.802	139.388	100.607	102.501	108.847	114.484	141.705	120.147	124.301	103.865	127.466	119.263	106.784	150.19	177.993	126.823	136.728
sp|P00358|G3P2_YEAST	TDH2	Glyceraldehyde-3-phosphate dehydrogenase 2	12	0	U	K.HIIVDGHK.I	221.688	259.762	229.296	235.58	223.289	253.908	231.108	250.787	232.058	256.16	209.937	227.818	248.012	238.911	244.673	265.686	244.613	239.948
sp|P00358|G3P2_YEAST	TDH2	Glyceraldehyde-3-phosphate dehydrogenase 2	12	1	R	K.LVSWYDNEYGYSTR.V	25.2433	31.2668	23.4923	25.7225	25.6956	21.3903	25.3937	27.0144	29.408	30.1084	30.7355	22.5195	21.9024	22.8009	22.9097	24.9496	31.1265	29.6342
sp|P00358|G3P2_YEAST	TDH2	Glyceraldehyde-3-phosphate dehydrogenase 2	12	1	R	K.LVSWYDNEYGYSTR.V	36.7778	41.6987	44.7798	35.6153	49.285	36.7167	36.6169	44.7378	45.7918	40.7933	35.9004	41.076	33.6443	39.3477	36.1341	43.7208	40.598	49.3137
sp|P00358|G3P2_YEAST	TDH2	Glyceraldehyde-3-phosphate dehydrogenase 2	12	0	U	K.NVEVVALNDPFISNDYSAYM*FK.Y	22.1776	27.3381	21.9808	24.259	24.9461	21.6186	31.172	31.9029	24.1314	27.6192	23.9771	31.3552	20.904	24.2697	15.3685	25.5666	22.7388	21.7591
sp|P00358|G3P2_YEAST	TDH2	Glyceraldehyde-3-phosphate dehydrogenase 2	12	1	R	R.VAIN@GFGR.I	139.117	157.086	125.476	112.876	125.162	128.374	133.385	121.269	120.729	141.388	150.772	155.146	134.356	131.487	102.031	138.8	143.165	136.96
sp|P00358|G3P2_YEAST	TDH2	Glyceraldehyde-3-phosphate dehydrogenase 2	12	2	R	K.VLPELQ@GK.L	68.1866	67.8075	64.9264	67.3583	54.7099	67.3911	58.7582	81.3099	65.6517	65.981	64.8584	72.4326	63.8014	65.3729	78.2977	91.8941	69.2953	73.4532
sp|P00358|G3P2_YEAST	TDH2	Glyceraldehyde-3-phosphate dehydrogenase 2	12	2	R	R.VPTVDVSVVDLTVK.L	59.2965	65.3646	60.8679	52.9718	54.2562	59.3483	61.3199	60.7605	49.0981	54.0459	58.3134	66.8724	55.8156	49.2397	43.9841	63.1044	68.4331	65.1101
sp|P00358|G3P2_YEAST	TDH2	Glyceraldehyde-3-phosphate dehydrogenase 2	12	1	R	R.VVDLVEHVAK.A	83.712	104.712	99.147	88.1117	93.5072	93.1855	104.553	108.752	100.641	97.6618	102.555	107.651	94.5679	95.842	101.991	108.858	113.546	99.7097
sp|P00358|G3P2_YEAST	TDH2	Glyceraldehyde-3-phosphate dehydrogenase 2	12	1	R	R.VVDLVEHVAK.A	57.3995	63.6775	66.3755	63.7829	52.5219	49.8452	64.6185	63.6187	56.2384	56.883	63.1427	56.4843	50.3862	57.5895	59.0189	67.6852	57.8037	54.4249
sp|P00358|G3P2_YEAST	TDH2	Glyceraldehyde-3-phosphate dehydrogenase 2	12	1	R	R.YAGEVSHDDK.H	119.581	121.527	125.712	106.608	103.038	102.625	118.345	129.195	121.959	131.258	112.134	134.127	108.078	98.5188	132.5	139.645	120.22	121.194
sp|P00358|G3P2_YEAST	TDH2	Glyceraldehyde-3-phosphate dehydrogenase 2	12	1	R	R.YAGEVSHDDK.H	25.3288	31.3703	36.3567	37.4809	33.4484	27.9842	40.7053	32.469	38.8718	40.5124	37.0399	37.5757	35.1447	37.4263	30.0774	35.4886	38.9704	33.9761
sp|P00358|G3P2_YEAST	TDH2	Glyceraldehyde-3-phosphate dehydrogenase 2	12	1	R	R.YAGEVSHDDK.H	42.5398	55.4683	72.9508	62.1081	58.344	55.0881	61.899	59.4704	60.4591	66.0307	64.4147	69.3082	56.7138	56.1699	49.8138	62.1077	64.8945	72.1427
sp|P00358|G3P2_YEAST	TDH2	Glyceraldehyde-3-phosphate dehydrogenase 2	12	1	R	R.YAGEVSHDDK.H	103.117	121.911	150.376	114.159	128.929	114.465	108.01	109.663	98.8659	137.259	117.643	135.98	111.128	100.547	144.453	132.04	131.186	127.43
sp|P00358|G3P2_YEAST	TDH2	Glyceraldehyde-3-phosphate dehydrogenase 2	12	1	R	R.YAGEVSHDDK.H	56.3723	63.8301	68.7458	55.408	52.3368	52.6377	56.6641	60.4072	54.3736	48.4719	52.2771	49.5756	53.4599	55.8643	65.3919	67.7378	54.5858	51.4277
sp|P00358|G3P2_YEAST	TDH2	Glyceraldehyde-3-phosphate dehydrogenase 2	12	1	R	K.ETTYDEIK.K	115.197	112.348	171.136	148.164	126.675	128.463	138.942	170.284	161.509	159.142	132.165	174.314	147.893	129.525	171.325	216.019	166.194	172.79
sp|P00358|G3P2_YEAST	TDH2	Glyceraldehyde-3-phosphate dehydrogenase 2	12	2	R	K.HIDAGAK.K	15.2778	22.9733	16.6409	21.1534	16.9496	14.4138	23.1492	21.2871	27.898	16.8267	14.5103	19.6889	20.0575	17.0447	15.2307	21.9042	19.382	15.5691
sp|P00358|G3P2_YEAST	TDH2	Glyceraldehyde-3-phosphate dehydrogenase 2	12	2	R	K.HIDAGAK.K	9.66224	11.0667	10.0696	5.75262	7.42982	6.12206	7.0558	11.2758	3.55669	7.93147	6.35706	8.73911	4.08768	4.60145	7.43718	5.67768	5.65672	8.97277
sp|P00358|G3P2_YEAST	TDH2	Glyceraldehyde-3-phosphate dehydrogenase 2	12	2	R	K.IVSNASCTTN@CLAPLAK.V	3.16607	4.27039	1.70237	4.58581	5.04517	7.897	6.84616	4.87074	7.38856	10.2188	10.9982	12.7759	12.3559	9.39102	9.55949	6.77839	9.66115	11.6675
sp|P00358|G3P2_YEAST	TDH2	Glyceraldehyde-3-phosphate dehydrogenase 2	12	2	R	K.IVSN@ASCTTNCLAPLAK.V	42.9364	41.1713	37.7695	43.986	54.3892	55.62	65.8026	39.4918	43.9787	89.4394	91.1783	86.2037	72.3512	85.5081	59.1547	71.2718	81.9835	75.8292
sp|P00358|G3P2_YEAST	TDH2	Glyceraldehyde-3-phosphate dehydrogenase 2	12	2	R	K.IVSN@ASCTTNCLAPLAK.V	43.0534	40.9856	35.4202	39.7779	43.238	42.7111	52.6567	35.7157	44.2697	86.0146	88.1751	80.0104	79.2128	81.4959	53.1293	59.7631	65.51	69.2433
sp|P00358|G3P2_YEAST	TDH2	Glyceraldehyde-3-phosphate dehydrogenase 2	12	2	R	K.LTGM*AFR.V	113.722	110.995	115.652	104.736	95.9243	88.3796	106.479	135.436	115.414	115.841	112.139	117.581	96.7828	94.6652	114.564	131.969	113.232	114.765
sp|P00358|G3P2_YEAST	TDH2	Glyceraldehyde-3-phosphate dehydrogenase 2	12	1	R	K.LVSWYDNEYGYSTR.V	47.5495	51.3905	55.1006	53.0155	56.0188	49.1421	57.1976	54.9344	57.2899	57.0515	60.0047	58.5286	52.4417	55.6152	40.9855	49.4216	58.4966	49.8576
sp|P00358|G3P2_YEAST	TDH2	Glyceraldehyde-3-phosphate dehydrogenase 2	12	1	R	K.LVSWYDNEYGYSTR.V	70.5455	84.13	86.2039	76.1587	66.7786	67.0156	84.4076	80.751	81.5307	88.4891	76.1631	75.8516	62.1558	73.9062	51.7837	72.1561	76.5703	81.2252
sp|P00358|G3P2_YEAST	TDH2	Glyceraldehyde-3-phosphate dehydrogenase 2	12	0	U	K.NVEVVALN@DPFISN@DYSAYMFK.Y	8.50644	11.3028	7.473	10.8014	11.1908	11.306	10.3342	10.5861	9.65664	10.6515	11.789	8.00766	13.736	10.161	4.74052	7.30491	10.4016	8.15522
sp|P00358|G3P2_YEAST	TDH2	Glyceraldehyde-3-phosphate dehydrogenase 2	12	2	R	R.TASGNIIPSSTGAAK.A	55.6907	61.989	47.9629	48.9842	56.5826	58.6976	58.6336	57.7212	58.1672	60.8185	50.7045	49.3983	59.3405	56.5616	52.4759	65.5112	63.6089	63.013
sp|P00358|G3P2_YEAST	TDH2	Glyceraldehyde-3-phosphate dehydrogenase 2	12	1	R	R.VAIN@GFGR.I	175.724	206.126	183.545	152.365	163.86	157.348	179.749	159.133	161.138	186.057	176.228	182.253	183.769	173.28	155.109	184.982	185.725	173.67
sp|P00358|G3P2_YEAST	TDH2	Glyceraldehyde-3-phosphate dehydrogenase 2	12	2	R	R.VPTVDVSVVDLTVK.L	56.9749	65.3118	61.1967	60.1947	76.88	58.5991	76.7691	64.941	59.4838	73.9754	83.6573	65.6433	68.818	64.8716	50.499	62.231	59.3989	60.2414
sp|P00358|G3P2_YEAST	TDH2	Glyceraldehyde-3-phosphate dehydrogenase 2	12	1	R	R.VVDLVEHVAK.A	207.649	256.431	213.303	175.603	193.096	188.295	212.888	242.156	219.191	229.97	203.433	228.041	217.938	197.911	210.208	268.387	233.581	223.976
sp|P00358|G3P2_YEAST	TDH2	Glyceraldehyde-3-phosphate dehydrogenase 2	12	1	R	R.VVDLVEHVAK.A	186.25	218.91	195.717	165.552	172.572	165.237	211.191	198.094	176.084	222.704	187.978	196.223	177.849	167.277	184.107	224.221	213.266	182.798
sp|P00358|G3P2_YEAST	TDH2	Glyceraldehyde-3-phosphate dehydrogenase 2	12	1	R	K.VVITAPSSTAPMFVMGVNEEK.Y	54.4092	58.9584	59.0202	47.2412	55.3054	43.4904	47.1236	52.3822	50.6175	56.8598	70.0223	62.0367	59.0729	63.0665	67.3452	68.2423	62.8834	64.9291
sp|P00358|G3P2_YEAST	TDH2	Glyceraldehyde-3-phosphate dehydrogenase 2	12	1	R	K.VVITAPSSTAPMFVMGVNEEK.Y	34.1035	41.1157	30.3991	33.8342	32.8916	34.7625	36.5096	35.3188	38.8171	40.6591	39.6543	44.8128	34.8318	38.4703	36.6457	42.5929	46.0795	42.0596
sp|P00358|G3P2_YEAST	TDH2	Glyceraldehyde-3-phosphate dehydrogenase 2	12	1	R	R.YAGEVSHDDK.H	21.2312	25.1113	24.2251	23.4682	21.3233	19.6034	19.1484	26.3634	21.325	21.8846	16.6784	17.1725	19.519	17.3942	19.1686	29.6812	20.9177	18.4819
sp|P00358|G3P2_YEAST	TDH2	Glyceraldehyde-3-phosphate dehydrogenase 2	12	1	R	K.ETTYDEIK.K	109.343	104.906	122.97	100.119	92.7797	96.7739	107.209	134.531	109.064	106.778	94.3832	118.478	101.731	93.3642	126.19	159.173	121.417	112.746
sp|P00358|G3P2_YEAST	TDH2	Glyceraldehyde-3-phosphate dehydrogenase 2	12	1	R	K.ETTYDEIK.K	121.281	135.579	186.588	186.641	167.935	163.491	157.38	200.175	179.317	202.701	157.359	190.85	160.078	169.899	205.493	260.117	212.019	216.724
sp|P00358|G3P2_YEAST	TDH2	Glyceraldehyde-3-phosphate dehydrogenase 2	12	1	R	K.ETTYDEIK.K	134.817	136.702	153.566	122.653	101.118	108.016	115.737	145.96	130.35	146.545	105.399	152.986	120.166	120.566	162.217	183.7	150.92	157.173
sp|P00358|G3P2_YEAST	TDH2	Glyceraldehyde-3-phosphate dehydrogenase 2	12	2	R	K.HIDAGAK.K	72.6484	173.877	87.4962	56.6237	79.2784	80.1163	77.6804	74.9456	91.7183	85.2114	84.217	84.0493	71.1007	76.898	75.1568	76.8773	94.6171	84.5951
sp|P00358|G3P2_YEAST	TDH2	Glyceraldehyde-3-phosphate dehydrogenase 2	12	2	R	K.IVSN@ASCTTN@CLAPLAK.V	3.69997	5.04029	3.3022	6.15904	7.64353	4.53319	7.27583	4.08421	5.62666	9.87488	7.08069	10.4111	7.5766	8.81142	10.4465	10.7046	11.74	11.0385
sp|P00358|G3P2_YEAST	TDH2	Glyceraldehyde-3-phosphate dehydrogenase 2	12	2	R	K.IVSN@ASCTTN@CLAPLAK.V	3.47304	6.31073	3.07499	6.25295	5.38166	7.47947	5.30199	9.599	4.5539	17.666	15.8759	21.5633	12.7019	13.2465	17.5581	18.9124	17.06	17.26
sp|P00358|G3P2_YEAST	TDH2	Glyceraldehyde-3-phosphate dehydrogenase 2	12	2	R	K.IVSNASCTTN@CLAPLAK.V	5.1258	3.85027	5.6983	3.83712	7.02528	5.96365	2.84523	6.91271	5.95388	9.91878	10.281	10.5413	9.6818	9.9631	8.28522	8.54765	12.5443	10.534
sp|P00358|G3P2_YEAST	TDH2	Glyceraldehyde-3-phosphate dehydrogenase 2	12	2	R	K.IVSN@ASCTTNCLAPLAK.V	19.5811	21.6513	10.1193	13.7347	18.4839	12.5903	18.2734	21.8931	13.3082	91.0444	97.26	102.696	72.8988	80.1479	56.4896	64.0293	95.3828	89.6578
sp|P00358|G3P2_YEAST	TDH2	Glyceraldehyde-3-phosphate dehydrogenase 2	12	2	R	K.IVSN@ASCTTNCLAPLAK.V	24.9831	22.4253	18.0496	24.9971	24.9229	24.0334	22.9197	27.5983	30.5042	90.5494	80.0371	86.4104	58.6489	78.2901	49.001	67.7819	73.6403	86.7975
sp|P00358|G3P2_YEAST	TDH2	Glyceraldehyde-3-phosphate dehydrogenase 2	12	2	R	K.LTGMAFR.V	124.153	149.147	120.226	95.8117	98.0301	116.462	121.737	119.517	127.811	132.293	125.105	116.437	109.342	108.717	107.452	127.197	121.157	125.357
sp|P00358|G3P2_YEAST	TDH2	Glyceraldehyde-3-phosphate dehydrogenase 2	12	1	R	K.LVSWYDNEYGYSTR.V	32.7877	37.4031	41.3921	39.0914	36.5433	40.8426	40.0862	39.9426	42.1716	39.2004	28.5012	32.707	33.4389	34.6234	36.3534	35.6688	38.0562	41.9956
sp|P00358|G3P2_YEAST	TDH2	Glyceraldehyde-3-phosphate dehydrogenase 2	12	0	U	K.NVEVVALNDPFISN@DYSAYMFK.Y	10.3241	9.68611	11.375	7.40456	10.4995	12.7086	14.0141	0	7.28896	11.9414	5.54967	8.15308	7.38946	10.298	6.05816	12.9751	8.25356	6.09493
sp|P00358|G3P2_YEAST	TDH2	Glyceraldehyde-3-phosphate dehydrogenase 2	12	2	R	R.TASGNIIPSSTGAAK.A	28.7922	52.4265	43.004	34.9324	33.9807	31.8896	33.2836	38.7823	34.8109	44.9144	41.9929	47.1361	59.427	55.3853	52.3487	43.4256	39.7012	48.3694
sp|P00358|G3P2_YEAST	TDH2	Glyceraldehyde-3-phosphate dehydrogenase 2	12	1	R	R.VAIN@GFGR.I	135.732	165.053	157.9	131.226	135.554	126.636	147.292	146.944	125.357	141.197	146.535	148.824	129.526	136.584	127.302	147.153	147.538	138.582
sp|P00358|G3P2_YEAST	TDH2	Glyceraldehyde-3-phosphate dehydrogenase 2	12	2	R	R.VPTVDVSVVDLTVK.L	39.7893	56.7627	40.6594	42.4163	47.345	42.4235	42.3951	43.9836	45.9644	51.0955	45.052	42.4387	41.6788	49.1055	45.3389	54.0607	54.3165	50.2289
sp|P00358|G3P2_YEAST	TDH2	Glyceraldehyde-3-phosphate dehydrogenase 2	12	1	R	R.VVDLVEHVAK.A	13.1847	17.4949	19.21	10.6398	14.3331	12.3191	16.2385	15.7606	7.47605	13.976	13.2231	17.2061	14.7906	14.55	13.7807	19.0763	14.6462	12.5578
sp|P00358|G3P2_YEAST	TDH2	Glyceraldehyde-3-phosphate dehydrogenase 2	12	1	R	R.VVDLVEHVAK.A	66.082	98.6293	69.4023	56.3201	60.9657	54.2854	64.1684	77.8668	65.7353	67.5216	66.234	70.0369	57.598	63.9899	63.6123	71.2946	70.2744	76.6584
sp|P00358|G3P2_YEAST	TDH2	Glyceraldehyde-3-phosphate dehydrogenase 2	12	1	R	K.VVITAPSSTAPMFVMGVNEEK.Y	18.2958	18.4277	15.0074	17.4411	18.0178	16.4548	15.8538	16.6059	19.5852	18.6037	14.9761	15.2857	13.6465	16.1504	11.1235	14.7501	18.8827	11.7306
sp|P00358|G3P2_YEAST	TDH2	Glyceraldehyde-3-phosphate dehydrogenase 2	12	1	R	R.YAGEVSHDDK.H	27.1985	60.1373	26.7647	27.1963	29.3197	28.622	27.2577	34.8739	29.851	26.426	20.7642	26.6187	27.1105	27.3187	26.682	25.8871	27.8134	29.8856
sp|P00358|G3P2_YEAST	TDH2	Glyceraldehyde-3-phosphate dehydrogenase 2	12	1	R	K.ETTYDEIK.K	400.128	463.838	435.738	389.877	340.617	364.637	351.124	509.323	405.566	454.366	326.746	452.866	403.186	404.635	498.563	638.698	459.867	474.72
sp|P00358|G3P2_YEAST	TDH2	Glyceraldehyde-3-phosphate dehydrogenase 2	12	2	R	K.HIDAGAK.K	345.667	332.745	349.087	314.121	302.366	284.744	325.759	366.277	359.746	347.773	338.33	354.752	296.719	316.089	330.626	377.69	376.016	348.007
sp|P00358|G3P2_YEAST	TDH2	Glyceraldehyde-3-phosphate dehydrogenase 2	12	2	R	K.IVSNASCTTN@CLAPLAK.V	18.0074	19.3762	14.151	14.8298	15.3762	16.5364	15.4019	21.8872	24.4833	58.3591	49.8553	55.667	53.1447	42.7794	42.117	49.0443	49.292	46.8416
sp|P00358|G3P2_YEAST	TDH2	Glyceraldehyde-3-phosphate dehydrogenase 2	12	2	R	K.IVSNASCTTN@CLAPLAK.V	11.8263	19.0965	6.39465	6.8906	12.5369	14.4843	8.35728	15.8024	12.4682	104.064	94.1457	98.5796	85.1595	87.4457	68.593	90.3541	97.595	87.9391
sp|P00358|G3P2_YEAST	TDH2	Glyceraldehyde-3-phosphate dehydrogenase 2	12	2	R	K.IVSNASCTTN@CLAPLAK.V	10.6565	5.48467	3.49961	9.09242	5.02832	5.88676	2.81207	7.58808	6.69024	15.6762	15.6728	12.6759	12.4879	8.95808	10.5791	12.0877	12.072	13.9491
sp|P00358|G3P2_YEAST	TDH2	Glyceraldehyde-3-phosphate dehydrogenase 2	12	2	R	K.IVSNASCTTN@CLAPLAK.V	9.25397	5.47479	4.02171	8.05706	5.08927	5.95878	5.77228	4.23039	6.12977	24.4264	24.2104	20.9289	12.6808	18.0922	16.2308	17.552	22.6506	16.8833
sp|P00358|G3P2_YEAST	TDH2	Glyceraldehyde-3-phosphate dehydrogenase 2	12	2	R	K.IVSN@ASCTTN@CLAPLAK.V	12.4709	14.612	10.8862	13.825	12.0802	16.395	17.4049	19.179	16.4778	43.7604	38.2251	42.5267	37.0858	33.5477	37.8231	44.2276	38.3982	37.6683
sp|P00358|G3P2_YEAST	TDH2	Glyceraldehyde-3-phosphate dehydrogenase 2	12	2	R	K.IVSNASCTTNCLAPLAK.V	100.719	80.8934	101.865	114.246	125.276	120.931	102.286	112.844	101.316	134.105	120.448	131.474	134.685	132.407	122.753	137.026	139.928	139.167
sp|P00358|G3P2_YEAST	TDH2	Glyceraldehyde-3-phosphate dehydrogenase 2	12	2	R	K.IVSNASCTTN@CLAPLAK.V	16.0589	17.8208	7.6112	13.731	17.0057	13.4243	14.49	17.7507	13.3231	66.089	69.5078	75.2198	64.3403	57.4119	54.9919	74.5729	70.09	73.7475
sp|P00358|G3P2_YEAST	TDH2	Glyceraldehyde-3-phosphate dehydrogenase 2	12	2	R	K.LTGMAFR.V	130.522	139.714	129.594	108.013	113.64	122.422	133.752	140.485	110.784	129.896	124.053	131.908	110.938	113.153	107.059	136.996	130.125	124.565
sp|P00358|G3P2_YEAST	TDH2	Glyceraldehyde-3-phosphate dehydrogenase 2	12	1	R	K.LVSWYDNEYGYSTR.V	14.4305	15.0619	23.9417	13.292	12.8766	12.5438	19.5721	18.0463	12.9532	18.5105	10.2202	12.69	9.86633	15.1182	13.3176	12.4452	13.3352	12.8784
sp|P00358|G3P2_YEAST	TDH2	Glyceraldehyde-3-phosphate dehydrogenase 2	12	2	R	R.TASGNIIPSSTGAAK.A	22.5064	22.7536	26.4648	17.1964	20.335	20.085	22.334	23.4856	23.2991	26.0668	20.5855	18.8616	26.0872	25.355	26.7895	27.534	30.5224	27.71
sp|P00358|G3P2_YEAST	TDH2	Glyceraldehyde-3-phosphate dehydrogenase 2	12	2	R	R.TASGN@IIPSSTGAAK.A	72.3107	93.9038	82.7344	77.2985	71.7566	52.5161	83.2338	74.4442	64.6706	86.2907	70.9023	81.5134	84.8033	77.6189	96.1165	106.361	83.7704	87.8457
sp|P00358|G3P2_YEAST	TDH2	Glyceraldehyde-3-phosphate dehydrogenase 2	12	1	R	R.VAIN@GFGR.I	196.341	224.584	213.626	187.679	193.906	166.759	212.458	188.527	171.585	201.568	159.843	204.444	188.39	171.901	198.19	223.601	205.107	200.618
sp|P00358|G3P2_YEAST	TDH2	Glyceraldehyde-3-phosphate dehydrogenase 2	12	1	R	R.VAIN@GFGR.I	172.991	203.851	209.345	186.277	170.269	193.762	202.589	190.952	167.451	191.087	167.368	197.93	160.168	188.438	199.493	223.3	215.256	220.148
sp|P00358|G3P2_YEAST	TDH2	Glyceraldehyde-3-phosphate dehydrogenase 2	12	1	R	K.VINDAFGIEEGLMTTVHSM*TATQK.T	18.1651	16.2303	18.0581	15.9282	20.8762	15.6283	24.2098	20.0627	15.9167	22.3527	20.6309	20.1784	19.1487	18.8999	17.4664	16.3231	18.6696	20.0147
sp|P00358|G3P2_YEAST	TDH2	Glyceraldehyde-3-phosphate dehydrogenase 2	12	1	R	K.VINDAFGIEEGLM*TTVHSMTATQK.T	16.2631	20.0517	20.1269	14.6387	20.4578	17.5107	15.9517	17.611	17.0817	21.7738	15.2129	17.3598	16.2875	19.8587	15.4185	18.2538	22.4926	20.4872
sp|P00358|G3P2_YEAST	TDH2	Glyceraldehyde-3-phosphate dehydrogenase 2	12	1	R	K.VINDAFGIEEGLM*TTVHSMTATQK.T	15.3274	23.2864	18.4334	13.961	14.2353	16.1243	18.0385	15.9356	16.9775	20.0015	25.3101	19.9416	18.6528	18.9171	15.4498	12.2637	22.8352	19.5247
sp|P00358|G3P2_YEAST	TDH2	Glyceraldehyde-3-phosphate dehydrogenase 2	12	2	R	K.VLPELQGK.L	45.4545	50.0388	51.5565	37.0021	40.7301	37.4031	37.6882	42.1551	51.8137	42.1953	43.5271	45.1519	39.8521	39.4261	43.333	46.678	39.5563	40.472
sp|P00358|G3P2_YEAST	TDH2	Glyceraldehyde-3-phosphate dehydrogenase 2	12	2	R	R.VPTVDVSVVDLTVK.L	42.5611	48.7654	47.1838	44.362	37.1589	36.1577	45.0644	39.0598	35.795	46.8976	40.0515	34.7768	39.808	44.4106	37.2536	38.7498	47.1107	42.964
sp|P00358|G3P2_YEAST	TDH2	Glyceraldehyde-3-phosphate dehydrogenase 2	12	1	R	R.VPTVDVSVVDLTVKLNKETTYDEIK.K	17.2058	19.4958	15.0227	20.0904	19.203	15.7096	13.2798	9.84856	14.4132	17.7749	10.7628	19.3513	11.4405	10.7888	13.3445	12.7213	14.4303	15.101
sp|P00358|G3P2_YEAST	TDH2	Glyceraldehyde-3-phosphate dehydrogenase 2	12	1	R	R.VVDLVEHVAK.A	43.4705	29.5015	40.8988	35.4502	37.4031	32.548	50.8523	41.2211	42.6218	49.0641	39.9408	39.1919	36.9929	35.5925	36.4624	43.651	47.1126	42.7591
sp|P00358|G3P2_YEAST	TDH2	Glyceraldehyde-3-phosphate dehydrogenase 2	12	1	R	K.VVITAPSSTAPMFVMGVN@EEK.Y	24.3806	22.7404	32.3935	21.8777	22.7322	25.668	19.2042	25.7462	25.6923	18.486	18.592	19.907	27.0433	27.8203	19.4981	27.826	29.0723	27.8701
sp|P00358|G3P2_YEAST	TDH2	Glyceraldehyde-3-phosphate dehydrogenase 2	12	1	R	K.VVITAPSSTAPMFVMGVNEEK.Y	24.9697	26.122	25.571	22.3417	25.4114	19.2207	24.9069	26.4154	21.9358	18.3895	18.2592	25.5872	21.5337	24.2489	20.9136	27.0076	28.2356	23.4779
sp|P00358|G3P2_YEAST	TDH2	Glyceraldehyde-3-phosphate dehydrogenase 2	12	1	R	R.YAGEVSHDDK.H	140.821	164.814	153.611	123.152	107.81	137.111	151.667	163.881	141.646	130.621	125.113	142.1	118.468	127.5	156.66	156.342	140.086	181.454
sp|P00358|G3P2_YEAST	TDH2	Glyceraldehyde-3-phosphate dehydrogenase 2	12	2	R	K.YDSTHGR.Y	8.02443	8.2916	6.65249	4.8566	7.73044	5.69546	7.93244	5.84812	7.24995	5.94587	12.4683	7.1565	5.16329	4.42152	5.31476	4.3944	5.16599	5.89682
sp|P00358|G3P2_YEAST	TDH2	Glyceraldehyde-3-phosphate dehydrogenase 2	12	2	R	K.ELDTAQK.H	107.692	104.619	99.8485	93.0226	99.8873	81.8216	113.534	121.704	98.5912	122.911	118.137	126.028	124.596	112.244	148.401	136.982	122.686	138.971
sp|P00358|G3P2_YEAST	TDH2	Glyceraldehyde-3-phosphate dehydrogenase 2	12	2	R	K.HIDAGAK.K	68.7441	78.9712	87.1435	67.5891	74.2889	68.9347	72.5758	71.3671	79.8191	72.9452	65.7822	74.8578	69.6932	66.3622	74.3102	77.8485	74.2101	85.1851
sp|P00358|G3P2_YEAST	TDH2	Glyceraldehyde-3-phosphate dehydrogenase 2	12	2	R	K.HIDAGAK.K	6.58094	9.04528	9.8871	7.21116	10.0719	4.59752	9.19374	5.72065	10.0016	8.4665	8.49758	7.84055	6.07316	8.98437	7.0454	7.65408	6.86891	4.4041
sp|P00358|G3P2_YEAST	TDH2	Glyceraldehyde-3-phosphate dehydrogenase 2	12	0	U	K.IATFQER.D	229.576	274.476	236.067	220.183	200.722	210.763	233.142	241.071	200.914	226.129	212.933	220.428	204.647	200.763	199.934	221.109	228.36	197.929
sp|P00358|G3P2_YEAST	TDH2	Glyceraldehyde-3-phosphate dehydrogenase 2	12	2	R	K.IVSNASCTTNCLAPLAK.V	61.3506	49.1922	64.3547	64.8532	64.6906	67.6825	56.883	46.6365	62.1274	39.0635	35.9092	43.1344	47.2333	40.2868	36.7047	43.8383	35.5132	37.97
sp|P00358|G3P2_YEAST	TDH2	Glyceraldehyde-3-phosphate dehydrogenase 2	12	2	R	K.IVSNASCTTN@CLAPLAK.V	13.3235	12.0155	9.97519	8.54073	12.8609	9.61334	8.17328	11.9522	8.41933	29.8018	20.5955	25.7313	25.3019	24.5942	21.4525	19.9634	20.7195	23.5302
sp|P00358|G3P2_YEAST	TDH2	Glyceraldehyde-3-phosphate dehydrogenase 2	12	2	R	K.IVSNASCTTN@CLAPLAK.V	12.5903	13.4202	5.8934	4.3323	10.5553	9.12444	10.7737	15.3024	11.1264	59.7129	55.3428	58.4954	41.6343	35.5687	41.8282	45.7427	53.2652	51.5069
sp|P00358|G3P2_YEAST	TDH2	Glyceraldehyde-3-phosphate dehydrogenase 2	12	2	R	K.IVSNASCTTNCLAPLAK.V	9.21991	10.1727	8.25552	9.97345	9.47517	5.08949	9.11029	16.0477	6.88139	26.2459	25.986	27.1085	26.1911	19.5227	24.7499	28.6964	30.5833	28.8341
sp|P00358|G3P2_YEAST	TDH2	Glyceraldehyde-3-phosphate dehydrogenase 2	12	2	R	K.LTGMAFR.V	110.254	127.751	121.388	105.627	111.496	100.678	138.485	136.846	114.199	108.055	118.008	124.583	102.658	94.5628	101.236	101.424	118.015	109.854
sp|P00358|G3P2_YEAST	TDH2	Glyceraldehyde-3-phosphate dehydrogenase 2	12	1	R	K.LVSWYDN@EYGYSTR.V	10.7297	9.17476	13.7266	13.282	10.9995	8.74121	15.2509	14.0802	11.5446	11.6701	7.77751	10.7353	9.08641	9.0755	11.2809	12.1354	10.171	12.9766
sp|P00358|G3P2_YEAST	TDH2	Glyceraldehyde-3-phosphate dehydrogenase 2	12	1	R	K.LVSWYDN@EYGYSTR.V	11.174	15.6046	17.0161	20.1841	8.39008	13.6531	13.6969	17.9873	10.4909	9.17709	18.2925	13.2843	14.6731	11.2124	13.3406	17.3811	13.7369	8.15791
sp|P00358|G3P2_YEAST	TDH2	Glyceraldehyde-3-phosphate dehydrogenase 2	12	2	R	R.TASGNIIPSSTGAAK.A	47.6705	50.0377	58.3794	52.5701	49.759	57.753	56.0698	47.0904	49.1594	59.6814	61.7719	62.5717	60.0055	59.455	58.7565	49.5435	54.429	54.7063
sp|P00358|G3P2_YEAST	TDH2	Glyceraldehyde-3-phosphate dehydrogenase 2	12	2	R	K.TVDGPSHKDWR.G	82.1387	103.213	98.3878	80.6237	96.6227	82.9657	94.1788	84.423	80.0396	174.291	199.403	166.837	175.345	157.976	126.511	185.236	167.539	152.085
sp|P00358|G3P2_YEAST	TDH2	Glyceraldehyde-3-phosphate dehydrogenase 2	12	1	R	R.VAIN@GFGR.I	155.629	201.13	155.486	140.499	135.259	140.657	168.547	158.1	136.351	171.982	153.833	173.876	161.954	159.546	166.11	196.272	170.074	174.431
sp|P00358|G3P2_YEAST	TDH2	Glyceraldehyde-3-phosphate dehydrogenase 2	12	1	R	R.VAIN@GFGR.I	177.015	206.399	188.916	164.307	151.253	157.467	175.217	178.452	151.616	183.887	157.267	182.462	169.681	156.111	158.187	205.685	182.565	181.92
sp|P00358|G3P2_YEAST	TDH2	Glyceraldehyde-3-phosphate dehydrogenase 2	12	1	R	R.VAIN@GFGR.I	10.4687	11.6518	5.01478	9.41488	8.54989	7.4022	10.2111	9.51099	10.2218	8.66211	5.93638	13.0507	10.2892	10.1833	8.97421	11.2074	5.89985	8.81232
sp|P00358|G3P2_YEAST	TDH2	Glyceraldehyde-3-phosphate dehydrogenase 2	12	1	R	K.VINDAFGIEEGLM*TTVHSM*TATQK.T	34.9417	34.8571	35.7916	32.307	34.8966	36.7269	35.8423	32.7666	43.5027	41.3177	38.2108	30.0165	30.6886	30.6009	23.673	23.5348	27.1196	29.8325
sp|P00358|G3P2_YEAST	TDH2	Glyceraldehyde-3-phosphate dehydrogenase 2	12	1	R	K.VINDAFGIEEGLM*TTVHSMTATQK.T	28.4479	27.684	20.1631	22.0122	26.1838	23.3383	25.4594	26.9465	24.9301	27.8834	36.5854	30.5105	23.0465	23.4967	20.3035	21.2423	27.7717	24.7142
sp|P00358|G3P2_YEAST	TDH2	Glyceraldehyde-3-phosphate dehydrogenase 2	12	2	R	K.VLPELQGK.L	52.3838	57.2555	55.4287	49.1118	45.8399	42.2758	56.1423	58.2783	55.0797	50.4886	52.4673	54.3343	42.8196	54.4436	47.9529	62.3503	54.0305	48.6588
sp|P00358|G3P2_YEAST	TDH2	Glyceraldehyde-3-phosphate dehydrogenase 2	12	2	R	K.VLPELQGK.L	70.1745	72.7948	69.5055	72.3966	68.4898	77.6554	71.4725	78.8852	76.408	73.9452	61.0413	73.3535	72.0605	72.9476	125.902	92.8281	80.9464	89.9055
sp|P00358|G3P2_YEAST	TDH2	Glyceraldehyde-3-phosphate dehydrogenase 2	12	1	R	R.VPTVDVSVVDLTVKLNKETTYDEIK.K	28.7573	41.3465	30.252	26.7818	32.8531	25.8422	27.4762	27.0604	25.9579	53.3725	37.6479	44.6527	45.732	36.2184	29.2346	34.2908	47.7003	37.954
sp|P00358|G3P2_YEAST	TDH2	Glyceraldehyde-3-phosphate dehydrogenase 2	12	1	R	R.VPTVDVSVVDLTVKLNKETTYDEIK.K	31.3308	54.4523	51.7424	35.8748	33.2816	30.4254	40.487	35.9403	37.1947	48.9877	41.6493	44.6953	43.7922	42.1067	37.7522	35.4816	42.7064	35.5728
sp|P00358|G3P2_YEAST	TDH2	Glyceraldehyde-3-phosphate dehydrogenase 2	12	1	R	R.VVDLVEHVAK.A	80.9523	88.7734	98.2576	91.4638	78.246	71.9501	88.6078	107.237	76.7835	78.5533	78.5863	80.2297	82.3924	70.1179	73.8712	104.967	91.6929	83.3688
sp|P00358|G3P2_YEAST	TDH2	Glyceraldehyde-3-phosphate dehydrogenase 2	12	1	R	K.VVITAPSSTAPM*FVM*GVNEEK.Y	37.3675	41.5872	48.6572	42.6949	38.5603	36.9358	46.5247	44.3442	38.2866	44.7826	41.1964	43.4949	41.3895	36.7524	39.666	43.2883	53.1103	48.5445
sp|P00358|G3P2_YEAST	TDH2	Glyceraldehyde-3-phosphate dehydrogenase 2	12	1	R	K.VVITAPSSTAPM*FVM*GVNEEK.Y	32.4304	38.4549	40.2284	32.3292	30.9899	31.1979	44.4295	38.4214	32.604	32.145	38.9942	38.7817	34.1395	32.2885	43.3446	38.8835	34.0068	35.8739
sp|P00358|G3P2_YEAST	TDH2	Glyceraldehyde-3-phosphate dehydrogenase 2	12	1	R	K.VVITAPSSTAPM*FVMGVNEEK.Y	9.02022	13.8011	17.7539	11.7048	13.3441	10.0485	10.228	10.3437	13.9602	11.9985	7.60103	10.9729	10.173	14.6411	8.36933	9.54804	10.3462	17.0401
sp|P00358|G3P2_YEAST	TDH2	Glyceraldehyde-3-phosphate dehydrogenase 2	12	1	R	K.VVITAPSSTAPMFVMGVNEEK.Y	27.8222	37.4259	42.7616	31.0662	29.8072	30.0929	27.2013	33.5727	37.8838	33.0809	34.6311	34.8106	31.3651	37.9833	30.8665	37.9022	39.2782	32.4181
sp|P00358|G3P2_YEAST	TDH2	Glyceraldehyde-3-phosphate dehydrogenase 2	12	1	R	K.VVITAPSSTAPMFVMGVNEEK.Y	38.0745	56.9685	52.335	39.8201	54.317	47.098	49.295	51.3896	46.1596	53.7108	48.2043	52.0866	49.1172	46.61	47.2219	60.9188	57.3107	54.299
sp|P00358|G3P2_YEAST	TDH2	Glyceraldehyde-3-phosphate dehydrogenase 2	12	1	R	R.YAGEVSHDDK.H	115.458	125.592	124.966	100.263	96.1752	99.7582	109.177	126.131	114.657	114.499	96.7358	112.888	85.15	99.8679	100.272	128.24	113.502	114.885
sp|P00358|G3P2_YEAST	TDH2	Glyceraldehyde-3-phosphate dehydrogenase 2	12	1	R	K.ETTYDEIKK.V	252.018	283.864	243.94	201.251	303.889	278.352	337.78	189.123	242.927	311.236	348.981	263.432	264.68	270.278	113.877	108.92	284.672	223.337
sp|P00358|G3P2_YEAST	TDH2	Glyceraldehyde-3-phosphate dehydrogenase 2	12	2	R	K.HIDAGAK.K	204.746	219.667	213.284	178.508	188.943	186.444	203.502	215.11	202.918	219.102	218.372	257.798	194.904	216.996	211.707	244.225	221.287	219.789
sp|P00358|G3P2_YEAST	TDH2	Glyceraldehyde-3-phosphate dehydrogenase 2	12	2	R	K.HIDAGAK.K	27.1217	26.1878	33.6249	26.203	26.9782	26.2502	35.8445	39.3441	47.1922	27.0144	25.6945	28.2708	36.809	29.2319	28.9425	28.4766	25.2043	31.8003
sp|P00358|G3P2_YEAST	TDH2	Glyceraldehyde-3-phosphate dehydrogenase 2	12	2	R	K.HIDAGAK.K	7.75714	9.89029	9.08197	4.78457	5.48621	10.0333	6.96627	9.14564	11.4026	10.929	8.39456	7.26802	4.91246	8.75753	7.88591	8.2438	9.72124	7.64646
sp|P00358|G3P2_YEAST	TDH2	Glyceraldehyde-3-phosphate dehydrogenase 2	12	0	U	K.IATFQER.D	347.803	358.713	362.919	331.28	322.911	312.686	360.959	352.196	305.874	385.395	309.646	361.416	321.724	319.245	300.741	356.687	370.304	323.689
sp|P00358|G3P2_YEAST	TDH2	Glyceraldehyde-3-phosphate dehydrogenase 2	12	0	U	K.IATFQER.D	8.23419	14.1051	13.1233	15.0015	9.6535	9.72764	10.2654	7.80437	10.545	12.8142	9.75649	9.88712	10.6826	9.59797	10.8664	9.67719	12.4473	9.20595
sp|P00358|G3P2_YEAST	TDH2	Glyceraldehyde-3-phosphate dehydrogenase 2	12	2	R	K.IVSNASCTTNCLAPLAK.V	9.87398	8.6084	9.80571	5.50304	9.33241	10.2406	5.16826	9.12619	8.66453	12.1718	8.79022	11.5424	11.5464	12.3597	8.28146	11.8308	8.085	11.8102
sp|P00358|G3P2_YEAST	TDH2	Glyceraldehyde-3-phosphate dehydrogenase 2	12	0	U	R.KNVEVVALNDPFISNDYSAYM*FK.Y	39.4928	61.3258	43.9983	35.0199	38.4691	40.1548	43.8752	34.0637	33.5162	37.1528	35.0032	45.1744	35.7952	32.547	39.0302	44.4586	34.3277	33.1169
sp|P00358|G3P2_YEAST	TDH2	Glyceraldehyde-3-phosphate dehydrogenase 2	12	0	U	R.KNVEVVALNDPFISNDYSAYMFK.Y	30.1802	43.2999	30.575	33.8527	46.162	24.0285	34.6493	27.974	26.0666	37.126	25.2251	33.3366	22.9832	23.0414	25.4394	31.5166	27.5309	24.4955
sp|P00358|G3P2_YEAST	TDH2	Glyceraldehyde-3-phosphate dehydrogenase 2	12	2	R	K.LTGMAFR.V	125.911	130.432	145.811	133.583	122.897	126.843	153.419	150.728	144.285	152.47	135.613	146.737	136.523	131.639	108.089	134.602	151.617	164.046
sp|P00358|G3P2_YEAST	TDH2	Glyceraldehyde-3-phosphate dehydrogenase 2	12	1	R	K.LVSWYDN@EYGYSTR.V	58.4964	64.4305	54.5522	58.9642	47.3162	46.7253	57.3339	58.7558	53.9201	62.7918	43.9759	52.3485	45.6908	45.4831	61.9177	74.4173	63.7702	60.4745
sp|P00358|G3P2_YEAST	TDH2	Glyceraldehyde-3-phosphate dehydrogenase 2	12	1	R	K.LVSWYDN@EYGYSTR.V	72.9777	85.6972	98.0765	83.3615	71.7113	77.2334	92.013	105.161	87.0461	87.5621	75.2944	90.6857	75.4278	63.6218	89.1388	110.176	89.7753	89.4871
sp|P00358|G3P2_YEAST	TDH2	Glyceraldehyde-3-phosphate dehydrogenase 2	12	2	R	R.TASGNIIPSSTGAAK.A	36.6971	42.9339	43.9058	38.5124	36.8313	38.859	42.9526	34.8213	37.9219	35.3708	48.7196	38.0191	36.1767	37.2766	33.6522	34.6176	42.4272	42.3037
sp|P00358|G3P2_YEAST	TDH2	Glyceraldehyde-3-phosphate dehydrogenase 2	12	2	R	K.TVDGPSHK.D	18.5118	28.5061	20.6235	11.6634	24.9373	16.2923	22.8607	25.0257	22.9194	20.5335	22.9452	22.1641	19.7866	18.7748	23.7708	23.1186	25.369	20.0526
sp|P00358|G3P2_YEAST	TDH2	Glyceraldehyde-3-phosphate dehydrogenase 2	12	1	R	R.VAIN@GFGR.I	189.356	222.242	175.139	165.893	167.682	154.461	181.149	172.174	157.39	194.115	162.115	191.078	175.429	187.647	190.754	227.025	209.769	190.468
sp|P00358|G3P2_YEAST	TDH2	Glyceraldehyde-3-phosphate dehydrogenase 2	12	1	R	R.VAIN@GFGR.I	11.0004	11.3646	11.1661	7.7461	10.7342	9.38631	11.0217	13.3029	11.9236	15.0755	10.1294	7.4363	10.2379	10.3386	8.96948	11.532	8.51463	10.9559
sp|P00358|G3P2_YEAST	TDH2	Glyceraldehyde-3-phosphate dehydrogenase 2	12	1	R	R.VAIN@GFGR.I	8.11363	9.40571	6.51584	5.89153	6.19118	8.28609	7.07563	7.50689	4.306	6.70119	4.78252	8.67426	7.71812	6.52838	4.96561	10.6143	7.58806	5.09488
sp|P00358|G3P2_YEAST	TDH2	Glyceraldehyde-3-phosphate dehydrogenase 2	12	1	R	R.VAIN@GFGR.I	9.28274	10.3118	11.6335	7.69066	6.11757	11.2149	8.50356	7.07185	8.39859	12.9281	5.99864	7.85174	11.3298	6.6399	5.66178	11.3219	7.97923	8.63236
sp|P00358|G3P2_YEAST	TDH2	Glyceraldehyde-3-phosphate dehydrogenase 2	12	1	R	R.VAIN@GFGR.I	11.5688	10.6005	6.98164	9.98762	9.19552	5.79494	7.94694	11.0302	9.03633	9.04462	4.63791	6.37087	5.80858	10.308	9.20332	9.708	6.66944	8.65592
sp|P00358|G3P2_YEAST	TDH2	Glyceraldehyde-3-phosphate dehydrogenase 2	12	1	R	R.VAIN@GFGR.I	4.35296	7.56332	7.25376	6.91793	2.39902	5.04792	8.24909	5.59794	5.52461	10.9947	5.81156	3.50635	5.07634	4.83097	5.9144	8.33276	7.8819	3.45252
sp|P00358|G3P2_YEAST	TDH2	Glyceraldehyde-3-phosphate dehydrogenase 2	12	1	R	R.VAIN@GFGR.I	11.8902	13.3309	14.3976	14.586	7.41044	8.68273	7.75901	13.6696	10.1531	16.1523	12.1093	12.6971	13.5754	10.7296	11.5258	15.15	12.3693	16.7897
sp|P00358|G3P2_YEAST	TDH2	Glyceraldehyde-3-phosphate dehydrogenase 2	12	1	R	R.VAIN@GFGR.I	20.2985	22.4252	20.8085	17.6554	22.6518	20.8506	23.8838	19.4875	22.6189	19.113	16.3656	20.5708	17.4038	20.2195	21.0942	24.6179	20.4804	21.5184
sp|P00358|G3P2_YEAST	TDH2	Glyceraldehyde-3-phosphate dehydrogenase 2	12	2	R	K.VLPELQGK.L	88.3183	93.9921	83.7698	83.2537	80.5549	79.2062	85.7398	109.326	86.629	82.9948	81.2992	94.7151	84.7283	87.1194	82.9819	92.0073	91.9565	90.6303
sp|P00358|G3P2_YEAST	TDH2	Glyceraldehyde-3-phosphate dehydrogenase 2	12	2	R	R.VPTVDVSVVDLTVK.L	60.2283	67.0785	68.0609	63.5481	61.8621	57.4348	65.8135	66.5826	64.4457	61.6213	64.1684	58.8807	70.5325	55.5736	60.4957	68.9965	65.2132	73.9457
sp|P00358|G3P2_YEAST	TDH2	Glyceraldehyde-3-phosphate dehydrogenase 2	12	1	R	K.VVITAPSSTAPM*FVM*GVNEEK.Y	27.5712	24.2467	34.9631	27.5676	27.0314	24.5078	27.1036	34.3511	26.6208	34.9863	28.6209	30.8152	30.6367	28.1389	27.4457	31.872	31.071	26.936
sp|P00358|G3P2_YEAST	TDH2	Glyceraldehyde-3-phosphate dehydrogenase 2	12	1	R	K.VVITAPSSTAPM*FVM*GVNEEK.Y	49.0459	52.9235	51.6978	48.6516	49.8614	53.6707	50.7598	51.4085	54.6084	44.7293	52.9068	52.0153	55.4648	60.798	55.9599	57.2585	48.3986	51.7829
sp|P00358|G3P2_YEAST	TDH2	Glyceraldehyde-3-phosphate dehydrogenase 2	12	1	R	K.VVITAPSSTAPM*FVM*GVNEEK.Y	54.9484	56.7339	47.4511	47.8343	39.58	48.287	58.1521	53.2599	41.4043	63.0945	52.0131	54.4215	59.2811	42.4433	41.997	54.3965	64.9125	65.6326
sp|P00358|G3P2_YEAST	TDH2	Glyceraldehyde-3-phosphate dehydrogenase 2	12	1	R	K.VVITAPSSTAPM*FVM*GVNEEK.Y	23.2843	27.3241	24.1474	15.6344	25.9089	22.5802	24.8736	26.6142	22.1991	28.9974	28.6055	32.9343	25.3453	24.9086	25.6007	24.841	25.2845	28.9354
sp|P00358|G3P2_YEAST	TDH2	Glyceraldehyde-3-phosphate dehydrogenase 2	12	1	R	K.VVITAPSSTAPM*FVM*GVNEEK.Y	12.2062	10.4232	14.3559	16.208	13.8619	17.0258	11.8768	16.2781	16.1402	13.7475	15.0794	9.69594	12.8157	12.3538	8.50035	11.5971	10.2948	13.8946
sp|P00358|G3P2_YEAST	TDH2	Glyceraldehyde-3-phosphate dehydrogenase 2	12	1	R	K.VVITAPSSTAPM*FVM*GVNEEK.Y	10.3213	14.0024	15.794	12.0845	8.78545	10.8823	15.4797	14.1941	10.8885	7.16629	11.8285	13.7968	15.4868	10.0685	7.40118	11.4837	14.6253	12.7315
sp|P00358|G3P2_YEAST	TDH2	Glyceraldehyde-3-phosphate dehydrogenase 2	12	1	R	K.VVITAPSSTAPM*FVM*GVNEEK.Y	37.6107	44.8893	52.3625	44.2148	29.5442	34.9345	42.512	39.2024	31.5047	42.2263	39.9874	35.0154	39.3657	35.7537	40.6264	39.0959	40.7689	38.2496
sp|P00358|G3P2_YEAST	TDH2	Glyceraldehyde-3-phosphate dehydrogenase 2	12	1	R	K.VVITAPSSTAPM*FVM*GVNEEK.Y	11.6219	18.4343	17.3006	17.3911	12.9416	11.1768	16.3279	17.6654	14.634	9.42642	10.9212	15.3173	12.1724	13.1047	13.5065	15.7466	14.8576	15.5798
sp|P00358|G3P2_YEAST	TDH2	Glyceraldehyde-3-phosphate dehydrogenase 2	12	1	R	K.VVITAPSSTAPM*FVM*GVNEEK.Y	49.1976	43.0918	43.6493	36.5601	43.9006	49.8368	48.3931	49.4626	44.1716	47.9061	42.9864	44.1311	41.2165	35.5822	44.5876	46.028	49.2522	41.0683
sp|P00358|G3P2_YEAST	TDH2	Glyceraldehyde-3-phosphate dehydrogenase 2	12	1	R	K.VVITAPSSTAPM*FVM*GVNEEK.Y	28.556	25.726	37.6304	29.6687	33.4435	39.3116	28.7525	29.9215	35.1355	34.6643	33.6037	36.2551	37.6908	34.6847	31.8914	29.7775	35.6807	35.1026
sp|P00358|G3P2_YEAST	TDH2	Glyceraldehyde-3-phosphate dehydrogenase 2	12	1	R	K.VVITAPSSTAPM*FVM*GVNEEK.Y	54.8656	56.1646	55.7902	51.8319	54.0763	60.5566	54.5083	50.9247	52.9717	66.4156	61.8546	68.5822	60.3005	50.4602	49.0375	62.8823	68.3382	66.0233
sp|P00358|G3P2_YEAST	TDH2	Glyceraldehyde-3-phosphate dehydrogenase 2	12	1	R	K.VVITAPSSTAPM*FVM*GVNEEK.Y	28.7627	32.3057	34.0281	36.7725	30.4066	34.7106	35.0121	38.1688	30.5776	32.2432	34.1638	28.8364	30.9063	26.2209	27.0255	33.1878	36.5998	34.0043
sp|P00358|G3P2_YEAST	TDH2	Glyceraldehyde-3-phosphate dehydrogenase 2	12	1	R	K.VVITAPSSTAPM*FVM*GVNEEK.Y	15.1179	12.7324	15.3442	14.6795	10.7904	12.6604	14.8203	18.956	16.4444	21.6243	23.0195	24.7001	27.9558	26.8977	17.7425	19.955	26.2074	27.5159
sp|P00358|G3P2_YEAST	TDH2	Glyceraldehyde-3-phosphate dehydrogenase 2	12	1	R	K.VVITAPSSTAPM*FVM*GVNEEK.Y	16.3339	11.5852	10.9931	14.9653	12.2149	12.5257	13.3571	16.7669	12.5952	12.6353	15.021	13.2648	15.5038	17.959	12.1446	18.5086	20.4876	14.7789
sp|P00358|G3P2_YEAST	TDH2	Glyceraldehyde-3-phosphate dehydrogenase 2	12	1	R	K.VVITAPSSTAPMFVM*GVNEEK.Y	50.0032	40.4006	43.5756	36.2017	40.8327	34.9933	44.6981	46.6678	37.616	48.2395	55.3969	37.9063	43.9501	38.2368	39.0363	49.3873	55.6493	41.0424
sp|P00358|G3P2_YEAST	TDH2	Glyceraldehyde-3-phosphate dehydrogenase 2	12	1	R	K.VVITAPSSTAPMFVMGVN@EEK.Y	46.181	48.3588	54.3606	46.631	49.2753	46.131	45.4016	47.7859	44.825	51.0355	42.287	52.9881	50.8349	44.3862	40.2161	42.1382	42.7279	40.3084
sp|P00358|G3P2_YEAST	TDH2	Glyceraldehyde-3-phosphate dehydrogenase 2	12	1	R	K.VVITAPSSTAPM*FVM*GVNEEK.Y	9.27587	12.8292	11.1453	7.86113	7.54076	8.50448	6.7667	9.1915	10.1153	11.6645	8.81482	13.9696	11.6406	14.575	12.9137	16.1111	14.0836	10.4048
sp|P00358|G3P2_YEAST	TDH2	Glyceraldehyde-3-phosphate dehydrogenase 2	12	1	R	K.VVITAPSSTAPM*FVMGVNEEK.Y	38.0128	39.8241	32.5536	30.0513	36.1031	28.769	44.8148	45.8994	37.0309	37.7915	44.1769	47.413	35.4379	35.1533	33.7311	35.3322	49.9274	49.732
sp|P00358|G3P2_YEAST	TDH2	Glyceraldehyde-3-phosphate dehydrogenase 2	12	1	R	K.VVITAPSSTAPM*FVMGVNEEK.Y	27.9228	35.2384	31.1447	32.9718	28.1205	27.5675	38.6216	29.6508	27.9351	39.0616	31.8142	30.2355	25.4966	33.6749	22.7503	34.5923	32.2357	34.7637
sp|P00358|G3P2_YEAST	TDH2	Glyceraldehyde-3-phosphate dehydrogenase 2	12	1	R	K.VVITAPSSTAPMFVM*GVNEEK.Y	48.548	61.2992	49.9427	49.0385	55.8813	51.5359	70.2963	59.1015	55.9793	78.4275	71.2397	77.1954	65.1769	59.1472	59.9078	69.8334	76.3126	73.1571
sp|P00358|G3P2_YEAST	TDH2	Glyceraldehyde-3-phosphate dehydrogenase 2	12	1	R	K.VVITAPSSTAPM*FVM*GVNEEK.Y	28.5027	29.3815	31.5309	25.6097	28.4122	28.8663	29.9751	31.0251	29.3693	36.081	25.2377	32.9523	30.2549	24.7177	32.4387	29.6708	36.8075	27.9034
sp|P00358|G3P2_YEAST	TDH2	Glyceraldehyde-3-phosphate dehydrogenase 2	12	1	R	K.VVITAPSSTAPM*FVMGVNEEK.Y	15.3038	19.0046	26.0759	19.8737	23.4492	22.8434	16.1453	22.9898	18.8204	21.4816	21.3275	20.4098	18.1354	17.2814	19.8282	24.0488	20.9482	20.5449
sp|P00358|G3P2_YEAST	TDH2	Glyceraldehyde-3-phosphate dehydrogenase 2	12	1	R	K.VVITAPSSTAPM*FVMGVNEEK.Y	35.8044	36.7123	38.9613	28.6735	30.8328	21.9167	33.749	36.3268	29.7353	42.1987	40.1826	30.0115	42.7522	33.624	30.1938	38.6188	46.3321	40.6974
sp|P00358|G3P2_YEAST	TDH2	Glyceraldehyde-3-phosphate dehydrogenase 2	12	1	R	K.VVITAPSSTAPM*FVMGVNEEK.Y	24.0186	27.1252	31.7526	27.6896	29.8665	23.4818	30.5285	33.3591	31.6328	30.775	26.1791	30.493	29.8295	30.2163	24.4075	37.3656	30.7585	30.3036
sp|P00358|G3P2_YEAST	TDH2	Glyceraldehyde-3-phosphate dehydrogenase 2	12	1	R	K.VVITAPSSTAPMFVMGVNEEK.Y	48.8136	61.2164	48.5156	42.5153	45.3908	53.084	56.2827	53.4217	52.0675	55.3205	50.2525	48.0455	50.6737	55.7743	46.285	54.9883	57.1418	54.4306
sp|P00358|G3P2_YEAST	TDH2	Glyceraldehyde-3-phosphate dehydrogenase 2	12	1	R	K.VVITAPSSTAPMFVMGVNEEK.Y	6.14178	6.23827	8.47312	7.54537	4.32609	6.58815	11.3745	9.57269	9.0487	7.10356	11.0102	8.90475	7.64846	9.15262	6.71774	7.98266	12.4154	9.17247
sp|P00358|G3P2_YEAST	TDH2	Glyceraldehyde-3-phosphate dehydrogenase 2	12	1	R	K.VVITAPSSTAPMFVMGVNEEK.Y	63.5893	66.0138	73.6235	53.0433	62.5163	63.2536	69.5754	63.6976	65.5762	66.2217	76.0004	74.6897	59.2295	60.0277	63.9737	60.8893	71.1223	77.5154
sp|P00358|G3P2_YEAST	TDH2	Glyceraldehyde-3-phosphate dehydrogenase 2	12	1	R	K.VVITAPSSTAPMFVMGVNEEK.Y	25.5373	23.601	27.9497	22.502	23.765	24.1391	23.2796	22.218	25.5896	29.5738	31.1981	23.795	26.7339	22.0895	24.8558	24.7454	26.0782	27.3669
sp|P00358|G3P2_YEAST	TDH2	Glyceraldehyde-3-phosphate dehydrogenase 2	12	1	R	K.VVITAPSSTAPMFVMGVNEEK.Y	29.494	27.7807	25.1764	24.8311	25.5679	24.6445	19.7018	40.6065	27.9038	27.7999	22.0207	22.9507	26.9004	23.3371	23.6018	26.7292	27.378	30.8745
sp|P00358|G3P2_YEAST	TDH2	Glyceraldehyde-3-phosphate dehydrogenase 2	12	1	R	K.VVITAPSSTAPMFVMGVNEEK.Y	26.7757	28.3472	24.241	33.1887	24.4751	32.237	29.4703	23.3561	27.713	27.907	26.91	26.9486	25.7274	20.9637	27.12	25.6714	22.8454	29.9787
sp|P00358|G3P2_YEAST	TDH2	Glyceraldehyde-3-phosphate dehydrogenase 2	12	1	R	K.VVITAPSSTAPM*FVM*GVNEEK.Y	17.9181	16.7805	14.2805	19.5029	18.6195	15.965	16.4643	15.9873	18.5905	18.2193	13.6622	15.2324	15.2857	16.8786	17.2879	17.7503	20.603	23.0437
sp|P00358|G3P2_YEAST	TDH2	Glyceraldehyde-3-phosphate dehydrogenase 2	12	1	R	K.VVITAPSSTAPMFVMGVNEEK.Y	11.752	15.9466	14.953	12.5	15.9413	12.1234	15.6719	14.3379	15.0488	16.636	13.136	16.0604	12.6213	12.2276	12.84	13.8229	9.83811	13.1723
sp|P00358|G3P2_YEAST	TDH2	Glyceraldehyde-3-phosphate dehydrogenase 2	12	1	R	K.VVITAPSSTAPMFVMGVNEEK.Y	13.6256	14.7137	16.9663	20.2914	17.396	15.8213	20.4025	19.2701	15.8401	20.4642	20.3547	16.6286	15.2454	18.9829	16.5998	20.145	23.1541	14.0257
sp|P00358|G3P2_YEAST	TDH2	Glyceraldehyde-3-phosphate dehydrogenase 2	12	1	R	R.YAGEVSHDDK.H	44.4097	40.7457	45.2312	34.8202	42.5513	41.2971	44.9821	54.1934	44.6403	40.3271	38.1669	44.8073	42.009	41.145	42.5961	53.7867	47.6508	41.4095
sp|P00358|G3P2_YEAST	TDH2	Glyceraldehyde-3-phosphate dehydrogenase 2	12	1	R	K.ETTYDEIKK.V	199.171	230.346	202.046	166.668	240.264	233.05	269.175	159.769	200.08	262.607	290.03	241.376	214.809	252.486	96.7468	92.7446	234.964	185.448
sp|P00358|G3P2_YEAST	TDH2	Glyceraldehyde-3-phosphate dehydrogenase 2	12	0	U	K.IATFQER.D	168.832	191.534	174.047	166.003	164.942	155.136	165.898	174.122	144.322	170.985	146.633	159.188	159.739	147.644	145.917	167.356	163.624	164.355
sp|P00358|G3P2_YEAST	TDH2	Glyceraldehyde-3-phosphate dehydrogenase 2	12	2	R	K.IVSNASCTTNCLAPLAK.V	6.24157	5.4587	6.78576	6.0516	6.39922	3.12999	5.30411	10.2515	9.28855	18.3992	17.2148	18.0522	11.7274	10.1628	14.6745	23.0735	17.5377	22.8589
sp|P00358|G3P2_YEAST	TDH2	Glyceraldehyde-3-phosphate dehydrogenase 2	12	2	R	K.IVSNASCTTNCLAPLAK.V	7.8005	7.68418	9.62906	7.53266	6.78641	6.43372	6.17287	11.836	4.91531	10.1535	8.78485	11.0331	8.02085	11.8696	10.7996	12.6908	8.73887	6.32209
sp|P00358|G3P2_YEAST	TDH2	Glyceraldehyde-3-phosphate dehydrogenase 2	12	1	R	K.LVSWYDN@EYGYSTR.V	31.6347	29.1753	31.4439	23.4618	25.8055	26.885	27.5766	31.1776	33.3227	30.17	23.1219	27.4139	26.9735	20.556	33.3551	34.4188	26.652	24.3814
sp|P00358|G3P2_YEAST	TDH2	Glyceraldehyde-3-phosphate dehydrogenase 2	12	2	R	K.TVDGPSHK.D	183.661	185.368	187.901	158.008	159.077	166.055	175.975	184.281	177.182	189.454	184.048	185.688	169.977	157.79	158.438	196.878	206.164	190.446
sp|P00358|G3P2_YEAST	TDH2	Glyceraldehyde-3-phosphate dehydrogenase 2	12	2	R	K.VLPELQGK.L	62.2642	68.0751	63.0202	45.0921	49.458	59.7161	55.8016	60.5044	54.9524	66.3264	60.7219	54.8395	53.7311	53.3917	62.6077	62.6839	59.5743	51.7311
sp|P00358|G3P2_YEAST	TDH2	Glyceraldehyde-3-phosphate dehydrogenase 2	12	2	R	R.VPTVDVSVVDLTVK.L	45.8243	44.8826	43.2094	39.5681	40.4707	33.1962	39.5918	46.5636	45.1839	47.903	49.1115	37.2048	42.7255	39.2852	46.4819	44.8729	45.4087	48.6263
sp|P00358|G3P2_YEAST	TDH2	Glyceraldehyde-3-phosphate dehydrogenase 2	12	1	R	R.VVDLVEHVAK.A	85.7625	98.9762	97.5924	75.7005	90.895	77.751	90.8014	97.9919	87.7476	109.7	86.3949	93.3092	86.3423	78.3854	86.0873	111.377	107.551	85.8638
sp|P00358|G3P2_YEAST	TDH2	Glyceraldehyde-3-phosphate dehydrogenase 2	12	2	R	K.IVSNASCTTNCLAPLAK.V	39.2264	42.2506	31.4781	37.6099	30.6618	37.5188	37.8317	48.9892	39.1662	51.8054	47.246	46.2859	51.8917	42.7023	47.2861	47.8305	54.1423	52.301
sp|P00358|G3P2_YEAST	TDH2	Glyceraldehyde-3-phosphate dehydrogenase 2	12	2	R	K.IVSNASCTTNCLAPLAK.V	13.6799	9.68262	8.60759	11.1835	12.0571	12.513	13.2608	13.4265	11.108	48.5793	50.8767	49.7456	28.9262	34.0176	21.8653	27.3609	36.4886	32.8968
sp|P00358|G3P2_YEAST	TDH2	Glyceraldehyde-3-phosphate dehydrogenase 2	12	2	R	K.IVSNASCTTNCLAPLAK.V	26.0913	28.9161	31.7892	26.0568	21.2261	29.133	27.9145	26.6724	33.6303	43.6628	44.4092	41.1711	36.6702	38.6503	29.8845	27.9609	39.4539	37.2143
sp|P00358|G3P2_YEAST	TDH2	Glyceraldehyde-3-phosphate dehydrogenase 2	12	2	R	K.IVSNASCTTNCLAPLAK.V	21.4909	30.0422	27.8838	23.2642	30.9138	32.2367	28.0212	30.041	34.7317	39.6969	33.704	35.3588	34.594	37.5385	29.4493	36.3259	33.4149	31.0507
sp|P00358|G3P2_YEAST	TDH2	Glyceraldehyde-3-phosphate dehydrogenase 2	12	2	R	K.IVSNASCTTN@CLAPLAK.V	29.247	27.1563	26.4842	25.7087	21.9413	28.335	30.3953	25.4305	27.3575	39.428	46.808	31.8945	32.8472	44.8442	32.8177	35.8478	44.1676	45.0731
sp|P00358|G3P2_YEAST	TDH2	Glyceraldehyde-3-phosphate dehydrogenase 2	12	2	R	K.IVSNASCTTNCLAPLAK.V	31.5609	34.1729	34.5834	34.9085	29.6206	30.2267	41.7927	32.1362	33.6402	36.7664	35.0207	37.3032	32.6893	37.9655	26.3161	32.4225	39.4125	36.7789
sp|P00358|G3P2_YEAST	TDH2	Glyceraldehyde-3-phosphate dehydrogenase 2	12	2	R	K.IVSNASCTTNCLAPLAK.V	28.2025	30.9022	24.1939	29.3622	28.1209	29.8695	27.2742	35.5077	30.7023	84.7383	88.4734	59.448	54.0173	66.1733	45.354	50.2253	73.721	62.2634
sp|P00358|G3P2_YEAST	TDH2	Glyceraldehyde-3-phosphate dehydrogenase 2	12	2	R	K.IVSNASCTTNCLAPLAK.V	8.4785	7.31791	5.82303	6.72775	9.75471	7.82424	7.1797	8.29886	9.60425	9.99533	10.5981	16.1324	8.56097	14.1618	12.3999	10.0811	9.64351	11.3352
sp|P00358|G3P2_YEAST	TDH2	Glyceraldehyde-3-phosphate dehydrogenase 2	12	1	R	K.LVSWYDNEYGYSTR.V	27.6131	32.6496	26.9807	22.0579	27.2433	27.1412	32.2872	26.3078	26.2268	33.4263	28.644	28.1618	29.2421	30.5461	20.7496	25.3661	29.9729	32.6676
sp|P00358|G3P2_YEAST	TDH2	Glyceraldehyde-3-phosphate dehydrogenase 2	12	0	U	K.NVEVVALNDPFISNDYSAYM*FK.Y	10.7054	11.6859	10.4261	13.5114	8.42717	10.2726	13.8965	9.07509	12.9211	11.2818	8.53802	7.96996	9.51875	7.04079	5.84266	6.57635	5.31313	8.73309
sp|P00358|G3P2_YEAST	TDH2	Glyceraldehyde-3-phosphate dehydrogenase 2	12	0	U	K.NVEVVALNDPFISNDYSAYM*FK.Y	8.71051	15.4722	13.4959	13.1497	16.5068	11.2313	18.8658	8.62806	12.9722	9.3319	12.8573	14.4269	8.77024	10.474	6.59985	7.47806	12.1422	8.61419
sp|P00358|G3P2_YEAST	TDH2	Glyceraldehyde-3-phosphate dehydrogenase 2	12	0	U	K.NVEVVALNDPFISNDYSAYMFK.Y	17.4974	19.2183	12.3893	10.838	14.5319	13.3718	16.7345	13.0935	15.0309	16.1896	17.8886	17.1744	15.9186	17.5523	9.60655	6.73099	19.735	11.2481
sp|P00358|G3P2_YEAST	TDH2	Glyceraldehyde-3-phosphate dehydrogenase 2	12	2	R	R.TASGNIIPSSTGAAK.A	49.8089	59.0427	58.7176	57.5714	61.3215	57.1812	62.9874	62.1224	61.2579	79.2278	65.2163	61.9677	59.3801	63.2914	52.7469	65.776	66.5178	70.4349
sp|P00358|G3P2_YEAST	TDH2	Glyceraldehyde-3-phosphate dehydrogenase 2	12	2	R	R.TASGNIIPSSTGAAK.A	94.1818	99.2808	116.955	107.002	109.399	107.185	137.458	127.492	107.737	125.132	120.102	130.1	122.725	119.107	86.7471	137.035	123.514	121.754
sp|P00358|G3P2_YEAST	TDH2	Glyceraldehyde-3-phosphate dehydrogenase 2	12	2	R	R.TASGNIIPSSTGAAK.A	64.0779	57.2783	72.5138	62.5165	67.8509	61.1875	68.7446	59.9229	78.1819	69.0839	68.3297	65.1468	57.4653	65.8754	59.9756	57.4892	74.8743	84.4084
sp|P00358|G3P2_YEAST	TDH2	Glyceraldehyde-3-phosphate dehydrogenase 2	12	2	R	R.TASGNIIPSSTGAAK.A	39.4736	39.3076	42.0364	43.9627	57.3222	46.9276	59.8425	53.7191	75.3174	73.8851	42.4026	41.182	47.0959	42.548	21.7202	25.8034	53.6655	63.2897
sp|P00358|G3P2_YEAST	TDH2	Glyceraldehyde-3-phosphate dehydrogenase 2	12	2	R	R.TASGNIIPSSTGAAK.A	29.7146	34.0908	29.6102	30.448	32.2692	33.2243	33.7089	27.7646	26.3825	35.685	35.8302	36.175	25.0633	29.9499	36.2196	33.3622	34.9682	33.0879
sp|P00358|G3P2_YEAST	TDH2	Glyceraldehyde-3-phosphate dehydrogenase 2	12	2	R	R.TASGNIIPSSTGAAK.A	19.2871	15.7488	17.698	23.677	20.3213	22.6399	25.5791	22.3294	17.0545	14.8242	19.3355	15.3582	20.7864	13.9373	22.1353	18.0419	19.7509	16.4491
sp|P00358|G3P2_YEAST	TDH2	Glyceraldehyde-3-phosphate dehydrogenase 2	12	2	R	R.TASGNIIPSSTGAAK.A	12.7216	14.0347	12.7389	11.3897	13.1978	12.8418	16.1413	9.83174	14.2988	14.477	11.1493	15.8268	14.8079	7.13602	14.9407	20.0884	19.6006	13.6923
sp|P00358|G3P2_YEAST	TDH2	Glyceraldehyde-3-phosphate dehydrogenase 2	12	2	R	R.TASGNIIPSSTGAAK.A	8.78838	6.38256	7.46308	7.52706	9.89462	7.24746	8.37865	5.24474	4.0721	4.71289	7.52699	6.64438	5.83073	4.12576	8.47009	9.49725	10.0648	4.43789
sp|P00358|G3P2_YEAST	TDH2	Glyceraldehyde-3-phosphate dehydrogenase 2	12	2	R	R.TASGNIIPSSTGAAK.A	10.3529	8.16196	14.5313	5.85476	7.89579	7.47975	16.0045	7.5159	9.61064	9.54692	9.98442	6.74148	10.1521	9.03241	9.40115	13.2951	7.77203	7.9857
sp|P00358|G3P2_YEAST	TDH2	Glyceraldehyde-3-phosphate dehydrogenase 2	12	1	R	R.VAIN@GFGR.I	165.844	189.908	163.829	148.67	170.157	173.202	171.948	138.488	143.677	184.345	182.044	197.374	179.912	177.238	153.583	178.023	193.956	172.965
sp|P00358|G3P2_YEAST	TDH2	Glyceraldehyde-3-phosphate dehydrogenase 2	12	1	R	R.VAINGFGR.I	57.6558	62.6863	51.6569	43.843	48.2401	52.2399	52.9157	50.061	50.7711	58.7068	62.4654	49.8595	49.2866	54.429	38.8353	53.6091	55.103	53.4659
sp|P00358|G3P2_YEAST	TDH2	Glyceraldehyde-3-phosphate dehydrogenase 2	12	2	R	R.VPTVDVSVVDLTVK.L	14.6716	13.4624	17.4444	13.2383	14.8639	10.6856	13.4969	18.1524	15.0246	12.9228	11.8732	20.3075	12.381	13.8823	15.4468	17.6267	17.0848	17.9426
sp|P00358|G3P2_YEAST	TDH2	Glyceraldehyde-3-phosphate dehydrogenase 2	12	1	R	R.VVDLVEHVAK.A	101.173	123.989	112.429	81.1084	101.401	98.0662	119.902	112.27	101.6	107.909	99.8068	107.24	99.8642	94.9358	104.634	127.567	114.49	99.3941
sp|P00358|G3P2_YEAST	TDH2	Glyceraldehyde-3-phosphate dehydrogenase 2	12	1	R	R.VVDLVEHVAK.A	143.886	165.216	194.759	177.263	175.102	164.595	199.746	212.604	196.574	230.973	180.32	210.155	175.646	191.669	176.223	220.366	217.799	222.34
sp|P00358|G3P2_YEAST	TDH2	Glyceraldehyde-3-phosphate dehydrogenase 2	12	1	R	R.VVDLVEHVAK.A	90.5141	103.619	106.671	82.8266	80.0422	88.6732	96.198	87.6931	93.1686	112.876	100.397	98.1111	90.9312	92.1039	99.5913	122.346	112.053	115.672
sp|P00358|G3P2_YEAST	TDH2	Glyceraldehyde-3-phosphate dehydrogenase 2	12	1	R	R.VVDLVEHVAK.A	88.6347	105.689	133.383	119.65	119.476	111.799	117.441	114.144	118.724	142.295	135.267	139.991	118.845	108.066	120.324	139.778	156.428	142.159
sp|P00358|G3P2_YEAST	TDH2	Glyceraldehyde-3-phosphate dehydrogenase 2	12	1	R	R.VVDLVEHVAK.A	36.9076	31.5195	36.6219	32.9239	29.7798	36.7121	38.2769	34.8052	27.2096	38.743	30.507	37.5434	43.7526	34.5315	36.6955	43.1621	38.7024	38.9053
sp|P00358|G3P2_YEAST	TDH2	Glyceraldehyde-3-phosphate dehydrogenase 2	12	1	R	R.VVDLVEHVAK.A	80.3035	111.723	103.962	111.17	97.9281	94.6273	93.1077	107.285	98.415	105.514	99.5157	108.044	100.81	94.6926	94.8083	117.839	108.598	105.417
sp|P00358|G3P2_YEAST	TDH2	Glyceraldehyde-3-phosphate dehydrogenase 2	12	1	R	R.VVDLVEHVAK.A	103.775	112.97	113.193	96.9969	96.6562	102.652	106.918	112.966	106.233	123.417	92.2121	123.987	99.103	99.8044	106.74	129.15	119.671	118.088
sp|P00358|G3P2_YEAST	TDH2	Glyceraldehyde-3-phosphate dehydrogenase 2	12	1	R	R.VVDLVEHVAK.A	61.7646	68.0101	69.4706	75.2107	65.7889	60.4051	69.2986	73.3119	62.4444	70.7492	65.7504	70.0826	67.7381	67.8513	72.5093	75.3581	73.874	79.1227
sp|P00358|G3P2_YEAST	TDH2	Glyceraldehyde-3-phosphate dehydrogenase 2	12	1	R	R.VVDLVEHVAK.A	99.1801	92.1759	94.2106	88.8628	82.4493	82.369	98.9733	89.9741	90.0733	107.529	101.506	98.9642	85.2122	86.8976	93.0083	112.663	98.418	96.4266
sp|P00358|G3P2_YEAST	TDH2	Glyceraldehyde-3-phosphate dehydrogenase 2	12	1	R	R.VVDLVEHVAK.A	71.063	77.2735	69.6635	77.6545	70.274	63.5941	93.6851	80.2314	82.5091	79.6771	73.614	91.2177	66.799	68.8462	79.7059	87.5302	94.1144	82.9271
sp|P00358|G3P2_YEAST	TDH2	Glyceraldehyde-3-phosphate dehydrogenase 2	12	1	R	R.VVDLVEHVAK.A	84.2189	92.1394	92.4276	86.069	69.491	67.8889	96.4103	92.3377	79.006	87.9353	80.5461	79.5612	75.5823	77.4935	78.4153	99.2135	96.6808	85.7498
sp|P00358|G3P2_YEAST	TDH2	Glyceraldehyde-3-phosphate dehydrogenase 2	12	1	R	R.VVDLVEHVAK.A	91.3899	103.585	92.4244	69.4877	87.5012	86.9679	94.5827	88.502	94.4029	106.04	90.072	89.0601	84.9956	83.8942	89.3101	99.1479	94.8883	88.8126
sp|P00358|G3P2_YEAST	TDH2	Glyceraldehyde-3-phosphate dehydrogenase 2	12	1	R	R.VVDLVEHVAK.A	97.2772	100.065	90.2159	78.4061	72.9968	93.32	91.1799	96.2614	105.878	90.2904	91.1584	90.9224	81.6644	87.5896	94.6484	103.781	100.727	108.362
sp|P00358|G3P2_YEAST	TDH2	Glyceraldehyde-3-phosphate dehydrogenase 2	12	1	R	R.VVDLVEHVAK.A	74.4919	89.5903	76.4734	61.6911	73.7777	70.2813	75.804	87.6918	72.7412	79.4231	68.8572	78.9689	73.1529	75.9639	67.8125	94.4013	79.7927	91.6792
sp|P00358|G3P2_YEAST	TDH2	Glyceraldehyde-3-phosphate dehydrogenase 2	12	1	R	R.VVDLVEHVAK.A	66.4843	71.8261	78.0366	69.3395	59.218	63.2589	79.6151	70.6301	54.8652	77.6146	65.9378	80.4544	58.7035	62.7535	68.8413	84.7795	73.6243	73.4791
sp|P00358|G3P2_YEAST	TDH2	Glyceraldehyde-3-phosphate dehydrogenase 2	12	1	R	R.VVDLVEHVAK.A	64.9456	77.029	82.5237	68.1967	76.7983	62.8399	72.5388	68.3023	71.576	59.6033	57.4664	67.6914	70.9744	60.095	70.7852	83.5629	67.8932	75.3988
sp|P00358|G3P2_YEAST	TDH2	Glyceraldehyde-3-phosphate dehydrogenase 2	12	1	R	R.VVDLVEHVAK.A	58.9254	73.2109	75.4482	54.1043	69.6908	58.932	66.2351	57.4229	67.3281	76.101	72.3511	66.9673	58.8179	64.8966	63.5449	71.5593	74.7341	72.2851
sp|P00358|G3P2_YEAST	TDH2	Glyceraldehyde-3-phosphate dehydrogenase 2	12	1	R	R.VVDLVEHVAK.A	16.0938	19.3319	17.9296	12.2198	15.4074	17.4582	23.0607	18.2586	14.0413	18.1417	12.9054	19.2093	13.8146	17.0126	22.1356	18.9337	13.4484	16.2999
sp|P00358|G3P2_YEAST	TDH2	Glyceraldehyde-3-phosphate dehydrogenase 2	12	1	R	R.VVDLVEHVAK.A	44.662	48.7392	52.2014	40.7546	36.237	46.0748	46.5496	51.3209	55.8785	59.3849	46.2607	55.305	44.8038	40.2721	44.0565	52.5247	49.7433	50.4302
sp|P00358|G3P2_YEAST	TDH2	Glyceraldehyde-3-phosphate dehydrogenase 2	12	1	R	R.VVDLVEHVAK.A	45.6166	59.2274	52.4778	40.4307	45.05	45.4918	50.3488	49.7713	50.1854	60.7884	57.4004	54.472	54.0471	51.2406	54.5315	58.6459	49.0242	56.1074
sp|P00358|G3P2_YEAST	TDH2	Glyceraldehyde-3-phosphate dehydrogenase 2	12	1	R	R.VVDLVEHVAK.A	46.6904	51.125	62.2921	39.8415	51.5356	54.5405	45.5714	57.4883	52.7344	56.9488	50.9015	55.5541	41.992	39.8474	52.5737	54.1803	55.7343	48.3621
sp|P00358|G3P2_YEAST	TDH2	Glyceraldehyde-3-phosphate dehydrogenase 2	12	1	R	R.VVDLVEHVAK.A	47.5271	41.5348	55.8961	38.6388	48.3138	44.7476	53.2373	49.3777	46.359	51.6586	56.5258	56.7226	48.7281	47.8241	39.3247	57.8577	51.3713	48.2793
sp|P00358|G3P2_YEAST	TDH2	Glyceraldehyde-3-phosphate dehydrogenase 2	12	1	R	R.VVDLVEHVAK.A	36.9799	33.076	41.939	41.1751	38.5123	36.5998	42.8502	34.5554	44.6497	44.8998	41.2868	43.8519	37.2013	33.6948	35.9355	48.9254	38.164	41.9365
sp|P00358|G3P2_YEAST	TDH2	Glyceraldehyde-3-phosphate dehydrogenase 2	12	1	R	R.VVDLVEHVAK.A	42.5477	49.2499	44.4997	46.5044	54.7856	47.4554	45.1881	51.3679	54.498	54.0866	53.887	44.73	40.0755	46.5404	51.6961	51.9122	46.5145	51.8544
sp|P00358|G3P2_YEAST	TDH2	Glyceraldehyde-3-phosphate dehydrogenase 2	12	1	R	R.VVDLVEHVAK.A	47.2887	45.5984	40.5032	44.4554	42.7808	41.3963	48.5975	44.3983	47.2151	44.3656	47.3391	45.9505	44.8324	38.8667	51.1007	54.48	45.8815	59.5166
sp|P00358|G3P2_YEAST	TDH2	Glyceraldehyde-3-phosphate dehydrogenase 2	12	1	R	R.VVDLVEHVAK.A	42.0852	38.3081	39.5497	42.8373	42.8852	38.2468	36.3849	43.5673	39.9012	40.5592	45.809	40.5737	38.2615	45.7699	44.3456	42.8763	54.3199	45.4233
sp|P00358|G3P2_YEAST	TDH2	Glyceraldehyde-3-phosphate dehydrogenase 2	12	1	R	R.VVDLVEHVAK.A	38.8818	38.5005	37.4844	23.9055	30.0305	32.5975	36.8487	43.0288	37.683	36.2826	38.5293	41.1655	30.6076	34.523	37.6519	43.1315	41.3981	39.4899
sp|P00358|G3P2_YEAST	TDH2	Glyceraldehyde-3-phosphate dehydrogenase 2	12	1	R	R.VVDLVEHVAK.A	34.0199	36.061	43.4234	29.1842	30.3465	33.5636	33.9577	38.3254	36.7646	41.3351	39.1834	38.155	32.302	38.8937	38.5857	42.3444	40.3276	37.2239
sp|P00358|G3P2_YEAST	TDH2	Glyceraldehyde-3-phosphate dehydrogenase 2	12	1	R	R.VVDLVEHVAK.A	42.8122	41.9076	37.1188	31.3649	36.7243	40.2066	45.8127	42.7885	38.096	39.4399	39.24	42.9674	37.7063	36.2428	40.6357	39.9287	37.5402	44.2284
sp|P00358|G3P2_YEAST	TDH2	Glyceraldehyde-3-phosphate dehydrogenase 2	12	1	R	R.VVDLVEHVAK.A	40.6129	42.8782	35.2483	33.1443	39.3447	35.9577	35.5149	39.3276	38.5122	37.3842	37.1471	35.6665	34.1286	32.6192	44.0345	39.659	43.9061	39.6865
sp|P00358|G3P2_YEAST	TDH2	Glyceraldehyde-3-phosphate dehydrogenase 2	12	1	R	R.VVDLVEHVAK.A	21.6342	27.1117	31.0417	21.7505	25.1301	21.6996	31.0517	28.8085	25.4863	37.9603	27.2645	22.5976	28.4437	27.523	26.5662	31.8831	27.1679	34.7425
sp|P00358|G3P2_YEAST	TDH2	Glyceraldehyde-3-phosphate dehydrogenase 2	12	1	R	R.VVDLVEHVAK.A	25.5792	36.5222	27.3014	25.4305	27.2174	25.8718	27.0258	31.0087	32.6288	32.5664	26.7393	28.7404	26.3003	24.4455	29.3889	36.6691	33.3262	31.5172
sp|P00358|G3P2_YEAST	TDH2	Glyceraldehyde-3-phosphate dehydrogenase 2	12	1	R	R.VVDLVEHVAK.A	37.0302	39.5961	29.8091	32.9193	33.2819	31.3045	36.6103	33.231	30.0616	33.3564	37.5708	41.9968	30.0519	34.2343	27.0086	42.1614	41.1754	37.7231
sp|P00358|G3P2_YEAST	TDH2	Glyceraldehyde-3-phosphate dehydrogenase 2	12	1	R	R.VVDLVEHVAK.A	34.5178	32.76	37.3078	27.6272	24.1836	30.5201	39.761	30.6474	32.2056	36.0536	39.247	38.5085	28.2037	26.1267	37.8714	36.2385	37.9936	33.1751
sp|P00358|G3P2_YEAST	TDH2	Glyceraldehyde-3-phosphate dehydrogenase 2	12	1	R	R.VVDLVEHVAK.A	29.7692	34.38	33.6694	23.0057	29.3884	18.1612	29.0233	30.6406	23.421	30.4047	27.6689	30.2911	27.3231	20.8851	29.1412	35.2261	30.2708	29.2382
sp|P00358|G3P2_YEAST	TDH2	Glyceraldehyde-3-phosphate dehydrogenase 2	12	1	R	R.VVDLVEHVAK.A	25.3111	25.7644	29.9626	23.0104	22.6881	30.6841	31.5433	31.7378	17.9892	33.6571	29.7797	25.4565	21.3901	23.9104	30.1513	29.9496	27.0919	29.3548
sp|P00358|G3P2_YEAST	TDH2	Glyceraldehyde-3-phosphate dehydrogenase 2	12	1	R	R.VVDLVEHVAK.A	53.4484	56.7177	43.0291	47.0244	48.466	36.6812	49.786	55.5233	50.7672	53.9315	63.4414	55.0791	47.7911	40.9304	47.3095	55.5555	53.5906	47.8737
sp|P00358|G3P2_YEAST	TDH2	Glyceraldehyde-3-phosphate dehydrogenase 2	12	1	R	R.VVDLVEHVAK.A	61.5063	74.4406	78.1416	64.3619	73.4067	70.0313	70.0878	72.8839	64.3393	83.0676	79.5162	82.3795	70.3218	64.4347	74.6235	82.7561	69.1036	75.204
sp|P00358|G3P2_YEAST	TDH2	Glyceraldehyde-3-phosphate dehydrogenase 2	12	1	R	R.VVDLVEHVAK.A	93.8053	101.942	96.9454	84.6847	80.2685	81.4686	103.962	102.706	100.019	97.5706	94.5831	99.51	84.2518	86.3528	98.9503	107.165	110.436	98.8123
sp|P00358|G3P2_YEAST	TDH2	Glyceraldehyde-3-phosphate dehydrogenase 2	12	1	R	R.VVDLVEHVAK.A	31.6385	27.6274	29.717	30.753	29.8657	22.089	31.6775	28.3467	29.7951	32.2701	30.7394	31.5869	35.2205	25.0422	29.606	34.1667	44.9673	34.6534
sp|P00358|G3P2_YEAST	TDH2	Glyceraldehyde-3-phosphate dehydrogenase 2	12	1	R	K.VVITAPSSTAPM*FVM*GVN@EEK.Y	18.7352	18.3928	14.2377	18.6435	15.217	20.0257	21.8932	21.1263	17.716	22.122	25.374	13.7717	15.0488	15.6826	19.1601	24.3134	15.3441	15.2215
sp|P00358|G3P2_YEAST	TDH2	Glyceraldehyde-3-phosphate dehydrogenase 2	12	1	R	K.VVITAPSSTAPM*FVM*GVNEEK.Y	23.6204	23.349	22.5616	21.6567	21.2124	21.7516	23.5592	25.7558	23.5937	22.6328	19.5439	30.0441	23.9932	18.1602	16.8229	24.5684	23.4843	26.2319
sp|P00358|G3P2_YEAST	TDH2	Glyceraldehyde-3-phosphate dehydrogenase 2	12	1	R	K.VVITAPSSTAPM*FVMGVNEEK.Y	29.8784	32.0734	36.2034	26.8936	24.5127	21.596	35.9918	32.2361	28.4162	23.4967	30.1877	34.5578	27.4555	28.2744	21.1494	25.393	34.7564	30.1648
sp|P00358|G3P2_YEAST	TDH2	Glyceraldehyde-3-phosphate dehydrogenase 2	12	2	R	K.HIDAGAK.K	111.401	139.285	108.782	94.0047	107.441	107.387	104.146	133.472	109.008	123.905	120.491	122.284	111.598	97.95	113.112	139.953	130.661	116.953
sp|P00358|G3P2_YEAST	TDH2	Glyceraldehyde-3-phosphate dehydrogenase 2	12	2	R	K.IVSNASCTTNCLAPLAK.V	19.1899	18.8585	18.8259	23.2954	17.1011	22.7525	18.028	21.7742	19.4359	34.9937	42.3051	36.7996	41.2251	34.9034	30.7978	34.7073	38.176	39.3771
sp|P00358|G3P2_YEAST	TDH2	Glyceraldehyde-3-phosphate dehydrogenase 2	12	2	R	K.LTGM*AFR.V	168.98	162.878	165.966	155.426	145.889	157.376	191.38	205.39	182.643	222.45	186.983	193.027	174.17	179.314	200.736	210.915	186.423	194.507
sp|P00358|G3P2_YEAST	TDH2	Glyceraldehyde-3-phosphate dehydrogenase 2	12	1	R	K.LVSWYDNEYGYSTR.V	79.8702	90.5685	91.4415	79.2165	78.1337	79.8644	99.5251	91.6784	99.5269	89.6887	98.7867	94.2325	80.2414	80.1511	61.1757	77.6875	98.9778	86.1079
sp|P00358|G3P2_YEAST	TDH2	Glyceraldehyde-3-phosphate dehydrogenase 2	12	1	R	K.LVSWYDN@EYGYSTR.V	34.5656	42.6102	40.0677	40.8947	37.6959	46.0698	48.3688	52.9873	46.3258	51.0711	49.3883	39.4083	38.4199	38.5342	37.1825	36.4637	50.838	45.5327
sp|P00358|G3P2_YEAST	TDH2	Glyceraldehyde-3-phosphate dehydrogenase 2	12	1	R	K.LVSWYDNEYGYSTR.V	12.4077	18.4671	17.5785	12.5354	14.487	14.8712	20.5543	21.0902	11.4661	15.5509	12.4637	13.4754	12.6632	12.8949	13.3437	12.6834	15.6314	18.8146
sp|P00358|G3P2_YEAST	TDH2	Glyceraldehyde-3-phosphate dehydrogenase 2	12	1	R	K.LVSWYDNEYGYSTR.V	73.8057	89.9364	85.404	74.6465	75.5024	74.9477	88.1541	82.0792	74.7122	92.6171	97.3708	87.1206	68.8181	75.0204	58.5231	82.0782	94.9895	93.3149
sp|P00358|G3P2_YEAST	TDH2	Glyceraldehyde-3-phosphate dehydrogenase 2	12	1	R	K.LVSWYDNEYGYSTR.V	23.4285	23.8495	27.7203	30.8145	32.474	25.0412	25.3717	29.6561	27.0729	25.8102	24.478	29.7387	24.9965	29.6088	21.4374	29.2654	27.7933	25.0218
sp|P00358|G3P2_YEAST	TDH2	Glyceraldehyde-3-phosphate dehydrogenase 2	12	0	U	K.NVEVVALNDPFISNDYSAYM*FK.Y	19.4582	19.4104	18.9342	25.9184	25.1904	19.7254	17.9869	21.3841	18.0868	23.0751	18.0484	23.9965	20.3628	15.5781	25.3629	25.1142	20.4894	23.1352
sp|P00358|G3P2_YEAST	TDH2	Glyceraldehyde-3-phosphate dehydrogenase 2	12	0	U	K.NVEVVALNDPFISNDYSAYM*FK.Y	5.72273	4.86261	4.58226	8.1039	8.08264	5.43705	7.95958	9.23965	6.84733	7.63129	7.18737	9.08241	7.9538	7.8885	7.24274	6.6859	8.9823	7.61077
sp|P00358|G3P2_YEAST	TDH2	Glyceraldehyde-3-phosphate dehydrogenase 2	12	0	U	K.NVEVVALNDPFISNDYSAYM*FK.Y	4.0405	8.62656	5.4916	4.86729	4.84294	6.03952	5.9418	6.48156	5.58932	6.98893	9.59415	7.92641	5.99164	6.78507	5.31954	7.22404	6.24325	7.76218
sp|P00358|G3P2_YEAST	TDH2	Glyceraldehyde-3-phosphate dehydrogenase 2	12	2	R	R.TASGNIIPSSTGAAK.A	17.3217	22.7565	24.8891	18.5414	19.1614	18.8375	20.0284	16.7565	19.3134	21.9313	17.4728	21.338	19.392	21.7384	17.3283	21.1974	26.8306	19.8088
sp|P00358|G3P2_YEAST	TDH2	Glyceraldehyde-3-phosphate dehydrogenase 2	12	2	R	K.TVDGPSHK.D	265.823	285.423	315.946	274.778	258.617	297.268	294.638	308.15	284.861	320.23	300.029	320.934	318.644	304.029	348.251	357.084	307.266	329.044
sp|P00358|G3P2_YEAST	TDH2	Glyceraldehyde-3-phosphate dehydrogenase 2	12	2	R	K.VLPELQ@GK.L	129.831	129.546	157.683	145.263	96.7537	113.253	126.253	154.309	134.619	111.767	91.1982	128.183	102.773	105.543	165.914	180.492	133.066	146.908
sp|P00358|G3P2_YEAST	TDH2	Glyceraldehyde-3-phosphate dehydrogenase 2	12	2	R	R.VPTVDVSVVDLTVK.L	20.2664	23.7896	21.2631	17.5355	17.5365	14.4842	21.1208	23.29	24.0854	22.4018	17.7794	23.857	19.2308	17.4908	13.25	23.7374	24.0537	15.7616
sp|P00358|G3P2_YEAST	TDH2	Glyceraldehyde-3-phosphate dehydrogenase 2	12	1	R	R.VVDLVEHVAK.A	100.399	102.531	96.1175	89.635	89.6056	79.2922	89.7198	108.616	92.0107	109.655	110.701	103.144	85.206	94.4575	107.896	120.618	109.331	105.758
sp|P00358|G3P2_YEAST	TDH2	Glyceraldehyde-3-phosphate dehydrogenase 2	12	1	R	R.VVDLVEHVAK.A	48.0811	50.9538	47.0341	38.1709	38.0786	37.4017	38.7447	38.448	45.9525	43.6826	40.9762	52.8822	34.3684	37.9293	50.7362	58.1733	43.2515	42.7922
sp|P00358|G3P2_YEAST	TDH2	Glyceraldehyde-3-phosphate dehydrogenase 2	12	1	R	K.VVITAPSSTAPM*FVM*GVNEEK.Y	30.0737	29.2911	30.9265	37.1333	32.6551	29.4242	34.2978	34.7892	31.6306	30.8212	28.3063	32.5239	34.6858	27.8944	32.3424	32.1444	33.9444	37.5202
sp|P00358|G3P2_YEAST	TDH2	Glyceraldehyde-3-phosphate dehydrogenase 2	12	1	R	K.VVITAPSSTAPM*FVM*GVNEEK.Y	26.7104	27.2986	36.1933	23.7899	20.164	30.222	28.8009	30.892	31.7472	33.7164	29.8133	25.6097	30.1718	29.8752	25.3403	32.5886	33.3221	25.8377
sp|P00358|G3P2_YEAST	TDH2	Glyceraldehyde-3-phosphate dehydrogenase 2	12	1	R	K.VVITAPSSTAPMFVMGVNEEK.Y	13.0957	16.3244	21.0365	12.3306	19.5111	11.1437	16.5901	15.6069	15.1475	18.488	14.0854	14.3357	13.0371	18.0523	15.6129	16.4146	19.2817	16.2239
sp|P00358|G3P2_YEAST	TDH2	Glyceraldehyde-3-phosphate dehydrogenase 2	12	1	R	R.YAGEVSHDDK.H	462.361	511.536	495.708	410.729	465.527	459.526	512.624	548.375	494.169	555.862	514.28	512.077	487.984	484.709	504.301	611.191	547.676	520.626
sp|P00358|G3P2_YEAST	TDH2	Glyceraldehyde-3-phosphate dehydrogenase 2	12	1	R	R.YAGEVSHDDK.H	132.969	155.847	180.578	163.965	169.504	168.896	177.898	200.059	161.519	207.649	173.68	196.671	157.734	173.262	162.093	218.979	199.061	197.508
sp|P00358|G3P2_YEAST	TDH2	Glyceraldehyde-3-phosphate dehydrogenase 2	12	0	U	K.HIIVDGHK.I	119.043	140.541	142.404	130.186	125.616	114.644	138.644	123.511	117.888	139.402	120.982	134.834	129.64	126.195	141.29	151.839	139.819	137.792
sp|P00358|G3P2_YEAST	TDH2	Glyceraldehyde-3-phosphate dehydrogenase 2	12	1	R	K.LVSWYDNEYGYSTR.V	30.8902	39.6881	40.4173	31.3879	35.1699	28.6432	41.5038	33.8954	32.165	29.0211	33.5992	27.0188	27.1133	29.0277	27.4146	35.8182	42.6826	34.4308
sp|P00358|G3P2_YEAST	TDH2	Glyceraldehyde-3-phosphate dehydrogenase 2	12	1	R	K.LVSWYDNEYGYSTR.V	14.4374	19.0716	17.2443	15.9369	15.3995	16.7937	11.5304	15.9954	17.2583	13.1827	17.9822	18.6766	17.788	18.3831	8.18295	14.2603	13.0459	12.9644
sp|P00358|G3P2_YEAST	TDH2	Glyceraldehyde-3-phosphate dehydrogenase 2	12	2	R	R.TASGNIIPSSTGAAK.A	70.151	72.0415	65.0812	57.9899	58.3434	64.3718	72.4913	74.2762	62.0916	68.7828	72.0217	65.8198	55.9265	63.7182	48.4604	64.737	64.8364	57.7231
sp|P00358|G3P2_YEAST	TDH2	Glyceraldehyde-3-phosphate dehydrogenase 2	12	1	R	R.VAIN@GFGR.I	124.21	140.578	107.522	104.2	121.12	101.576	112.07	106.047	115.295	133.166	127.734	141.402	126.541	119.522	113.55	132.287	138.063	121.415
sp|P00358|G3P2_YEAST	TDH2	Glyceraldehyde-3-phosphate dehydrogenase 2	12	1	R	R.VAINGFGR.I	111.921	126.418	107.763	98.7059	98.7606	98.1697	109.913	85.7806	99.0922	122.234	108.066	102.258	105.649	105.39	82.9857	106.982	120.188	96.5111
sp|P00358|G3P2_YEAST	TDH2	Glyceraldehyde-3-phosphate dehydrogenase 2	12	2	R	R.VPTVDVSVVDLTVK.L	15.8003	19.0162	19.2527	14.8364	10.2704	14.236	16.9788	17.4768	17.4477	14.5271	19.5739	20.2385	15.4797	12.2847	10.4964	15.1592	15.066	14.1387
sp|P00358|G3P2_YEAST	TDH2	Glyceraldehyde-3-phosphate dehydrogenase 2	12	1	R	R.VVDLVEHVAK.A	146.3	168.478	165.662	137.351	159.431	151.356	176.067	178.241	147.329	189.028	155.022	152.851	149.209	159.793	154.518	196.271	160.946	166.907
sp|P00358|G3P2_YEAST	TDH2	Glyceraldehyde-3-phosphate dehydrogenase 2	12	1	R	R.VVDLVEHVAK.A	54.7115	75.0571	84.3445	81.6981	78.6371	71.6917	84.2055	87.3767	75.7899	80.2553	83.9342	84.8417	70.0628	74.6868	74.2655	91.387	77.2738	75.3697
sp|P00358|G3P2_YEAST	TDH2	Glyceraldehyde-3-phosphate dehydrogenase 2	12	1	R	R.VVDLVEHVAK.A	84.0461	106.924	99.54	72.2229	78.5982	93.4554	82.0689	93.2161	84.447	97.7153	90.9204	98.1746	85.94	80.9354	70.5884	95.0452	101.827	95.7628
sp|P00358|G3P2_YEAST	TDH2	Glyceraldehyde-3-phosphate dehydrogenase 2	12	1	R	R.VVDLVEHVAK.A	17.179	23.2397	21.334	13.2177	17.7877	17.932	16.053	18.7909	19.6313	15.3501	9.12657	16.6101	8.28896	17.4669	15.4283	17.6035	14.2082	9.14446
sp|P00358|G3P2_YEAST	TDH2	Glyceraldehyde-3-phosphate dehydrogenase 2	12	1	R	R.VVDLVEHVAK.A	55.9347	66.3434	62.2959	51.8868	52.5992	53.0974	65.7908	74.6535	59.0979	56.4948	55.0421	57.3984	54.1222	45.9433	51.7405	66.947	58.2542	51.6708
sp|P00358|G3P2_YEAST	TDH2	Glyceraldehyde-3-phosphate dehydrogenase 2	12	1	R	R.VVDLVEHVAK.A	29.3715	31.8357	40.6262	34.5038	29.2746	28.3411	30.0735	40.089	33.6268	33.7614	31.9803	22.1439	28.2182	36.8424	22.372	38.0053	30.5012	30.2261
sp|P00358|G3P2_YEAST	TDH2	Glyceraldehyde-3-phosphate dehydrogenase 2	12	1	R	K.VVITAPSSTAPM*FVM*GVNEEK.Y	20.8915	22.7867	15.0724	16.9935	21.7504	15.6561	18.3509	23.7213	15.6112	27.3074	20.977	17.5524	12.8588	17.5626	10.7674	21.4018	17.9494	14.8398
sp|P00358|G3P2_YEAST	TDH2	Glyceraldehyde-3-phosphate dehydrogenase 2	12	1	R	K.VVITAPSSTAPM*FVM*GVNEEK.Y	25.0887	25.3849	29.0702	20.3731	23.0297	25.9307	29.34	25.0998	27.6575	25.418	24.948	24.3276	25.2961	19.1498	20.1982	22.2867	32.7774	23.0947
sp|P00358|G3P2_YEAST	TDH2	Glyceraldehyde-3-phosphate dehydrogenase 2	12	1	R	K.VVITAPSSTAPMFVM*GVNEEK.Y	27.4231	29.6946	33.0784	28.0964	26.5329	27.1834	34.5543	31.472	24.8618	34.1214	28.9543	29.225	26.4617	26.9963	23.2904	27.5921	33.4862	31.7348
sp|P00358|G3P2_YEAST	TDH2	Glyceraldehyde-3-phosphate dehydrogenase 2	12	1	R	K.VVITAPSSTAPM*FVMGVNEEK.Y	34.1922	37.4921	39.1813	33.0731	32.4429	32.7221	36.44	37.3463	33.4143	36.8688	36.5196	32.4334	24.1113	31.5367	32.7536	37.113	37.669	38.4827
sp|P00358|G3P2_YEAST	TDH2	Glyceraldehyde-3-phosphate dehydrogenase 2	12	1	R	K.VVITAPSSTAPM*FVMGVNEEK.Y	21.3327	26.1579	29.6827	28.5121	29.6835	25.147	28.2391	28.4374	27.3162	27.7292	21.5371	25.1134	18.4249	13.3805	25.0721	29.7767	30.1507	26.5197
sp|P00358|G3P2_YEAST	TDH2	Glyceraldehyde-3-phosphate dehydrogenase 2	12	1	R	K.VVITAPSSTAPMFVMGVNEEK.Y	17.4191	26.3498	23.8105	20.353	18.7748	25.7176	24.1299	23.4367	19.8229	21.928	18.9945	19.6967	15.9944	14.9072	16.1083	17.1185	16.1717	17.7613
sp|P00358|G3P2_YEAST	TDH2	Glyceraldehyde-3-phosphate dehydrogenase 2	12	1	R	K.VVITAPSSTAPMFVMGVNEEK.Y	21.8652	22.3741	27.1542	27.9591	22.2834	27.4786	29.2409	22.4784	28.978	24.2974	20.6302	27.9715	20.1122	24.3479	20.6584	22.2852	27.5968	23.6941
sp|P00358|G3P2_YEAST	TDH2	Glyceraldehyde-3-phosphate dehydrogenase 2	12	1	R	R.YAGEVSHDDK.H	81.8519	102.462	112.943	114.76	103.835	114.282	111.088	120.051	121.581	138.27	139.293	137.407	115.787	122.011	112.734	150.494	142.481	141.784
sp|P00358|G3P2_YEAST	TDH2	Glyceraldehyde-3-phosphate dehydrogenase 2	12	1	R	R.YAGEVSHDDK.H	31.522	33.8693	33.9095	28.7639	26.0157	32.1341	31.1091	40.7059	35.9603	34.5221	32.566	34.5624	30.9666	26.59	27.0391	41.4713	32.4697	37.3046
sp|P00358|G3P2_YEAST	TDH2	Glyceraldehyde-3-phosphate dehydrogenase 2	12	2	R	K.ELDTAQK.H	93.3662	93.8728	93.9223	93.4169	73.2776	92.7298	99.5673	103.22	94.2588	108.234	102.874	108.842	99.006	103.286	95.1202	116.039	119.75	118.564
sp|P00358|G3P2_YEAST	TDH2	Glyceraldehyde-3-phosphate dehydrogenase 2	12	1	R	K.ETTYDEIK.K	177.307	198.452	197.779	178.678	141.472	159.368	163.866	230.442	187.364	199.631	151.76	190.662	173.188	178.401	208.89	280.637	205.503	231.918
sp|P00358|G3P2_YEAST	TDH2	Glyceraldehyde-3-phosphate dehydrogenase 2	12	2	R	K.IVSNASCTTNCLAPLAK.V	49.0573	44.8772	47.5338	40.1423	39.6193	47.2544	48.0064	43.6399	46.0774	44.3053	47.8626	50.5808	45.6207	53.3806	57.6845	60.2867	55.2264	56.0645
sp|P00358|G3P2_YEAST	TDH2	Glyceraldehyde-3-phosphate dehydrogenase 2	12	2	R	K.IVSNASCTTN@CLAPLAK.V	41.5303	44.3295	35.3284	49.3951	39.0203	37.8042	50.8742	45.6438	39.6552	70.789	83.982	79.3502	66.9802	73.679	75.5975	82.6556	73.8757	75.4244
sp|P00358|G3P2_YEAST	TDH2	Glyceraldehyde-3-phosphate dehydrogenase 2	12	2	R	K.IVSNASCTTN@CLAPLAK.V	6.22445	6.57993	3.97223	3.14972	4.64396	5.47356	4.61265	7.66939	4.04505	42.5768	41.8169	35.9948	30.4377	32.9054	26.3717	30.1376	42.195	37.7911
sp|P00358|G3P2_YEAST	TDH2	Glyceraldehyde-3-phosphate dehydrogenase 2	12	2	R	K.IVSNASCTTN@CLAPLAK.V	22.4537	28.4647	24.0257	22.9145	27.1424	21.6994	19.0241	32.5173	26.1305	57.4833	54.9748	53.9812	46.5	50.1266	44.5142	60.8356	55.7504	54.6019
sp|P00358|G3P2_YEAST	TDH2	Glyceraldehyde-3-phosphate dehydrogenase 2	12	2	R	K.IVSNASCTTNCLAPLAK.V	25.8651	23.6081	24.8979	22.6999	24.7986	26.0657	20.2881	27.3855	27.543	44.2277	45.6111	40.9908	32.6099	41.7398	41.3309	45.5032	48.171	48.1488
sp|P00358|G3P2_YEAST	TDH2	Glyceraldehyde-3-phosphate dehydrogenase 2	12	2	R	K.IVSNASCTTN@CLAPLAK.V	42.5064	43.139	35.4477	41.4354	40.7041	37.6425	44.4052	41.6117	46.0363	77.2724	74.9716	75.04	56.5943	73.0415	65.4589	78.1087	68.9551	69.5687
sp|P00358|G3P2_YEAST	TDH2	Glyceraldehyde-3-phosphate dehydrogenase 2	12	2	R	K.IVSN@ASCTTN@CLAPLAK.V	41.6841	38.5665	34.781	41.5362	38.1048	47.9631	33.2414	44.5714	38.4559	63.3511	47.858	56.5957	53.8624	53.5881	50.2245	62.9371	62.0286	58.3759
sp|P00358|G3P2_YEAST	TDH2	Glyceraldehyde-3-phosphate dehydrogenase 2	12	2	R	K.IVSNASCTTNCLAPLAK.V	54.6255	53.2689	58.4794	70.6435	61.9254	62.0272	56.27	56.0166	54.8514	54.837	40.9599	40.5167	56.4189	58.3729	62.3375	64.1815	53.143	64.6512
sp|P00358|G3P2_YEAST	TDH2	Glyceraldehyde-3-phosphate dehydrogenase 2	12	1	R	K.LVSWYDNEYGYSTR.V	28.3095	25.8758	28.7434	25.2161	21.9797	24.2944	28.2036	25.2695	24.9064	29.0102	18.8349	21.6727	27.8868	18.6829	24.2648	25.4276	22.3543	29.5287
sp|P00358|G3P2_YEAST	TDH2	Glyceraldehyde-3-phosphate dehydrogenase 2	12	2	R	R.TASGN@IIPSSTGAAK.A	32.3273	48.0007	45.589	28.503	30.0389	31.2914	36.3548	31.5151	32.0811	31.6301	26.7416	26.9155	30.4542	29.4758	35.0726	31.5259	33.7513	41.256
sp|P00358|G3P2_YEAST	TDH2	Glyceraldehyde-3-phosphate dehydrogenase 2	12	1	R	R.VAIN@GFGR.I	126.167	155.387	123.571	129.313	113.57	106.275	128.635	117.767	106.07	132.94	131.584	136.206	119.291	109.776	133.974	151.685	141.191	138.276
sp|P00358|G3P2_YEAST	TDH2	Glyceraldehyde-3-phosphate dehydrogenase 2	12	1	R	R.VAIN@GFGR.I	209.826	240.841	237.431	180.265	192.728	198.31	223.345	191.808	199.339	228.396	197.19	237.504	193.818	196.542	204.681	263.585	246.565	225.188
sp|P00358|G3P2_YEAST	TDH2	Glyceraldehyde-3-phosphate dehydrogenase 2	12	1	R	R.VAIN@GFGR.I	62.3937	73.9877	73.4719	57.3622	65.0692	69.7853	68.953	61.2359	63.6592	73.2138	63.2355	76.4535	71.6555	71.6311	75.2236	77.7886	75.9545	76.811
sp|P00358|G3P2_YEAST	TDH2	Glyceraldehyde-3-phosphate dehydrogenase 2	12	1	R	K.VINDAFGIEEGLM*TTVHSM*TATQK.T	48.1838	50.7164	49.3766	46.9969	51.8481	53.9189	64.5767	47.3805	53.2316	49.3508	61.2696	50.1108	48.8965	47.5315	37.1034	45.0461	51.1407	46.1651
sp|P00358|G3P2_YEAST	TDH2	Glyceraldehyde-3-phosphate dehydrogenase 2	12	1	R	K.VINDAFGIEEGLMTTVHSM*TATQK.T	34.4721	37.5386	33.6801	27.5299	35.568	34.236	40.8874	33.2099	30.9481	43.4996	35.2867	40.245	29.6455	40.4447	25.107	29.4833	44.4379	31.4041
sp|P00358|G3P2_YEAST	TDH2	Glyceraldehyde-3-phosphate dehydrogenase 2	12	1	R	K.VIN@DAFGIEEGLMTTVHSMTATQK.T	7.53532	8.17517	7.02258	6.03542	10.9516	4.71541	11.2519	8.5964	8.96961	8.62882	5.39224	5.94994	8.51555	8.22369	8.15522	4.8138	7.1091	6.87339
sp|P00358|G3P2_YEAST	TDH2	Glyceraldehyde-3-phosphate dehydrogenase 2	12	1	R	K.VINDAFGIEEGLM*TTVHSMTATQK.T	22.9803	18.7838	19.9135	24.8179	29.4182	20.3821	24.5139	20.2944	21.5245	30.0793	28.4468	25.107	19.9487	17.6176	18.0442	18.1744	19.0434	24.322
sp|P00358|G3P2_YEAST	TDH2	Glyceraldehyde-3-phosphate dehydrogenase 2	12	1	R	K.VINDAFGIEEGLM*TTVHSMTATQK.T	36.1541	38.8449	36.673	29.6811	35.224	33.7443	46.0416	36.276	36.8616	40.9473	47.5334	37.6447	34.6415	36.9507	21.8814	23.18	36.8559	36.0014
sp|P00358|G3P2_YEAST	TDH2	Glyceraldehyde-3-phosphate dehydrogenase 2	12	2	R	R.VPTVDVSVVDLTVK.L	44.992	50.0852	50.3147	43.0775	42.543	47.2157	47.708	40.6299	45.9523	49.0193	44.5595	49.557	51.8758	41.9859	42.3661	55.5126	49.2509	49.4126
sp|P00358|G3P2_YEAST	TDH2	Glyceraldehyde-3-phosphate dehydrogenase 2	12	1	R	R.VVDLVEHVAK.A	144.931	163.799	161.424	140.555	129.576	135.538	187.852	164.964	133.262	183.142	135.018	183.656	144.401	153.687	150.481	176.569	169.994	183.797
sp|P00358|G3P2_YEAST	TDH2	Glyceraldehyde-3-phosphate dehydrogenase 2	12	1	R	K.VVITAPSSTAPM*FVM*GVNEEK.Y	34.8437	26.81	34.9378	26.8433	24.8084	28.9038	31.9094	27.9074	32.2305	28.2495	26.2571	35.2759	31.9518	30.2773	21.2961	28.9829	23.3329	25.4375
sp|P00358|G3P2_YEAST	TDH2	Glyceraldehyde-3-phosphate dehydrogenase 2	12	1	R	K.VVITAPSSTAPM*FVM*GVNEEK.Y	28.8537	31.0081	30.9162	29.2905	28.3936	32.7719	30.1292	30.5201	28.4903	15.8817	23.3067	25.6388	23.8977	21.7313	25.4226	28.546	23.2687	26.6553
sp|P00358|G3P2_YEAST	TDH2	Glyceraldehyde-3-phosphate dehydrogenase 2	12	2	R	K.ELDTAQK.H	15.9098	23.1295	14.9821	22.7134	20.8108	20.0767	20.3452	20.5852	26.4956	14.6149	17.0368	24.3794	15.6655	16.2757	22.1659	16.184	20.6367	21.9606
sp|P00358|G3P2_YEAST	TDH2	Glyceraldehyde-3-phosphate dehydrogenase 2	12	1	R	K.ETTYDEIK.K	59.4172	60.3777	64.8104	51.0995	43.3529	49.6635	52.1775	60.4982	64.6176	61.786	46.8508	57.623	57.279	46.5963	66.419	71.5838	59.0328	66.857
sp|P00358|G3P2_YEAST	TDH2	Glyceraldehyde-3-phosphate dehydrogenase 2	12	1	R	K.ETTYDEIK.K	111.841	133.853	173.492	182.795	142.29	144.14	142.9	195.521	166.351	190.364	135.215	180.088	135.786	149.096	184.776	222.561	180.72	190.513
sp|P00358|G3P2_YEAST	TDH2	Glyceraldehyde-3-phosphate dehydrogenase 2	12	2	R	K.HIDAGAK.K	36.3098	30.0052	41.2241	35.9947	35.5325	30.0379	25.0893	32.632	37.3998	38.7339	34.1452	37.7995	30.2625	40.3287	34.6003	42.7453	35.395	32.5471
sp|P00358|G3P2_YEAST	TDH2	Glyceraldehyde-3-phosphate dehydrogenase 2	12	2	R	K.IVSNASCTTN@CLAPLAK.V	14.0754	13.5562	6.8314	10.707	9.39132	8.79147	8.56457	14.9026	14.9852	48.7717	42.5623	46.8424	31.5799	32.8246	28.4515	38.5126	41.0421	39.6859
sp|P00358|G3P2_YEAST	TDH2	Glyceraldehyde-3-phosphate dehydrogenase 2	12	2	R	K.IVSNASCTTN@CLAPLAK.V	15.7769	17.9552	15.095	12.2002	21.0809	18.9623	11.9208	16.3204	10.319	39.537	33.4772	35.3908	36.1139	26.4916	24.6446	28.0626	35.9247	30.6463
sp|P00358|G3P2_YEAST	TDH2	Glyceraldehyde-3-phosphate dehydrogenase 2	12	2	R	K.IVSNASCTTN@CLAPLAK.V	24.548	14.0905	21.4181	28.3474	28.1374	32.2884	26.555	20.4922	22.9626	45.049	38.9502	46.3128	44.2347	39.4162	35.7243	37.2816	40.1458	45.6488
sp|P00358|G3P2_YEAST	TDH2	Glyceraldehyde-3-phosphate dehydrogenase 2	12	2	R	K.IVSN@ASCTTNCLAPLAK.V	5.16887	7.66188	7.27423	10.965	10.7607	10.6797	12.4221	7.63422	5.91165	10.4806	12.5442	11.0243	10.5271	13.7443	9.19954	12.431	11.4276	8.75237
sp|P00358|G3P2_YEAST	TDH2	Glyceraldehyde-3-phosphate dehydrogenase 2	12	1	R	K.LVSWYDNEYGYSTR.V	7.75826	9.7332	9.99479	8.50015	9.0454	8.35673	11.7629	12.3466	9.06863	5.31915	11.0273	8.25851	8.1218	5.84979	6.92502	7.25506	7.99316	9.16939
sp|P00358|G3P2_YEAST	TDH2	Glyceraldehyde-3-phosphate dehydrogenase 2	12	2	R	R.TASGNIIPSSTGAAK.A	25.5805	31.2458	28.1188	21.6346	26.3395	24.9456	22.4562	24.8051	26.228	25.2659	22.0017	22.4766	22.4477	19.7808	24.6378	22.9791	19.7667	23.0433
sp|P00358|G3P2_YEAST	TDH2	Glyceraldehyde-3-phosphate dehydrogenase 2	12	2	R	R.TASGN@IIPSSTGAAK.A	14.3541	16.8973	26.5406	18.795	18.8437	23.1511	15.3418	19.1528	22.112	19.6624	18.864	22.1191	14.6702	20.8205	24.4666	28.1185	16.6272	21.8449
sp|P00358|G3P2_YEAST	TDH2	Glyceraldehyde-3-phosphate dehydrogenase 2	12	2	R	R.VPTVDVSVVDLTVK.L	19.4436	18.6366	24.0669	20.8969	21.6436	21.9583	20.3318	21.1451	22.0934	18.7603	20.9342	24.5032	20.7756	22.8851	19.2146	24.3427	25.1897	25.3468
sp|P00358|G3P2_YEAST	TDH2	Glyceraldehyde-3-phosphate dehydrogenase 2	12	1	R	R.VVDLVEHVAK.A	73.4362	69.7432	63.8262	69.3094	57.1178	64.0903	70.779	91.8449	77.702	86.4648	122.215	106.549	184.138	200.861	227.04	116.341	109.653	118.079
sp|P00358|G3P2_YEAST	TDH2	Glyceraldehyde-3-phosphate dehydrogenase 2	12	1	R	R.VVDLVEHVAK.A	10.4746	16.6659	14.3871	10.3876	13.1369	11.1784	11.8627	12.4129	9.24984	4.82855	14.4969	14.3649	9.1733	6.7412	7.41569	15.3627	10.5346	10.9233
sp|P00358|G3P2_YEAST	TDH2	Glyceraldehyde-3-phosphate dehydrogenase 2	12	1	R	K.VVITAPSSTAPM*FVM*GVNEEK.Y	10.0821	5.81022	9.46951	6.95181	11.3333	11.3744	9.23487	7.9554	7.9656	10.0599	9.09971	5.36523	7.84778	7.0254	6.23377	6.71246	9.06823	8.87647
sp|P00358|G3P2_YEAST	TDH2	Glyceraldehyde-3-phosphate dehydrogenase 2	12	1	R	K.VVITAPSSTAPM*FVM*GVNEEK.Y	19.4421	23.5875	24.4716	26.3402	29.5847	23.6013	28.4121	27.1438	20.544	38.7891	29.8271	27.727	26.8315	21.9778	34.2885	36.2969	29.0137	31.8859
sp|P00358|G3P2_YEAST	TDH2	Glyceraldehyde-3-phosphate dehydrogenase 2	12	1	R	K.VVITAPSSTAPMFVM*GVNEEK.Y	6.65757	8.50661	8.43836	5.39721	5.84024	5.7556	12.9985	9.18668	5.94669	7.66684	4.18279	5.46882	6.18323	5.88516	3.48408	4.3023	0	0
sp|P00358|G3P2_YEAST	TDH2	Glyceraldehyde-3-phosphate dehydrogenase 2	12	1	R	K.VVITAPSSTAPMFVMGVNEEK.Y	7.31374	9.84552	10.9296	10.6444	5.28328	9.02437	11.5811	4.67503	6.85003	6.73422	6.92098	8.04704	4.94485	4.21191	6.11521	7.619	7.9368	9.76539
sp|P00358|G3P2_YEAST	TDH2	Glyceraldehyde-3-phosphate dehydrogenase 2	12	2	R	K.ELDTAQK.H	49.3225	41.2412	49.1968	42.508	43.2804	38.2766	45.0613	43.5494	48.8263	44.9466	38.1505	48.2441	43.4493	41.3408	43.4548	52.0789	43.9612	46.2585
sp|P00358|G3P2_YEAST	TDH2	Glyceraldehyde-3-phosphate dehydrogenase 2	12	1	R	K.ETTYDEIK.K	108.598	120.317	130.687	94.1438	77.2909	89.5294	114.379	134.336	109.042	121.742	84.5806	96.3076	98.7177	96.7397	139.996	145.766	123.427	123.486
sp|P00358|G3P2_YEAST	TDH2	Glyceraldehyde-3-phosphate dehydrogenase 2	12	1	R	K.ETTYDEIK.K	97.2105	102.98	140.169	139.975	126.232	111.619	123.634	147.872	129.839	161.156	117.794	143.495	122.268	114.778	148.09	177.207	136.85	156.793
sp|P00358|G3P2_YEAST	TDH2	Glyceraldehyde-3-phosphate dehydrogenase 2	12	2	R	K.HIDAGAK.K	98.1091	124.01	100.574	79.9074	90.8702	98.3366	105.893	118.33	115.738	96.9735	103.127	113.517	94.0179	87.5996	93.316	107.117	109.508	99.9641
sp|P00358|G3P2_YEAST	TDH2	Glyceraldehyde-3-phosphate dehydrogenase 2	12	2	R	K.IVSNASCTTNCLAPLAK.V	17.4336	17.1449	16.4837	15.2885	18.9737	13.45	18.5886	24.6925	17.469	23.4586	26.5421	28.0397	22.4031	22.4211	16.6856	24.7204	23.2636	20.6364
sp|P00358|G3P2_YEAST	TDH2	Glyceraldehyde-3-phosphate dehydrogenase 2	12	2	R	K.IVSN@ASCTTNCLAPLAK.V	22.6112	16.7564	18.1939	18.9964	18.0938	19.043	17.1747	18.1996	20.5268	76.1273	68.3729	66.1012	54.1417	57.691	44.9774	48.0067	69.1465	61.0189
sp|P00358|G3P2_YEAST	TDH2	Glyceraldehyde-3-phosphate dehydrogenase 2	12	2	R	K.IVSN@ASCTTNCLAPLAK.V	23.24	25.0344	17.3455	23.3323	19.905	24.3874	29.5527	27.9189	19.5107	88.185	84.8854	97.7864	75.7904	68.5969	56.7101	68.0862	86.0819	91.1629
sp|P00358|G3P2_YEAST	TDH2	Glyceraldehyde-3-phosphate dehydrogenase 2	12	2	R	K.IVSN@ASCTTNCLAPLAK.V	18.6494	22.2101	26.7347	20.8255	20.9537	24.1837	24.178	25.6386	26.0281	44.9068	28.5578	27.8437	39.1712	29.7868	24.8417	30.1016	38.0856	42.0315
sp|P00358|G3P2_YEAST	TDH2	Glyceraldehyde-3-phosphate dehydrogenase 2	12	2	R	K.LTGM*AFR.V	607.543	565.815	594.656	488.644	481.253	526.121	669.023	714.552	612.5	654.641	584.994	675.893	563.785	505.221	520.617	650.809	594.484	549.764
sp|P00358|G3P2_YEAST	TDH2	Glyceraldehyde-3-phosphate dehydrogenase 2	12	1	R	K.LVSWYDNEYGYSTR.V	31.5167	36.2163	37.2858	41.0046	36.9001	32.5607	40.0367	40.258	36.2234	40.5315	34.3965	42.6985	35.6462	42.2	39.2921	34.7943	36.6506	39.7909
sp|P00358|G3P2_YEAST	TDH2	Glyceraldehyde-3-phosphate dehydrogenase 2	12	1	R	K.LVSWYDNEYGYSTR.V	62.2184	63.5196	65.3788	57.2572	60.7502	64.2227	77.4828	64.2676	68.416	76.4416	87.1941	70.9988	66.0487	49.4126	44.6924	58.3591	69.248	68.7838
sp|P00358|G3P2_YEAST	TDH2	Glyceraldehyde-3-phosphate dehydrogenase 2	12	1	R	K.LVSWYDNEYGYSTR.V	44.6628	46.6547	58.675	44.9643	46.6056	40.3348	52.212	46.4574	47.0577	45.4881	40.461	44.1452	43.7273	42.5095	44.64	58.8444	44.609	46.44
sp|P00358|G3P2_YEAST	TDH2	Glyceraldehyde-3-phosphate dehydrogenase 2	12	1	R	K.LVSWYDNEYGYSTR.V	28.8363	22.7426	22.3377	20.6621	20.8682	28.2535	26.6187	31.8367	30.8516	37.4316	26.0286	23.3349	27.3925	25.201	19.192	22.5924	25.4739	26.8362
sp|P00358|G3P2_YEAST	TDH2	Glyceraldehyde-3-phosphate dehydrogenase 2	12	1	R	K.LVSWYDNEYGYSTR.V	50.9742	53.074	52.8521	54.4207	39.2385	40.712	51.1508	64.8088	55.8026	47.0422	44.7299	50.5131	45.9226	38.0644	47.6269	42.7823	46.4562	42.4186
sp|P00358|G3P2_YEAST	TDH2	Glyceraldehyde-3-phosphate dehydrogenase 2	12	1	R	K.VINDAFGIEEGLM*TTVHSM*TATQK.T	23.9068	33.1885	27.9968	28.4078	28.3206	24.7684	25.538	35.4734	30.0975	40.511	34.8803	41.9919	40.1343	38.6416	42.6698	43.5157	37.8805	35.9516
sp|P00358|G3P2_YEAST	TDH2	Glyceraldehyde-3-phosphate dehydrogenase 2	12	1	R	K.VINDAFGIEEGLM*TTVHSM*TATQK.T	26.9216	26.5968	28.2001	29.1257	29.5803	23.5557	27.8851	31.1204	27.4253	35.8126	29.8763	39.3033	29.6261	37.7215	42.6136	40.7728	33.0464	29.4529
sp|P00358|G3P2_YEAST	TDH2	Glyceraldehyde-3-phosphate dehydrogenase 2	12	2	R	R.VPTVDVSVVDLTVK.L	9.74443	8.01909	9.01956	7.04209	13.2483	6.65409	11.0367	12.5059	8.07038	3.44559	6.91406	11.3165	9.91563	3.17054	9.66327	10.2783	11.8987	7.22736
sp|P00358|G3P2_YEAST	TDH2	Glyceraldehyde-3-phosphate dehydrogenase 2	12	2	R	R.VPTVDVSVVDLTVK.L	5.66354	6.2831	6.70882	7.51493	6.1126	9.00066	7.94579	8.03995	5.71481	5.04182	7.39983	7.55679	6.19254	6.69961	6.54714	4.85823	7.02518	7.28451
sp|P00358|G3P2_YEAST	TDH2	Glyceraldehyde-3-phosphate dehydrogenase 2	12	1	R	R.VVDLVEHVAK.A	16.7379	21.9979	11.1049	11.7554	14.5729	10.3279	15.4022	9.21533	11.4425	16.0841	9.46463	11.0101	15.6097	14.1322	10.695	12.4068	11.2807	14.7486
sp|P00358|G3P2_YEAST	TDH2	Glyceraldehyde-3-phosphate dehydrogenase 2	12	1	R	R.VVDLVEHVAK.A	40.8794	37.7638	44.8318	38.1065	44.3394	40.2512	35.0487	54.8869	34.76	43.7155	38.2669	37.4748	37.2035	39.3681	33.6546	38.5946	38.3418	32.327
sp|P00358|G3P2_YEAST	TDH2	Glyceraldehyde-3-phosphate dehydrogenase 2	12	1	R	K.VVITAPSSTAPMFVM*GVNEEK.Y	38.4329	38.8883	36.1674	36.8061	39.3067	39.5153	43.1965	35.6487	36.6511	40.3208	45.6431	40.1569	29.2031	33.6342	34.6212	33.1446	38.6876	30.9322
sp|P00358|G3P2_YEAST	TDH2	Glyceraldehyde-3-phosphate dehydrogenase 2	12	1	R	K.VVITAPSSTAPMFVMGVNEEK.Y	15.6816	21.3979	20.9234	19.5772	19.709	11.7051	18.8761	19.328	18.8944	10.3719	16.3094	18.5136	17.1386	19.5166	15.9021	14.1377	18.9909	15.2457
sp|P00358|G3P2_YEAST	TDH2	Glyceraldehyde-3-phosphate dehydrogenase 2	12	1	R	K.ETTYDEIK.K	127.183	137.188	134.334	130.802	97.6911	110.851	115.729	144.353	125.545	134.602	94.0336	125.611	104.412	119.762	147.194	170.112	127.087	135.253
sp|P00358|G3P2_YEAST	TDH2	Glyceraldehyde-3-phosphate dehydrogenase 2	12	2	R	K.IVSNASCTTNCLAPLAK.V	53.4305	59.2924	49.8728	69.4384	59.2645	60.7546	41.1834	49.619	49.2301	59.4877	54.8985	57.0622	45.1566	52.4782	55.9197	61.4732	51.2067	54.7791
sp|P00358|G3P2_YEAST	TDH2	Glyceraldehyde-3-phosphate dehydrogenase 2	12	2	R	K.IVSN@ASCTTN@CLAPLAK.V	29.5327	31.138	24.2395	20.1444	29.9584	28.2213	28.8814	28.5616	27.5004	51.9865	50.686	55.3612	47.7555	43.7877	42.7762	58.3242	54.1553	42.8136
sp|P00358|G3P2_YEAST	TDH2	Glyceraldehyde-3-phosphate dehydrogenase 2	12	2	R	K.IVSNASCTTN@CLAPLAK.V	0	2.77956	0.000622208	2.4094	0.00417034	0	0	0	3.08494	16.569	17.5377	14.2074	13.1592	12.018	8.09749	15.42	18.05	14.7814
sp|P00358|G3P2_YEAST	TDH2	Glyceraldehyde-3-phosphate dehydrogenase 2	12	2	R	K.IVSNASCTTN@CLAPLAK.V	16.4446	18.6747	22.6186	18.0021	17.2	18.7831	20.4236	23.6383	17.2255	22.1277	26.2547	18.0991	22.2295	20.1203	21.0433	27.2514	21.8853	27.0366
sp|P00358|G3P2_YEAST	TDH2	Glyceraldehyde-3-phosphate dehydrogenase 2	12	2	R	K.IVSNASCTTN@CLAPLAK.V	21.7811	21.7857	21.6927	22.1162	22.5846	23.4381	21.8906	27.1343	28.3517	30.232	23.8916	30.8917	31.3611	23.4943	26.9178	35.5576	33.4562	29.8014
sp|P00358|G3P2_YEAST	TDH2	Glyceraldehyde-3-phosphate dehydrogenase 2	12	2	R	K.IVSNASCTTN@CLAPLAK.V	33.7428	36.0084	33.6662	47.5582	43.882	42.2139	34.6284	39.1014	35.3611	61.943	57.1896	56.2587	61.435	60.0097	62.9301	63.3994	68.1234	58.6965
sp|P00358|G3P2_YEAST	TDH2	Glyceraldehyde-3-phosphate dehydrogenase 2	12	1	R	K.LVSWYDNEYGYSTR.V	8.94847	11.5051	8.57041	11.1331	11.9331	12.3823	13.021	10.5527	9.20629	10.2097	11.8788	11.7337	8.40028	8.87428	9.28006	13.0017	11.5007	7.83568
sp|P00358|G3P2_YEAST	TDH2	Glyceraldehyde-3-phosphate dehydrogenase 2	12	1	R	K.LVSWYDNEYGYSTR.V	8.59389	11.3498	7.50389	15.647	10.2651	8.2392	11.2775	12.1775	8.64658	12.6892	8.8197	10.3936	10.2297	10.0866	12.0319	10.3598	13.2531	9.92703
sp|P00358|G3P2_YEAST	TDH2	Glyceraldehyde-3-phosphate dehydrogenase 2	12	2	R	R.TASGNIIPSSTGAAK.A	19.8603	16.7192	14.7044	10.0923	13.9697	15.4715	17.5918	15.743	17.4163	14.3665	18.1631	11.9847	10.7191	13.0731	15.0161	14.1833	14.8842	15.0304
sp|P00358|G3P2_YEAST	TDH2	Glyceraldehyde-3-phosphate dehydrogenase 2	12	2	R	R.TASGN@IIPSSTGAAK.A	31.2258	41.1971	44.6079	41.2139	34.2991	33.0292	36.6452	36.0482	36.3707	38.4358	30.9563	34.5246	33.1392	27.5321	37.3006	57.0014	40.5695	44.0123
sp|P00358|G3P2_YEAST	TDH2	Glyceraldehyde-3-phosphate dehydrogenase 2	12	2	R	R.TASGN@IIPSSTGAAK.A	21.4533	21.4955	28.3953	24.0223	22.1334	19.0675	20.8451	35.2383	20.3453	26.9437	27.8015	26.5942	22.2924	27.4554	30.5263	31.1844	33.7478	30.7384
sp|P00358|G3P2_YEAST	TDH2	Glyceraldehyde-3-phosphate dehydrogenase 2	12	1	R	R.VAIN@GFGR.I	171.383	207.215	183.567	166.964	162.191	170.194	206.707	171.352	158.392	194.416	181.014	204.73	175.088	174.753	184.111	205.63	216.474	216.768
sp|P00358|G3P2_YEAST	TDH2	Glyceraldehyde-3-phosphate dehydrogenase 2	12	1	R	R.VAIN@GFGR.I	115.958	140.514	151.976	120.936	122.253	113.555	148.518	136.035	134.816	135.484	122.199	129.873	115.965	116.41	114.554	142.204	133.139	127.009
sp|P00358|G3P2_YEAST	TDH2	Glyceraldehyde-3-phosphate dehydrogenase 2	12	1	R	R.VAIN@GFGR.I	106.084	117.43	105.244	107.358	87.1699	97.5433	107.386	93.5385	88.6559	110.798	111.882	113.66	100.495	98.3813	106.215	116.238	115.049	110.008
sp|P00358|G3P2_YEAST	TDH2	Glyceraldehyde-3-phosphate dehydrogenase 2	12	1	R	K.VINDAFGIEEGLM*TTVHSM*TATQK.T	38.2035	42.9402	32.555	28.207	37.0494	26.723	39.567	27.7817	36.7157	32.5648	41.4837	37.1186	30.7383	38.9644	25.9774	30.1323	34.0293	30.297
sp|P00358|G3P2_YEAST	TDH2	Glyceraldehyde-3-phosphate dehydrogenase 2	12	1	R	K.VINDAFGIEEGLMTTVHSM*TATQK.T	17.2378	16.7818	18.1951	16.4042	14.7451	21.1026	18.4729	14.4647	12.7509	17.4422	18.5207	20.1235	18.1169	21.2789	19.0609	20.1575	20.4679	21.626
sp|P00358|G3P2_YEAST	TDH2	Glyceraldehyde-3-phosphate dehydrogenase 2	12	2	R	K.VLPELQGK.L	127.464	146.474	141.478	135.033	132.238	130.026	131.325	136.015	137.906	143.219	157.985	151.746	142.589	145.395	278.325	178.553	158.501	162.457
sp|P00358|G3P2_YEAST	TDH2	Glyceraldehyde-3-phosphate dehydrogenase 2	12	2	R	R.VPTVDVSVVDLTVK.L	19.8553	22.0794	20.1501	18.1628	16.8201	22.6233	25.0077	19.8299	19.8	22.3532	18.3522	23.0102	22.772	19.1992	21.4216	25.9408	22.8389	28.3436
sp|P00358|G3P2_YEAST	TDH2	Glyceraldehyde-3-phosphate dehydrogenase 2	12	1	R	R.VPTVDVSVVDLTVKLNKETTYDEIK.K	11.7185	16.7899	12.3441	10.3828	12.7449	8.61209	14.1859	10.1229	11.6828	14.4537	10.5255	16.542	15.6375	13.6733	11.9464	16.4058	18.3716	10.3733
sp|P00358|G3P2_YEAST	TDH2	Glyceraldehyde-3-phosphate dehydrogenase 2	12	1	R	R.VVDLVEHVAK.A	67.1439	65.4168	62.2789	68.4241	59.8477	53.2318	86.4382	74.87	70.1697	78.2304	62.5987	75.7099	62.2031	56.4892	59.6495	71.5854	74.3066	64.5569
sp|P00358|G3P2_YEAST	TDH2	Glyceraldehyde-3-phosphate dehydrogenase 2	12	2	R	K.YDSTHGR.Y	18.8604	22.294	20.8589	16.8011	28.1391	14.0642	16.4281	12.039	20.0415	20.2175	20.1754	15.9037	22.1804	15.1315	7.43136	9.94755	18.2675	19.5859
sp|P00358|G3P2_YEAST	TDH2	Glyceraldehyde-3-phosphate dehydrogenase 2	12	1	R	K.ETTYDEIK.K	14.2799	10.5343	16.4075	14.1515	11.3965	11.9057	8.67138	16.3166	16.196	15.6301	13.3886	18.9512	13.4197	12.5651	16.996	17.1119	17.8083	13.3791
sp|P00358|G3P2_YEAST	TDH2	Glyceraldehyde-3-phosphate dehydrogenase 2	12	2	R	K.HIDAGAK.K	12.6524	15.9913	16.783	17.0192	14.7758	15.8249	19.3569	16.4202	13.1196	20.449	14.9488	13.0492	11.517	16.043	15.8157	14.0404	19.7297	17.1487
sp|P00358|G3P2_YEAST	TDH2	Glyceraldehyde-3-phosphate dehydrogenase 2	12	0	U	K.IATFQER.D	139.565	152.273	137.902	145.855	155.184	150.365	154.118	139.779	120.44	146.66	133.373	126.333	136.891	131.948	109.968	128.998	135.897	118.396
sp|P00358|G3P2_YEAST	TDH2	Glyceraldehyde-3-phosphate dehydrogenase 2	12	0	U	K.IATFQER.D	90.2781	108.436	87.32	91.5193	92.9254	90.4194	102.594	96.9585	80.5017	107.589	93.951	94.633	92.9078	92.7683	75.8682	96.5711	98.9803	87.8083
sp|P00358|G3P2_YEAST	TDH2	Glyceraldehyde-3-phosphate dehydrogenase 2	12	1	R	K.LVSWYDN@EYGYSTR.V	20.3652	26.4366	29.6258	22.7566	17.4748	21.1038	18.0448	23.2263	24.1885	18.3108	17.8438	17.7916	21.6997	18.5117	24.3743	33.0559	22.935	22.837
sp|P00358|G3P2_YEAST	TDH2	Glyceraldehyde-3-phosphate dehydrogenase 2	12	1	R	K.LVSWYDN@EYGYSTR.V	23.0936	31.878	30.1072	24.5135	24.3721	23.0806	30.9342	36.2286	25.806	26.6941	20.5366	27.3622	21.9357	23.7544	33.232	32.229	30.3323	31.6058
sp|P00358|G3P2_YEAST	TDH2	Glyceraldehyde-3-phosphate dehydrogenase 2	12	2	R	K.TVDGPSHK.D	72.0498	101.346	90.9884	79.0388	63.8138	73.3855	92.6472	94.8326	80.5054	88.522	97.3002	104.182	77.8822	71.0408	77.3239	84.4353	104.87	92.1496
sp|P00358|G3P2_YEAST	TDH2	Glyceraldehyde-3-phosphate dehydrogenase 2	12	1	R	R.VAIN@GFGR.I	443.905	506.358	427.587	421.945	393.492	396.239	464.783	435.964	410.449	489.895	395.451	496.259	435.848	422.815	442.973	542.502	476.36	461.366
sp|P00358|G3P2_YEAST	TDH2	Glyceraldehyde-3-phosphate dehydrogenase 2	12	1	R	R.VAIN@GFGR.I	156.607	173.606	143.802	129.294	137.999	131.679	157.601	133.312	137.177	158.619	135.187	157.167	157.69	161.2	128.167	178.73	170.901	164.031
sp|P00358|G3P2_YEAST	TDH2	Glyceraldehyde-3-phosphate dehydrogenase 2	12	2	R	K.VLPELQGK.L	69.1394	71.8165	72.5782	65.62	76.3923	74.5833	70.8612	72.609	72.5814	82.606	79.4414	77.9273	92.2143	93.3902	88.9948	74.5525	76.8512	79.01
sp|P00358|G3P2_YEAST	TDH2	Glyceraldehyde-3-phosphate dehydrogenase 2	12	1	R	R.VVDLVEHVAK.A	95.7393	100.24	117.824	102.84	94.1956	83.8046	123.746	112.882	99.7732	106.258	84.8083	100.31	100.807	91.3524	94.6323	120.171	90.4902	99.2377
sp|P00358|G3P2_YEAST	TDH2	Glyceraldehyde-3-phosphate dehydrogenase 2	12	1	R	K.VVITAPSSTAPM*FVM*GVNEEK.Y	48.9266	55.5303	50.1061	46.9795	51.1343	48.8221	53.4167	44.7181	46.2859	47.4248	46.3689	49.5938	44.5609	51.1794	38.5489	48.5253	66.7706	46.4805
sp|P00358|G3P2_YEAST	TDH2	Glyceraldehyde-3-phosphate dehydrogenase 2	12	1	R	K.VVITAPSSTAPM*FVM*GVNEEK.Y	49.1783	57.0316	62.4126	62.7413	48.2423	50.85	56.6347	66.9713	51.6588	47.3568	46.4824	47.6376	50.0082	51.7932	45.0907	54.934	55.1735	48.7795
sp|P00358|G3P2_YEAST	TDH2	Glyceraldehyde-3-phosphate dehydrogenase 2	12	1	R	K.VVITAPSSTAPMFVMGVNEEK.Y	43.4962	52.1309	51.3901	44.7391	45.935	46.0517	46.9024	61.345	47.9768	58.7866	54.5463	49.7186	52.0273	54.7636	37.8425	60.4608	68.7021	56.2225
sp|P00358|G3P2_YEAST	TDH2	Glyceraldehyde-3-phosphate dehydrogenase 2	12	1	R	K.VVITAPSSTAPMFVMGVNEEK.Y	16.8062	24.6658	21.2723	19.3218	16.4975	14.1145	23.7336	19.5727	18.7778	26.0094	23.3734	19.5941	20.8409	18.9077	15.8253	23.1637	24.4251	25.0603
sp|P00358|G3P2_YEAST	TDH2	Glyceraldehyde-3-phosphate dehydrogenase 2	12	1	R	K.VVITAPSSTAPMFVMGVNEEK.Y	8.28074	9.01235	11.4736	11.189	7.62425	12.0159	12.7122	9.83686	8.20108	8.02476	6.62582	8.80556	5.61158	6.27485	7.79107	10.3332	9.4762	11.2475
sp|P00358|G3P2_YEAST	TDH2	Glyceraldehyde-3-phosphate dehydrogenase 2	12	2	R	K.ELDTAQK.H	172.113	152.003	153.182	148.4	141.957	135.001	148.449	158.985	161.246	162.06	153.114	147.186	139.211	147.102	150.099	179.102	180.487	180.47
sp|P00358|G3P2_YEAST	TDH2	Glyceraldehyde-3-phosphate dehydrogenase 2	12	1	R	K.ETTYDEIKK.V	484.173	543.184	447.646	394.209	576.507	553.713	674.312	356.835	471.515	634.212	716.37	499.952	513.255	567.015	248.433	233.414	561.375	425.165
sp|P00358|G3P2_YEAST	TDH2	Glyceraldehyde-3-phosphate dehydrogenase 2	12	1	R	K.ETTYDEIKK.V	102.736	113.851	125.311	112.606	157.191	140.81	181.495	93.526	120.492	166.955	181.052	130.681	126.179	143.381	49.5581	55.3502	146.812	112.85
sp|P00358|G3P2_YEAST	TDH2	Glyceraldehyde-3-phosphate dehydrogenase 2	12	2	R	K.HIDAGAK.K	32.0849	29.7176	28.9641	26.7977	26.6754	35.3377	28.2078	38.3351	24.5255	26.1561	30.2617	35.6221	31.8135	34.0815	49.381	33.2803	30.0418	30.4935
sp|P00358|G3P2_YEAST	TDH2	Glyceraldehyde-3-phosphate dehydrogenase 2	12	0	U	K.IATFQER.D	351.579	431.07	390.133	378.655	344.101	351.487	397.205	399.713	335.794	402.189	357.899	375.46	367.973	330.235	321.224	387.595	384.664	339.031
sp|P00358|G3P2_YEAST	TDH2	Glyceraldehyde-3-phosphate dehydrogenase 2	12	0	U	K.IATFQER.D	12.8792	10.8944	15.3548	9.7187	12.139	10.6787	9.69402	13.8603	10.4601	10.6135	5.82781	12.9555	11.808	10.7985	13.7242	14.024	15.196	11.0942
sp|P00358|G3P2_YEAST	TDH2	Glyceraldehyde-3-phosphate dehydrogenase 2	12	2	R	K.IVSNASCTTNCLAPLAK.V	20.2615	19.8652	17.4218	20.3279	18.6927	13.8856	17.1674	23.3748	14.3179	26.9658	27.9668	26.1844	26.559	30.2124	23.9495	27.4864	25.0459	24.3456
sp|P00358|G3P2_YEAST	TDH2	Glyceraldehyde-3-phosphate dehydrogenase 2	12	2	R	K.IVSNASCTTNCLAPLAK.V	25.199	28.7691	25.1481	26.4499	26.5212	24.7398	26.1683	24.3153	30.1325	39.9378	39.5786	38.4958	31.0397	39.3348	38.6837	43.2553	38.3185	30.2496
sp|P00358|G3P2_YEAST	TDH2	Glyceraldehyde-3-phosphate dehydrogenase 2	12	0	U	R.KNVEVVALNDPFISNDYSAYM*FK.Y	22.9607	36.9534	19.7993	18.8298	24.247	25.9657	29.2412	23.6509	21.8888	24.27	21.6429	21.4934	22.3059	17.2806	23.2695	28.6193	22.5508	22.2967
sp|P00358|G3P2_YEAST	TDH2	Glyceraldehyde-3-phosphate dehydrogenase 2	12	0	U	R.KNVEVVALNDPFISNDYSAYMFK.Y	13.8609	19.6076	14.6632	17.3004	13.982	12.7078	16.0411	14.267	16.1884	11.7227	8.61983	14.6272	13.6271	19.2817	11.1568	15.4255	16.5978	15.1911
sp|P00358|G3P2_YEAST	TDH2	Glyceraldehyde-3-phosphate dehydrogenase 2	12	1	R	K.LVSWYDN@EYGYSTR.V	27.5751	31.6024	30.7966	26.0462	22.9505	25.6861	30.7318	32.4663	32.067	21.829	22.5225	28.2316	25.0369	19.5025	27.2194	37.8533	28.2026	27.5025
sp|P00358|G3P2_YEAST	TDH2	Glyceraldehyde-3-phosphate dehydrogenase 2	12	1	R	K.LVSWYDN@EYGYSTR.V	21.8036	19.1486	21.2793	24.5082	11.5551	20.406	20.4492	24.223	19.7146	16.4264	13.1114	19.3353	19.133	12.5233	19.8324	26.0408	23.6252	22.6581
sp|P00358|G3P2_YEAST	TDH2	Glyceraldehyde-3-phosphate dehydrogenase 2	12	1	R	K.LVSWYDN@EYGYSTR.V	23.1325	24.4858	24.3608	17.8501	22.73	24.373	20.4391	24.71	24.6899	26.3798	19.4002	19.0246	21.7817	19.6539	26.0133	26.2275	21.4055	26.1379
sp|P00358|G3P2_YEAST	TDH2	Glyceraldehyde-3-phosphate dehydrogenase 2	12	2	R	R.TASGNIIPSSTGAAK.A	6.01562	7.44481	3.49536	5.07077	7.65398	6.27927	7.86402	8.2678	7.03308	7.63999	4.66571	5.44619	7.47785	6.66417	4.58255	5.67363	6.34655	7.22424
sp|P00358|G3P2_YEAST	TDH2	Glyceraldehyde-3-phosphate dehydrogenase 2	12	2	R	R.TASGNIIPSSTGAAK.A	9.36329	10.6504	8.11659	10.7068	7.88415	4.14572	5.82699	7.67013	9.41624	11.4483	11.9811	11.0569	9.78279	4.8192	7.93815	10.6145	10.7832	10.5888
sp|P00358|G3P2_YEAST	TDH2	Glyceraldehyde-3-phosphate dehydrogenase 2	12	2	R	K.TVDGPSHK.D	285.601	278.232	303.786	256.656	255.68	279.228	326.637	292.8	287.178	329.77	298.396	308.486	289.136	272.569	300.284	332.244	341.584	323.671
sp|P00358|G3P2_YEAST	TDH2	Glyceraldehyde-3-phosphate dehydrogenase 2	12	1	R	R.VAIN@GFGR.I	86.6525	99.4173	92.0638	87.4276	89.0375	96.4797	93.3507	71.3649	89.7634	93.1706	89.518	105.835	94.3309	84.6067	96.5418	118.197	92.273	100.433
sp|P00358|G3P2_YEAST	TDH2	Glyceraldehyde-3-phosphate dehydrogenase 2	12	2	R	K.VLPELQGK.L	99.4015	104.916	106.048	100.556	96.126	101.59	94.6755	113.303	94.2671	95.8625	91.4251	100.286	95.2474	93.5502	105.705	110.292	98.8355	101.192
sp|P00358|G3P2_YEAST	TDH2	Glyceraldehyde-3-phosphate dehydrogenase 2	12	2	R	R.VPTVDVSVVDLTVK.L	17.2779	16.1359	13.7301	13.5723	21.7384	11.8329	14.993	14.2043	15.9724	16.5455	17.2523	18.308	12.1946	17.6954	16.3168	18.3647	17.2209	16.7842
sp|P00358|G3P2_YEAST	TDH2	Glyceraldehyde-3-phosphate dehydrogenase 2	12	1	R	K.VVITAPSSTAPM*FVM*GVNEEK.Y	30.3899	27.794	27.0334	29.71	29.0209	28.9132	37.9984	33.9385	28.8652	29.1643	28.8492	33.339	32.7615	28.7945	32.0406	34.4817	33.2176	29.0123
sp|P00358|G3P2_YEAST	TDH2	Glyceraldehyde-3-phosphate dehydrogenase 2	12	1	R	K.VVITAPSSTAPM*FVM*GVNEEK.Y	59.558	83.7367	59.2745	53.5363	62.9201	57.3549	74.3044	62.6473	61.4357	79.769	67.6353	62.8048	65.4074	61.5844	53.5245	63.3819	68.266	66.0711
sp|P00358|G3P2_YEAST	TDH2	Glyceraldehyde-3-phosphate dehydrogenase 2	12	1	R	K.VVITAPSSTAPM*FVM*GVNEEK.Y	22.1595	28.5048	29.7514	24.4235	25.7602	19.3494	21.6592	25.8372	28.05	29.5575	30.5508	28.6412	25.9922	25.5282	25.8846	25.7815	27.6594	22.7663
sp|P00358|G3P2_YEAST	TDH2	Glyceraldehyde-3-phosphate dehydrogenase 2	12	1	R	K.VVITAPSSTAPM*FVM*GVNEEK.Y	18.2741	26.0798	19.2628	25.5034	22.6274	20.9397	24.1247	25.0572	15.8642	27.2033	29.7373	22.4903	17.3687	22.0553	21.2726	25.4075	25.6009	25.1948
sp|P00358|G3P2_YEAST	TDH2	Glyceraldehyde-3-phosphate dehydrogenase 2	12	1	R	K.VVITAPSSTAPM*FVM*GVNEEK.Y	13.313	13.0003	16.0847	15.8345	13.9809	15.1026	13.651	13.1762	10.4776	9.36959	10.0848	14.4922	10.4395	13.7449	10.1861	18.2045	13.0493	11.0963
sp|P00358|G3P2_YEAST	TDH2	Glyceraldehyde-3-phosphate dehydrogenase 2	12	1	R	K.VVITAPSSTAPM*FVM*GVNEEK.Y	25.231	24.8482	33.466	29.8493	26.4465	18.7423	30.4444	26.95	23.1016	27.0493	26.6035	21.0728	23.7664	22.734	19.9369	27.8709	26.7515	22.6426
sp|P00358|G3P2_YEAST	TDH2	Glyceraldehyde-3-phosphate dehydrogenase 2	12	1	R	K.VVITAPSSTAPM*FVM*GVNEEK.Y	38.7319	43.3059	38.6632	33.5752	36.1861	34.462	44.6983	40.6188	37.3021	33.5287	37.0886	47.189	34.5284	39.4885	27.0953	37.7631	38.966	34.9137
sp|P00358|G3P2_YEAST	TDH2	Glyceraldehyde-3-phosphate dehydrogenase 2	12	1	R	K.VVITAPSSTAPM*FVM*GVNEEK.Y	15.3925	16.7473	15.8041	13.6077	18.6587	20.5874	18.546	19.0628	13.9134	15.4871	14.185	17.2858	17.9279	20.7305	17.11	18.7971	18.2268	14.4581
sp|P00358|G3P2_YEAST	TDH2	Glyceraldehyde-3-phosphate dehydrogenase 2	12	1	R	K.VVITAPSSTAPM*FVM*GVNEEK.Y	21.6271	20.548	13.2428	16.4771	19.1683	16.8446	23.091	23.9069	18.8601	19.251	15.5231	15.1447	16.11	15.8319	13.2647	17.589	24.2746	17.1606
sp|P00358|G3P2_YEAST	TDH2	Glyceraldehyde-3-phosphate dehydrogenase 2	12	1	R	K.VVITAPSSTAPM*FVM*GVNEEK.Y	36.1836	38.7724	37.9657	31.4643	30.8799	29.7815	40.4553	31.7943	31.1501	41.1643	44.1813	36.1642	33.9271	31.8599	20.095	34.7652	35.5192	39.3065
sp|P00358|G3P2_YEAST	TDH2	Glyceraldehyde-3-phosphate dehydrogenase 2	12	1	R	K.VVITAPSSTAPM*FVM*GVNEEK.Y	32.6255	36.4581	42.4204	36.7666	32.6579	32.9876	33.376	34.0498	40.9556	38.0255	30.5065	30.168	33.1267	29.9506	29.192	29.2791	34.352	33.3597
sp|P00358|G3P2_YEAST	TDH2	Glyceraldehyde-3-phosphate dehydrogenase 2	12	1	R	K.VVITAPSSTAPMFVM*GVNEEK.Y	43.9706	50.8867	43.9503	41.4922	45.1269	50.7246	45.0337	52.3128	36.4823	50.5851	39.931	42.7526	41.5649	38.6501	44.3821	43.7042	42.5635	48.0589
sp|P00358|G3P2_YEAST	TDH2	Glyceraldehyde-3-phosphate dehydrogenase 2	12	1	R	K.VVITAPSSTAPM*FVM*GVNEEK.Y	28.4891	37.2893	30.1802	28.462	29.366	24.4236	27.7316	33.5053	20.022	29.6928	33.7423	32.7096	25.5255	21.1067	29.4573	41.0782	30.2588	36.9769
sp|P00358|G3P2_YEAST	TDH2	Glyceraldehyde-3-phosphate dehydrogenase 2	12	1	R	K.VVITAPSSTAPM*FVMGVNEEK.Y	10.7846	14.5034	12.7447	7.62646	9.74811	7.80932	9.76141	11.2112	12.3326	15.6779	10.1196	12.5868	9.4973	9.92721	10.6108	15.3443	7.52687	10.2978
sp|P00358|G3P2_YEAST	TDH2	Glyceraldehyde-3-phosphate dehydrogenase 2	12	1	R	K.VVITAPSSTAPM*FVMGVNEEK.Y	50.4973	47.1383	45.2282	33.8516	51.3639	51.213	47.5237	57.5415	50.8521	54.5185	49.2561	45.5942	37.6229	45.4367	44.2741	50.9837	47.9038	43.2543
sp|P00358|G3P2_YEAST	TDH2	Glyceraldehyde-3-phosphate dehydrogenase 2	12	1	R	K.VVITAPSSTAPM*FVM*GVN@EEK.Y	22.6874	25.4694	29.3225	22.5338	18.2993	22.262	21.1242	21.9658	18.7238	22.2323	21.8723	23.7936	20.3298	18.8826	23.085	23.3729	21.8784	21.5602
sp|P00358|G3P2_YEAST	TDH2	Glyceraldehyde-3-phosphate dehydrogenase 2	12	1	R	K.VVITAPSSTAPM*FVMGVNEEK.Y	31.5286	39.722	35.7711	28.7563	33.6135	32.6228	35.895	30.0714	29.4193	40.6992	32.6321	32.5908	33.9647	35.9588	30.9902	44.671	31.7781	38.8547
sp|P00358|G3P2_YEAST	TDH2	Glyceraldehyde-3-phosphate dehydrogenase 2	12	1	R	K.VVITAPSSTAPM*FVMGVNEEK.Y	39.0584	39.7745	40.3481	36.52	28.6581	36.2724	40.6442	43.9578	33.6815	42.6945	47.2812	37.813	37.1519	33.2644	31.223	39.9711	42.7585	37.9019
sp|P00358|G3P2_YEAST	TDH2	Glyceraldehyde-3-phosphate dehydrogenase 2	12	1	R	K.VVITAPSSTAPM*FVM*GVNEEK.Y	17.6673	21.8651	17.5276	25.6096	20.2902	21.5363	23.562	17.9619	20.123	14.1911	18.6157	15.6825	18.3097	17.8005	13.2144	18.4136	18.9101	19.6213
[truncated: 164,606 more rows]
