# Supplementary material for: Proteome Profiling of S. cerevisiae Strains Lacking the Ubiquitin-Conjugating Enzymes Ubc4 and Ubc5 During Exponential Growth and After Heat Shock Treatment
Source: Microorganisms. 2024 Nov 5;12(11):2235. doi: 10.3390/microorganisms12112235 (PMC11596627; doi:10.3390/microorganisms12112235)
Supplement: Supplementary file 1 [file microorganisms-12-02235-s001.zip › Table S4.xlsx]

## Sheet: Table S4
Table S4: Differentially abundant proteins in exponentially growing ubc4∆ and ubc5∆ cells versus wild type cells. Tabs include data for 1) ubc4∆ vs wt and 2) ubc5∆ vs wt. Columns include: UniProt Protein ID, gene symbol, protein description, number of peptides per protein, log2 fold change, and log10 p-value (two-sided t-test). Related to Figure 2B and C.

## Sheet: ubc4 deleted cells
ubc4∆ cells
Protein decreasing in ubc4∆ cells							Protein increasing in ubc4∆ cells
Protein Id	Gene Symbol	Description	No. peptides	Log2 Fc ubc4/wt	log10 pvalue		Protein Id	Gene Symbol	Description	No. peptides	Log2 Fc ubc4/wt	log10 pvalue
sp|P15731|UBC4_YEAST	UBC4	Ubiquitin-conjugating enzyme E2 4	6	-2.44868	4.55459		sp|P25379|STDH_YEAST	CHA1	Catabolic L-serine/threonine dehydratase	47	1.54605	4.61074
sp|P19145|GAP1_YEAST	GAP1	General amino-acid permease GAP1	31	-1.95268	3.48386		sp|Q12391|YN11A_YEAST	TY1A-NL1	Transposon Ty1-NL1 Gag polyprotein	26	1.15685	4.46147
sp|P25346|GIT1_YEAST	GIT1	Glycerophosphoinositol transporter 1	12	-1.8473	4.16264		sp|P0C2I6|YL13B_YEAST	TY1B-LR3	Transposon Ty1-LR3 Gag-Pol polyprotein	3	1.12424	2.95429
sp|P00635|PPA5_YEAST	PHO5	Repressible acid phosphatase	11	-1.68387	2.55718		sp|P03872|REP2_YEAST	REP2	Partitioning protein REP2	34	1.1207	5.00825
sp|P38693|PPAC_YEAST	PHO12	Acid phosphatase PHO12	45	-1.57296	2.43629		sp|Q12273|YO11B_YEAST	TY1B-OL	Transposon Ty1-OL Gag-Pol polyprotein	369	1.11575	5.08611
sp|P38839|SPL2_YEAST	SPL2	Putative cyclin-dependent kinase inhibitor SPL2	2	-1.42009	4.39151		sp|O13535|YH11B_YEAST	TY1B-H	Transposon Ty1-H Gag-Pol polyprotein	4	1.11047	3.97605
sp|P41948|MEP2_YEAST	MEP2	Ammonium transporter MEP2	2	-1.41749	4.73951		sp|Q99337|YN12B_YEAST	TY1B-NL2	Transposon Ty1-NL2 Gag-Pol polyprotein	28	1.10771	4.27237
sp|P21826|MLS2_YEAST	DAL7	Malate synthase 2	2	-1.12907	2.20155		sp|P30952|MLS1_YEAST	MLS1	Malate synthase 1	14	1.06234	2.94747
sp|P25297|PHO84_YEAST	PHO84	Inorganic phosphate transporter PHO84	44	-1.10069	4.09304		sp|P47115|YJ26_YEAST	YJR056C	Uncharacterized protein YJR056C	2	1.03823	3.48169
sp|P38361|PHO89_YEAST	PHO89	Phosphate permease PHO89	3	-1.09061	4.56646		sp|Q04214|YM13B_YEAST	TY1B-MR1	Transposon Ty1-MR1 Gag-Pol polyprotein	20	0.994923	3.73256
sp|P53082|BOL2_YEAST	BOL2	BolA-like protein 2	2	-1.01437	2.07454		sp|P43633|ALK1_YEAST	ALK1	Serine/threonine-protein kinase Haspin homolog ALK1	19	0.86567	4.42498
sp|P40054|SERA_YEAST	SER3	D-3-phosphoglycerate dehydrogenase 1	22	-0.998422	2.80818		sp|P53882|TDA7_YEAST	TDA7	Topoisomerase I damage affected protein 7	1	0.85015	2.51867
sp|Q02725|VTC3_YEAST	VTC3	Vacuolar transporter chaperone 3	98	-0.945741	3.61362		sp|P33327|DHE2_YEAST	GDH2	NAD-specific glutamate dehydrogenase	71	0.820997	3.81398
sp|P08432|DCOR_YEAST	SPE1	Ornithine decarboxylase	4	-0.789359	3.61379		sp|P38079|YRO2_YEAST	YRO2	Protein YRO2	14	0.815653	2.59254
sp|P23585|HXT2_YEAST	HXT2	High-affinity glucose transporter HXT2	28	-0.747977	3.18301		sp|Q12472|YD21B_YEAST	TY2B-DR1	Transposon Ty2-DR1 Gag-Pol polyprotein	146	0.792994	4.26052
sp|P40353|ATF1_YEAST	ATF1	Alcohol O-acetyltransferase 1	5	-0.74687	3.63325		sp|P28240|ACEA_YEAST	ICL1	Isocitrate lyase	13	0.789886	2.41155
sp|P38697|IMDH2_YEAST	IMD2	Inosine-5'-monophosphate dehydrogenase 2	186	-0.737932	2.49066		sp|P03871|REP1_YEAST	REP1	Partitioning protein REP1	43	0.789572	4.54947
sp|P25376|AGP1_YEAST	AGP1	General amino acid permease AGP1	13	-0.731105	2.47564		sp|P38731|ARN1_YEAST	ARN1	Siderophore iron transporter ARN1	1	0.783015	2.37592
sp|P40312|CYB5_YEAST	CYB5	Cytochrome b5	35	-0.701347	3.12442		sp|P48015|GCST_YEAST	GCV1	Aminomethyltransferase, mitochondrial	32	0.779126	3.28643
sp|P32451|BIOB_YEAST	BIO2	Biotin synthase, mitochondrial	18	-0.696344	3.27286		sp|P43635|CISY3_YEAST	CIT3	Citrate synthase 3, mitochondrial	2	0.74398	3.53027
sp|P50094|IMDH4_YEAST	IMD4	Inosine-5'-monophosphate dehydrogenase 4	79	-0.693104	3.0465		sp|P28743|KIP2_YEAST	KIP2	Kinesin-like protein KIP2	9	0.738616	4.0185
sp|P40046|VTC1_YEAST	VTC1	Vacuolar transporter chaperone 1	10	-0.676123	4.00879		sp|P38616|YGP1_YEAST	YGP1	Protein YGP1	37	0.734493	2.04448
sp|P15380|PUT4_YEAST	PUT4	Proline-specific permease	7	-0.659261	3.13117		sp|Q03898|FIN1_YEAST	FIN1	Filament protein FIN1	6	0.730808	3.1702
sp|P69850|DAD3_YEAST	DAD3	DASH complex subunit DAD3	3	-0.64783	2.23226		sp|P32828|SLX5_YEAST	SLX5	E3 ubiquitin-protein ligase complex SLX5-SLX8 subunit SLX5	8	0.716726	4.42497
sp|P16467|PDC5_YEAST	PDC5	Pyruvate decarboxylase isozyme 2	249	-0.628881	2.42685		sp|P36006|MYO3_YEAST	MYO3	Myosin-3	68	0.705437	6.26012
sp|P37261|FRM2_YEAST	FRM2	Fatty acid repression mutant protein 2	5	-0.609032	2.89949		sp|P40476|PRM5_YEAST	PRM5	Pheromone-regulated membrane protein 5	15	0.70189	3.46711
sp|Q08822|ETFD_YEAST	CIR2	Probable electron transfer flavoprotein-ubiquinone oxidoreductase	44	-0.576143	4.09091		sp|Q06891|RAF_YEAST	RAF1	Trans-acting factor D	14	0.698586	3.94564
sp|P24869|CG22_YEAST	CLB2	G2/mitotic-specific cyclin-2	12	-0.565937	3.54293		sp|P32562|CDC5_YEAST	CDC5	Cell cycle serine/threonine-protein kinase CDC5/MSD2	7	0.698369	3.31629
sp|Q05998|THI7_YEAST	THI7	Thiamine transporter	10	-0.527985	3.42974		sp|P49095|GCSP_YEAST	GCV2	Glycine dehydrogenase (decarboxylating), mitochondrial	47	0.676298	3.6978
sp|P32528|DUR1_YEAST	DUR1,2	Urea amidolyase	30	-0.527826	3.44616		sp|P32339|HMX1_YEAST	HMX1	Heme-binding protein HMX1	12	0.675699	4.27516
sp|Q3E7B7|YD85C_YEAST	YDL085C-A	SERF-like protein YDL085C-A	1	-0.527403	2.01631		sp|P38840|ARO9_YEAST	ARO9	Aromatic amino acid aminotransferase 2	104	0.674329	4.77886
sp|P32564|SCM4_YEAST	SCM4	Protein SCM4	13	-0.516653	4.07853		sp|Q02979|GDE1_YEAST	GDE1	Glycerophosphocholine phosphodiesterase GDE1	47	0.671514	4.07793
sp|Q12680|GLT1_YEAST	GLT1	Glutamate synthase [NADH]	266	-0.515626	5.6816		sp|Q06698|YL419_YEAST	YLR419W	Putative ATP-dependent RNA helicase YLR419W	92	0.655786	4.08072
							sp|P38838|WSS1_YEAST	WSS1	DNA-dependent metalloprotease WSS1	1	0.649884	2.50571
							sp|P53293|YG3W_YEAST	YGR168C	Uncharacterized protein YGR168C	2	0.64532	2.00699
							sp|Q04217|DHR1_YEAST	ECM16	Probable ATP-dependent RNA helicase DHR1	102	0.626839	3.9408
							sp|P38760|MIP6_YEAST	MIP6	RNA-binding protein MIP6	6	0.625262	2.88844
							sp|P47146|ABM1_YEAST	ABM1	Aberrant microtubules protein 1	1	0.594484	2.66269
							sp|P05150|OTC_YEAST	ARG3	Ornithine carbamoyltransferase	24	0.589031	4.12165
							sp|P14180|CHS2_YEAST	CHS2	Chitin synthase 2	42	0.58581	4.10449
							sp|Q12038|SRO7_YEAST	SRO7	Lethal(2) giant larvae protein homolog SRO7	54	0.582974	3.98925
							sp|P38277|YBY8_YEAST	YBR138C	Uncharacterized protein YBR138C	4	0.581521	2.98788
							sp|Q08234|YO075_YEAST	YOL075C	Uncharacterized ABC transporter ATP-binding protein/permease YOL075C	1	0.580815	2.18951
							sp|Q06143|DIC1_YEAST	DIC1	Mitochondrial dicarboxylate transporter	24	0.577543	4.10455
							sp|P00890|CISY1_YEAST	CIT1	Citrate synthase, mitochondrial	80	0.573603	2.22761
							sp|P43545|SNZ3_YEAST	SNZ3	Probable pyridoxal 5'-phosphate synthase subunit SNZ3	14	0.570843	3.78387
							sp|Q05979|KYNU_YEAST	BNA5	Kynureninase	29	0.566143	4.66326
							sp|P02829|HSP82_YEAST	HSP82	ATP-dependent molecular chaperone HSP82	54	0.565115	3.32487
							sp|P38892|CRG1_YEAST	CRG1	Probable S-adenosylmethionine-dependent methyltransferase CRG1	23	0.563611	3.62646
							sp|P34244|HSL1_YEAST	HSL1	Probable serine/threonine-protein kinase HSL1	30	0.558258	3.58589
							sp|P03870|FLP_YEAST	FLP1	Site-specific recombinase Flp	11	0.555443	3.55904
							sp|P33749|MSN4_YEAST	MSN4	Zinc finger protein MSN4	10	0.554793	3.01926
							sp|Q03180|PIR3_YEAST	PIR3	Cell wall mannoprotein PIR3	3	0.55398	3.2053
							sp|Q12428|PRPD_YEAST	PDH1	Probable 2-methylcitrate dehydratase	15	0.549496	3.23026
							sp|Q01574|ACS1_YEAST	ACS1	Acetyl-coenzyme A synthetase 1	15	0.548828	2.28201
							sp|Q08975|THI21_YEAST	THI21	Hydroxymethylpyrimidine/phosphomethylpyrimidine kinase THI21	6	0.548596	3.15222
							sp|P40579|YIV5_YEAST	YIR035C	Uncharacterized oxidoreductase YIR035C	18	0.544163	3.34821
							sp|P0C2I4|YH11A_YEAST	TY1A-H	Transposon Ty1-H Gag polyprotein	2	0.53842	2.96204
							sp|P47771|ALDH2_YEAST	ALD2	Aldehyde dehydrogenase [NAD(P)+] 1	18	0.524883	3.63909
							sp|P53080|EDC1_YEAST	EDC1	Enhancer of mRNA-decapping protein 1	8	0.513887	3.32017
							sp|Q12333|FRE7_YEAST	FRE7	Ferric/cupric reductase transmembrane component 7	9	0.506583	2.08897
							sp|P32316|ACH1_YEAST	ACH1	Acetyl-CoA hydrolase	49	0.504851	2.84541
							sp|P37291|GLYC_YEAST	SHM2	Serine hydroxymethyltransferase, cytosolic	101	0.503925	4.22691
							sp|Q12355|PST1_YEAST	PST1	Cell wall mannoprotein PST1	14	0.502418	2.18561
							sp|P47125|I23O_YEAST	BNA2	Indoleamine 2,3-dioxygenase	33	0.500805	4.02451

## Sheet: ubc5 deleted cells
ubc5∆ cells
Protein decreasing in ubc5∆ cells							Protein increasing in ubc5∆ cells
Protein Id	Gene Symbol	Description	No. peptides	Log2 Fc ubc4/wt	log10 pvalue		Protein Id	Gene Symbol	Description	No. peptides	Log2 Fc ubc4/wt	log10 pvalue
sp|P15732|UBC5_YEAST	UBC5	Ubiquitin-conjugating enzyme E2-16 kDa	6	-0.669821	3.2307		none
sp|P69850|DAD3_YEAST	DAD3	DASH complex subunit DAD3	3	-0.597483	2.0224
