# Supplementary material for: Proteome Profiling of S. cerevisiae Strains Lacking the Ubiquitin-Conjugating Enzymes Ubc4 and Ubc5 During Exponential Growth and After Heat Shock Treatment
Source: Microorganisms. 2024 Nov 5;12(11):2235. doi: 10.3390/microorganisms12112235 (PMC11596627; doi:10.3390/microorganisms12112235)
Supplement: Supplementary file 1 [file microorganisms-12-02235-s001.zip › Table S5.xlsx]

## Sheet: Table S5
Table S5: Differentially abundant proteins between exponential growth and heat shock in wt, as well as ubc4∆ and ubc5∆ cells. Tabs include data for 1) wt, 2) ubc4∆, and 3) ubc5∆ strains. Columns include: UniProt Protein ID, gene symbol, protein description, number of peptides per protein, log2 fold change, and log10 p-value (two-sided t-test). This table is related to Figure 3A-C.

## Sheet: wt
wt cells
Protein decreasing in wt cells							Protein increasing in wt cells
Protein Id	Gene Symbol	Description	No. peptides	Log2 Fc (42°C/25°C)	log10 pvalue		Protein Id	Gene Symbol	Description	No. peptides	Log2 Fc (42°C/25°C)	log10 pvalue
sp|P53320|MTM1_YEAST	MTM1	Mitochondrial carrier protein MTM1	5	-1.63397	4.63059		sp|Q2V2P0|YP145_YEAST	YPR145C-A	Uncharacterized protein YPR145C-A	4	2.76068	6.44109
sp|Q12032|AIM41_YEAST	AIM41	Altered inheritance of mitochondria protein 41, mitochondrial	21	-1.37419	4.77581		sp|P0CX81|MTCU2_YEAST	CUP1-2	Copper metallothionein 1-2	10	1.63378	6.39713
sp|P38202|YBC8_YEAST	YBL028C	UPF0642 protein YBL028C	10	-1.37381	4.15841		sp|P06115|CATT_YEAST	CTT1	Catalase T	80	1.8864	6.20587
sp|Q03419|IZH1_YEAST	IZH1	ADIPOR-like receptor IZH1	7	-1.30718	4.45036		sp|P38804|SDO1L_YEAST	RTC3	Restriction of telomere capping protein 3	44	2.74513	6.10794
sp|Q12338|RNH2C_YEAST	RNH203	Ribonuclease H2 subunit C	3	-1.08048	3.88217		sp|P35191|MDJ1_YEAST	MDJ1	DnaJ homolog 1, mitochondrial	57	0.81198	5.99189
sp|Q03687|ANY1_YEAST	ANY1	Scramblase ANY1	7	-1.05143	2.15081		sp|P33416|HSP78_YEAST	HSP78	Heat shock protein 78, mitochondrial	262	2.14013	5.93673
sp|P53189|SCW11_YEAST	SCW11	Probable family 17 glucosidase SCW11	3	-1.03226	4.06137		sp|P38260|FES1_YEAST	FES1	Hsp70 nucleotide exchange factor FES1	77	1.54704	5.78222
sp|P41913|GDS1_YEAST	GDS1	Protein GDS1	5	-0.987215	4.66472		sp|P48365|GYP7_YEAST	GYP7	GTPase-activating protein GYP7	45	0.705403	5.76758
sp|P38954|IPT1_YEAST	IPT1	Inositolphosphotransferase 1	9	-0.963122	3.08087		sp|Q12525|MHT1_YEAST	MHT1	Homocysteine S-methyltransferase 1	11	0.521236	5.52095
sp|P12866|STE6_YEAST	STE6	Alpha-factor-transporting ATPase	56	-0.923526	3.20344		sp|P15705|STI1_YEAST	STI1	Heat shock protein STI1	225	1.07383	5.48996
sp|P07270|PHO4_YEAST	PHO4	Phosphate system positive regulatory protein PHO4	6	-0.915378	3.30249		sp|Q12449|AHA1_YEAST	AHA1	Hsp90 co-chaperone AHA1	62	0.868002	5.42866
sp|Q12082|YD157_YEAST	YDL157C	Uncharacterized protein YDL157C, mitochondrial	5	-0.908792	3.91761		sp|P38970|HAL5_YEAST	HAL5	Serine/threonine-protein kinase HAL5	41	0.669399	5.2955
sp|Q08004|BUD20_YEAST	BUD20	Bud site selection protein 20	28	-0.849819	3.83924		sp|Q12252|PHM7_YEAST	PHM7	Phosphate metabolism protein 7	10	1.31449	5.29341
sp|P09007|SRD1_YEAST	SRD1	Pre-rRNA-processing protein SRD1	1	-0.844239	2.13218		sp|P53316|YG5B_YEAST	YGR250C	Uncharacterized RNA-binding protein YGR250C	84	1.32319	5.28103
sp|P23776|EXG1_YEAST	EXG1	Glucan 1,3-beta-glucosidase I/II	43	-0.822098	4.53545		sp|Q08202|OPI10_YEAST	OPI10	Protein OPI10	19	1.01317	5.26531
sp|P39724|BOL3_YEAST	BOL3	BolA-like protein 3	5	-0.811217	2.34435		sp|P22202|HSP74_YEAST	SSA4	Heat shock protein SSA4	461	1.59796	5.25878
sp|Q3E7A3|YJ133_YEAST	YJL133C-A	Uncharacterized protein YJL133C-A	5	-0.807189	2.04575		sp|Q12256|TPO4_YEAST	TPO4	Polyamine transporter 4	23	1.15704	5.1701
sp|P53322|TNA1_YEAST	TNA1	High-affinity nicotinic acid transporter	12	-0.782322	5.67516		sp|P25294|SIS1_YEAST	SIS1	Protein SIS1	108	1.16745	5.13049
sp|P13483|DATI_YEAST	DAT1	Oligo(A)/oligo(T)-binding protein	2	-0.778613	2.2124		sp|Q06449|PIN3_YEAST	PIN3	[PSI+] inducibility protein 3	33	1.69622	5.0771
sp|P53171|GEP7_YEAST	GEP7	Genetic interactor of prohibitin 7, mitochondrial	6	-0.746544	2.61136		sp|P53940|APJ1_YEAST	APJ1	J domain-containing protein APJ1	29	1.77323	5.06846
sp|P40963|SAS2_YEAST	SAS2	Histone acetyltransferase SAS2	1	-0.744093	2.51026		sp|P47146|ABM1_YEAST	ABM1	Aberrant microtubules protein 1	1	1.03094	4.96968
sp|Q2V2Q1|ADF1_YEAST	ADF1	Antisense of depressing factor protein 1	9	-0.713564	3.03025		sp|P54005|DIA1_YEAST	DIA1	Protein DIA1	24	1.88192	4.96592
sp|Q02204|RM13_YEAST	MRPL13	54S ribosomal protein L13, mitochondrial	17	-0.687748	3.74018		sp|P22517|KCC2_YEAST	CMK2	Calcium/calmodulin-dependent protein kinase II	57	1.47271	4.67772
sp|P12685|TRK1_YEAST	TRK1	High-affinity potassium transport protein	2	-0.685314	2.31853		sp|Q08909|YO385_YEAST	YOR385W	Uncharacterized protein YOR385W	30	1.54531	4.67115
sp|P34233|ASH1_YEAST	ASH1	Transcriptional regulatory protein ASH1	3	-0.685263	2.78436		sp|O14467|MBF1_YEAST	MBF1	Multiprotein-bridging factor 1	43	1.33343	4.67053
sp|P69850|DAD3_YEAST	DAD3	DASH complex subunit DAD3	3	-0.683571	2.11347		sp|P25619|HSP30_YEAST	HSP30	30 kDa heat shock protein	15	2.66969	4.64727
sp|P23285|CYPB_YEAST	CPR2	Peptidyl-prolyl cis-trans isomerase B	11	-0.682178	2.69948		sp|P10591|HSP71_YEAST	SSA1	Heat shock protein SSA1	117	1.03705	4.64037
sp|P38801|LRP1_YEAST	LRP1	Exosome complex protein LRP1	12	-0.637312	3.52677		sp|P25491|MAS5_YEAST	YDJ1	Mitochondrial protein import protein MAS5	114	0.558798	4.60859
sp|P38967|TAT2_YEAST	TAT2	Tryptophan permease	9	-0.619385	3.24262		sp|P53303|ZPR1_YEAST	ZPR1	Zinc finger protein ZPR1	150	1.10456	4.58868
sp|P32526|KAR9_YEAST	KAR9	Karyogamy protein KAR9	1	-0.614762	2.01953		sp|P47976|CTH1_YEAST	CTH1	mRNA decay factor CTH1	5	0.796857	4.5609
sp|P38180|YBI1_YEAST	YBL081W	Uncharacterized protein YBL081W	5	-0.603093	2.55842		sp|P53275|YG37_YEAST	YGR127W	Uncharacterized protein YGR127W	9	1.02645	4.55817
sp|P38783|FYV4_YEAST	FYV4	Protein FYV4, mitochondrial	7	-0.601747	3.67335		sp|P31539|HS104_YEAST	HSP104	Heat shock protein 104	464	2.42055	4.54443
sp|Q12333|FRE7_YEAST	FRE7	Ferric/cupric reductase transmembrane component 7	9	-0.599684	2.66398		sp|Q01589|SED1_YEAST	SED1	Cell wall protein SED1	7	1.57379	4.5391
sp|Q08562|ULS1_YEAST	ULS1	ATP-dependent helicase ULS1	3	-0.598206	2.17069		sp|Q12358|JLP1_YEAST	JLP1	Alpha-ketoglutarate-dependent sulfonate dioxygenase	8	1.05993	4.53432
sp|P39980|SIT1_YEAST	SIT1	Siderophore iron transporter 1	7	-0.597681	2.71318		sp|P33300|SUR1_YEAST	SUR1	Mannosyl phosphorylinositol ceramide synthase SUR1	20	0.621005	4.52209
sp|Q05871|ECI1_YEAST	ECI1	3,2-trans-enoyl-CoA isomerase	1	-0.596905	3.25542		sp|Q07442|BDF2_YEAST	BDF2	Bromodomain-containing factor 2	28	1.00301	4.51099
sp|P32591|SWI3_YEAST	SWI3	SWI/SNF complex subunit SWI3	46	-0.589719	3.5111		sp|P25515|VATL1_YEAST	VMA3	V-type proton ATPase subunit c	2	1.1065	4.49825
sp|P29029|CHIT_YEAST	CTS1	Endochitinase	12	-0.589084	4.22748		sp|P33122|TYE7_YEAST	TYE7	Serine-rich protein TYE7	2	0.977263	4.46221
sp|Q12416|WHI5_YEAST	WHI5	G1-specific transcriptional repressor WHI5	5	-0.586201	2.91038		sp|P39987|HSP7E_YEAST	ECM10	Heat shock protein SSC3, mitochondrial	3	1.11723	4.45361
sp|Q03020|ISU1_YEAST	ISU1	Iron sulfur cluster assembly protein 1, mitochondrial	6	-0.582266	2.45345		sp|P38715|GRE3_YEAST	GRE3	NADPH-dependent aldose reductase GRE3	90	2.01564	4.43716
sp|P40897|OPT1_YEAST	OPT1	Oligopeptide transporter 1	14	-0.58098	3.24281		sp|P40489|XBP1_YEAST	XBP1	Transcriptional repressor XBP1	4	0.873332	4.31183
sp|P36064|COXM1_YEAST	CMC1	COX assembly mitochondrial protein	3	-0.577581	2.72928		sp|Q06177|TMA10_YEAST	TMA10	Translation machinery-associated protein 10	25	2.37514	4.30219
sp|P53753|ENG1_YEAST	DSE4	Endo-1,3(4)-beta-glucanase 1	12	-0.575263	4.28063		sp|P15108|HSC82_YEAST	HSC82	ATP-dependent molecular chaperone HSC82	552	0.994242	4.24234
sp|P40215|NDH1_YEAST	NDE1	External NADH-ubiquinone oxidoreductase 1, mitochondrial	115	-0.575098	3.22394		sp|P38427|TSL1_YEAST	TSL1	Trehalose synthase complex regulatory subunit TSL1	116	1.60962	4.2175
sp|Q07821|ISA1_YEAST	ISA1	Iron-sulfur assembly protein 1	1	-0.567447	3.03026		sp|P35181|AP1S1_YEAST	APS1	AP-1 complex subunit sigma-1	4	1.37496	4.20758
sp|P53874|UBP10_YEAST	UBP10	Ubiquitin carboxyl-terminal hydrolase 10	43	-0.566254	3.72576		sp|Q12498|PRM4_YEAST	PRM4	Pheromone-regulated membrane protein 4	5	1.0046	4.17406
sp|Q12089|AEP3_YEAST	AEP3	ATPase expression protein 3	3	-0.565653	2.14488		sp|O13577|DIF1_YEAST	DIF1	Damage-regulated import facilitator 1	4	0.736071	4.13838
sp|P47138|DPH4_YEAST	JJJ3	Diphthamide biosynthesis protein 4	3	-0.56266	2.16036		sp|P32505|NAB2_YEAST	NAB2	Nuclear polyadenylated RNA-binding protein NAB2	24	0.540958	4.12061
sp|P53721|RCF2_YEAST	RCF2	Respiratory supercomplex factor 2, mitochondrial	13	-0.561528	3.17336		sp|P53849|GIS2_YEAST	GIS2	Zinc finger protein GIS2	33	1.7823	4.08382
sp|P32791|FRE1_YEAST	FRE1	Ferric/cupric reductase transmembrane component 1	48	-0.549525	2.44822		sp|Q12329|HSP42_YEAST	HSP42	Heat shock protein 42	41	2.38227	4.06124
sp|P37302|APE3_YEAST	APE3	Aminopeptidase Y	61	-0.543436	4.74898		sp|P32329|YPS1_YEAST	YPS1	Aspartic proteinase 3	5	1.04847	4.00605
sp|P53239|COX18_YEAST	COX18	Cytochrome c oxidase assembly protein COX18, mitochondrial	3	-0.537415	2.94655		sp|P53834|HCH1_YEAST	HCH1	Hsp90 co-chaperone HCH1	36	0.553132	3.99309
sp|Q08215|PEX15_YEAST	PEX15	Peroxisomal membrane protein PEX15	5	-0.531364	2.54101		sp|P46679|STB2_YEAST	STB2	Protein STB2	3	0.612368	3.99061
sp|P42845|STB1_YEAST	STB1	Protein STB1	8	-0.528516	3.92878		sp|P09368|PUT1_YEAST	PUT1	Proline dehydrogenase, mitochondrial	20	1.24921	3.96515
sp|P14737|RAD9_YEAST	RAD9	DNA repair protein RAD9	31	-0.526163	3.38362		sp|Q00055|GPD1_YEAST	GPD1	Glycerol-3-phosphate dehydrogenase [NAD(+)] 1	75	0.551024	3.94584
sp|P53251|SLX9_YEAST	SLX9	Ribosome biogenesis protein SLX9	26	-0.520561	3.70104		sp|P09232|PRTB_YEAST	PRB1	Cerevisin	81	1.68696	3.93918
sp|P38969|PNT1_YEAST	PNT1	Pentamidine resistance factor, mitochondrial	17	-0.519735	3.74197		sp|Q05498|FCF1_YEAST	FCF1	rRNA-processing protein FCF1	8	0.85587	3.87466
sp|P40007|NOP16_YEAST	NOP16	Nucleolar protein 16	29	-0.517709	3.80307		sp|Q12508|RMD5_YEAST	RMD5	E3 ubiquitin-protein ligase RMD5	10	0.616647	3.86175
sp|P53255|DRN1_YEAST	DRN1	CWF19-like protein DRN1	24	-0.513499	3.77852		sp|P0CX26|RL43B_YEAST	RPL43B	60S ribosomal protein L43-B	58	0.771193	3.8565
sp|Q9URQ5|HTL1_YEAST	HTL1	High temperature lethal protein 1	5	-0.509098	2.33735		sp|Q06144|ORM2_YEAST	ORM2	Protein ORM2	14	1.03927	3.83024
sp|P33749|MSN4_YEAST	MSN4	Zinc finger protein MSN4	10	-0.505205	2.72739		sp|Q02209|YKZ1_YEAST	YKR011C	Uncharacterized protein YKR011C	17	1.41729	3.82211
sp|P39533|ACON2_YEAST	ACO2	Homocitrate dehydratase, mitochondrial	79	-0.503851	3.82575		sp|Q12202|OSW2_YEAST	OSW2	Outer spore wall protein 2	15	1.67427	3.81433
sp|P50077|CCH1_YEAST	CCH1	Calcium-channel protein CCH1	12	-0.503711	3.30482		sp|Q03677|MTND_YEAST	ADI1	1,2-dihydroxy-3-keto-5-methylthiopentene dioxygenase	22	0.593242	3.81308
sp|P46948|RRP41_YEAST	SKI6	Exosome complex component SKI6	16	-0.503408	2.09484		sp|P36053|ELF1_YEAST	ELF1	Transcription elongation factor 1	11	1.34956	3.74759
sp|P32451|BIOB_YEAST	BIO2	Biotin synthase, mitochondrial	18	-0.502662	2.79223		sp|P40025|PHM8_YEAST	PHM8	Phosphate metabolism protein 8	15	0.607486	3.73018
sp|P33308|MED9_YEAST	CSE2	Mediator of RNA polymerase II transcription subunit 9	6	-0.502487	3.4737		sp|P25649|AHC2_YEAST	AHC2	ADA histone acetyltransferase complex component 2	2	0.724174	3.66229
							sp|P38929|ATC2_YEAST	PMC1	Calcium-transporting ATPase 2	62	0.545763	3.64712
							sp|P38246|ECM8_YEAST	ECM8	Protein ECM8	2	1.46971	3.61427
							sp|P38288|TOS1_YEAST	TOS1	Protein TOS1	27	0.839206	3.60741
							sp|P53233|FMP48_YEAST	FMP48	Probable serine/threonine-protein kinase FMP48	2	1.4685	3.59182
							sp|P40886|HXT8_YEAST	HXT8	Hexose transporter HXT8	3	1.04349	3.59141
							sp|Q12044|RCN2_YEAST	RCN2	Regulator of calcineurin 2	37	0.653908	3.5893
							sp|P03870|FLP_YEAST	FLP1	Site-specific recombinase Flp	11	1.03535	3.57918
							sp|Q06991|PUN1_YEAST	PUN1	Protein PUN1	21	1.02113	3.57633
							sp|Q12404|MPD1_YEAST	MPD1	Protein disulfide-isomerase MPD1	25	0.68959	3.5752
							sp|P36135|UTH1_YEAST	UTH1	Probable secreted beta-glucosidase UTH1	20	1.24089	3.54856
							sp|Q06835|RDS3_YEAST	RDS3	Pre-mRNA-splicing factor RDS3	7	0.601083	3.51405
							sp|P02829|HSP82_YEAST	HSP82	ATP-dependent molecular chaperone HSP82	54	2.67707	3.49345
							sp|P41546|HAC1_YEAST	HAC1	Transcriptional activator HAC1	3	2.65851	3.48686
							sp|P25572|YCE2_YEAST	YCL042W	Putative uncharacterized protein YCL042W	2	1.25704	3.47831
							sp|Q05777|NCW2_YEAST	NCW2	Cell wall biogenesis protein NCW2	5	2.4165	3.46804
							sp|P15992|HSP26_YEAST	HSP26	Heat shock protein 26	198	2.59624	3.46301
							sp|P03871|REP1_YEAST	REP1	Partitioning protein REP1	43	0.56088	3.44082
							sp|Q03465|RPN4_YEAST	RPN4	Protein RPN4	6	1.13147	3.40686
							sp|P06780|RHO1_YEAST	RHO1	GTP-binding protein RHO1	27	0.676901	3.40246
							sp|P23180|AIM17_YEAST	AIM17	Probable oxidoreductase AIM17	74	1.32905	3.39467
							sp|P53334|SCW4_YEAST	SCW4	Probable family 17 glucosidase SCW4	50	0.505193	3.38346
							sp|P16474|BIP_YEAST	KAR2	Endoplasmic reticulum chaperone BiP	222	1.33054	3.35678
							sp|P35198|MTH1_YEAST	MTH1	Protein MTH1	2	1.0842	3.35141
							sp|P47072|YJB6_YEAST	YJL016W	Uncharacterized protein YJL016W	4	1.02082	3.34205
							sp|P40303|PSA4_YEAST	PRE6	Proteasome subunit alpha type-4	38	0.55982	3.3295
							sp|Q12144|PER33_YEAST	PER33	Pore and endoplasmic reticulum protein of 33 kDa	6	0.551531	3.32903
							sp|P39713|BDH2_YEAST	BDH2	Probable diacetyl reductase [(R)-acetoin forming] 2	23	0.928421	3.31118
							sp|P25338|MPO1_YEAST	MPO1	2-hydroxy-palmitic acid dioxygenase MPO1	4	0.520248	3.29634
							sp|P38128|SMP1_YEAST	SMP1	Transcription factor SMP1	2	1.86591	3.29214
							sp|Q04921|SPR28_YEAST	SPR28	Sporulation-regulated protein 28	2	0.617958	3.24713
							sp|P53750|YN93_YEAST	YNR064C	Uncharacterized hydrolase YNR064C	1	1.74868	3.18635
							sp|P36019|YPT53_YEAST	YPT53	GTP-binding protein YPT53	8	1.1307	3.18401
							sp|P53184|PNC1_YEAST	PNC1	Nicotinamidase	46	1.3401	3.15986
							sp|P05150|OTC_YEAST	ARG3	Ornithine carbamoyltransferase	24	0.554751	3.14668
							sp|P36091|DCW1_YEAST	DCW1	Mannan endo-1,6-alpha-mannosidase DCW1	6	0.728777	3.12428
							sp|Q12157|APC11_YEAST	APC11	Anaphase-promoting complex subunit 11	1	0.762295	3.12269
							sp|O43137|YB085_YEAST	YBR085C-A	Uncharacterized protein YBR085C-A	14	1.45708	3.09273
							sp|P53147|TOS8_YEAST	TOS8	Homeobox protein TOS8	1	1.88542	3.08323
							sp|P53047|RTA1_YEAST	RTA1	Protein RTA1	2	1.72393	3.06403
							sp|Q06337|EAF1_YEAST	EAF1	Chromatin modification-related protein EAF1	19	0.561039	3.04868
							sp|Q3E756|YB029_YEAST	YBL029C-A	UPF0768 protein YBL029C-A	5	0.608038	3.00799
							sp|P43560|LAM5_YEAST	LAM5	Membrane-anchored lipid-binding protein LAM5	6	0.544503	2.99946
							sp|Q6Q5K6|HUG1_YEAST	HUG1	MEC1-mediated checkpoint protein HUG1	2	1.87827	2.98597
							sp|Q03579|LIP1_YEAST	LIP1	Ceramide synthase subunit LIP1	5	1.06915	2.97451
							sp|P53691|PPID_YEAST	CPR6	Peptidyl-prolyl cis-trans isomerase CPR6	155	1.64813	2.97234
							sp|P38841|YHT8_YEAST	YHR138C	Uncharacterized protein YHR138C	6	0.62544	2.9681
							sp|P53101|STR3_YEAST	STR3	Cystathionine beta-lyase	9	1.30172	2.9662
							sp|P13130|SS100_YEAST	SPS100	Sporulation-specific wall maturation protein	1	1.81422	2.9652
							sp|P09435|HSP73_YEAST	SSA3	Heat shock protein SSA3	45	2.79332	2.93726
							sp|P38013|AHP1_YEAST	AHP1	Peroxiredoxin AHP1	94	0.567079	2.9174
							sp|P40043|RGI1_YEAST	RGI1	Respiratory growth induced protein 1	18	2.16769	2.90027
							sp|Q12361|GPR1_YEAST	GPR1	G protein-coupled receptor GPR1	11	0.809386	2.89382
							sp|P28003|FUN19_YEAST	FUN19	SWIRM domain-containing protein FUN19	16	1.30385	2.858
							sp|P41817|CUP9_YEAST	CUP9	Homeobox protein CUP9	2	0.798857	2.82087
							sp|P19073|CDC42_YEAST	CDC42	Cell division control protein 42	11	0.525882	2.82046
							sp|P47096|3HAO_YEAST	BNA1	3-hydroxyanthranilate 3,4-dioxygenase	30	0.532284	2.81563
							sp|O13547|CCW14_YEAST	CCW14	Covalently-linked cell wall protein 14	13	1.90595	2.81428
							sp|P53286|BTN2_YEAST	BTN2	Protein BTN2	65	2.37085	2.79984
							sp|P35996|RM38_YEAST	MRPL38	54S ribosomal protein L38, mitochondrial	18	0.84253	2.78248
							sp|P25566|MXR2_YEAST	MXR2	Peptide methionine sulfoxide reductase 2	3	1.11342	2.74675
							sp|P00127|QCR6_YEAST	QCR6	Cytochrome b-c1 complex subunit 6, mitochondrial	16	0.68148	2.72711
							sp|Q04368|CSI1_YEAST	CSI1	Cop9 signalosome-interactor 1	2	0.787446	2.72564
							sp|P06781|RHO2_YEAST	RHO2	GTP-binding protein RHO2	11	0.658166	2.72439
							sp|Q03103|ERO1_YEAST	ERO1	Endoplasmic oxidoreductin-1	77	1.31096	2.7163
							sp|Q12177|YL056_YEAST	YLL056C	Uncharacterized protein YLL056C	1	2.1216	2.71565
							sp|Q04341|MIX14_YEAST	MIX14	Mitochondrial intermembrane space cysteine motif-containing protein MIX14	8	0.572857	2.71564
							sp|P47125|I23O_YEAST	BNA2	Indoleamine 2,3-dioxygenase	33	2.1918	2.71152
							sp|P39714|BDH1_YEAST	BDH1	(R,R)-butanediol dehydrogenase	27	1.25397	2.70079
							sp|P38325|OM14_YEAST	OM14	Mitochondrial outer membrane protein OM14	7	1.43072	2.70018
							sp|P53289|RTS3_YEAST	RTS3	Protein phosphatase type 2A regulatory subunit RTS3	22	1.94045	2.69242
							sp|P32472|FKBP2_YEAST	FPR2	Peptidyl-prolyl cis-trans isomerase FPR2	17	0.658856	2.67073
							sp|P50107|LGUL_YEAST	GLO1	Lactoylglutathione lyase	27	0.629349	2.67032
							sp|P47086|YJY1_YEAST	YJR011C	Uncharacterized protein YJR011C	3	0.530752	2.65973
							sp|P32911|SUI1_YEAST	SUI1	Eukaryotic translation initiation factor eIF-1	38	0.666091	2.65258
							sp|P31688|TPS2_YEAST	TPS2	Trehalose-phosphatase	131	0.648763	2.64386
							sp|P38314|SDS24_YEAST	SDS24	Protein SDS24	23	0.671201	2.61839
							sp|Q06389|NCS1_YEAST	FRQ1	Calcium-binding protein NCS-1	12	0.69755	2.61764
							sp|Q04406|EMI1_YEAST	EMI1	Early meiotic induction protein 1	4	0.631815	2.60256
							sp|P38229|GIP1_YEAST	GIP1	GLC7-interacting protein 1	2	0.816657	2.58442
							sp|P14680|YAK1_YEAST	YAK1	Dual specificity protein kinase YAK1	29	0.539922	2.54831
							sp|Q12331|YFAS1_YEAST	YDR262W	FAS1 domain-containing protein YDR262W	19	0.57179	2.53638
							sp|P30620|PSO2_YEAST	PSO2	DNA cross-link repair protein PSO2/SNM1	2	1.28198	2.53558
							sp|P00045|CYC7_YEAST	CYC7	Cytochrome c isoform 2	10	1.84981	2.53195
							sp|P41733|CDC91_YEAST	GAB1	GPI transamidase component GAB1	6	0.793366	2.52885
							sp|P13587|ATN1_YEAST	ENA1	Sodium transport ATPase 1	1	0.958696	2.51821
							sp|P50277|BIOA_YEAST	BIO3	Adenosylmethionine-8-amino-7-oxononanoate aminotransferase	3	0.860629	2.50194
							sp|P53315|SOL4_YEAST	SOL4	6-phosphogluconolactonase 4	19	1.45449	2.47644
							sp|Q08387|DNLI4_YEAST	DNL4	DNA ligase 4	2	0.527591	2.47626
							sp|Q00764|TPS1_YEAST	TPS1	Alpha,alpha-trehalose-phosphate synthase [UDP-forming] 56 kDa subunit	71	0.780199	2.47428
							sp|Q08108|PLB3_YEAST	PLB3	Lysophospholipase 3	6	0.771973	2.46754
							sp|P38754|RL14B_YEAST	RPL14B	60S ribosomal protein L14-B	8	0.973911	2.46535
							sp|P34760|TSA1_YEAST	TSA1	Peroxiredoxin TSA1	127	0.657528	2.45829
							sp|P19541|RDS2_YEAST	RDS2	Regulator of drug sensitivity 2	2	1.22078	2.42895
							sp|P53215|THG1_YEAST	THG1	tRNA(His) guanylyltransferase	2	0.750978	2.41805
							sp|Q05827|HOR7_YEAST	HOR7	Protein HOR7	3	1.48344	2.41304
							sp|Q07551|KAR_YEAST	YDL124W	NADPH-dependent alpha-keto amide reductase	91	0.929108	2.40599
							sp|Q06469|CUR1_YEAST	CUR1	Curing of [URE3] protein 1	2	1.15052	2.38833
							sp|Q06891|RAF_YEAST	RAF1	Trans-acting factor D	14	0.542795	2.37016
							sp|Q12523|YP247_YEAST	YPL247C	WD repeat-containing protein YPL247C	11	0.613306	2.36949
							sp|P16965|STF2_YEAST	STF2	ATPase-stabilizing factor 15 kDa protein	14	1.89979	2.36908
							sp|Q06524|SUE1_YEAST	SUE1	Protein SUE1, mitochondrial	2	1.3239	2.3627
							sp|Q12012|YO289_YEAST	YOR289W	Uncharacterized protein YOR289W	26	1.60467	2.31901
							sp|P22943|HSP12_YEAST	HSP12	12 kDa heat shock protein	33	2.50099	2.31061
							sp|P32339|HMX1_YEAST	HMX1	Heme-binding protein HMX1	12	0.75183	2.30032
							sp|P32861|UGPA1_YEAST	UGP1	UTP--glucose-1-phosphate uridylyltransferase	89	0.570943	2.29282
							sp|P25584|PEX34_YEAST	PEX34	Peroxisomal membrane protein PEX34	1	0.923179	2.29123
							sp|P38695|HXT5_YEAST	HXT5	Probable glucose transporter HXT5	16	1.23721	2.28057
							sp|Q06815|MRL1_YEAST	MRL1	Mannose 6-phosphate receptor-like protein 1	13	0.528878	2.26922
							sp|P05375|PLMT_YEAST	OPI3	Phosphatidyl-N-methylethanolamine N-methyltransferase	1	1.05116	2.26353
							sp|P14306|CPYI_YEAST	TFS1	Carboxypeptidase Y inhibitor	28	1.72047	2.26309
							sp|P54114|ALDH3_YEAST	ALD3	Aldehyde dehydrogenase [NAD(P)+] 2	136	1.45798	2.24742
							sp|Q08422|TMC1_YEAST	TMC1	AN1-type zinc finger protein TMC1	6	1.14415	2.20604
							sp|Q06251|YL177_YEAST	YLR177W	Uncharacterized protein YLR177W	10	0.967342	2.205
							sp|Q07651|FMP45_YEAST	FMP45	SUR7 family protein FMP45	16	0.6993	2.20421
							sp|P32356|TREA_YEAST	NTH1	Neutral trehalase	98	0.875471	2.19606
							sp|Q04438|SPG4_YEAST	SPG4	Stationary phase protein 4	5	1.76681	2.19328
							sp|P38276|YBY7_YEAST	YBR137W	UPF0303 protein YBR137W	9	0.74283	2.19168
							sp|Q02196|KAPS_YEAST	MET14	Adenylyl-sulfate kinase	10	0.598023	2.18918
							sp|Q06148|NEJ1_YEAST	NEJ1	Non-homologous end-joining protein 1	2	0.785073	2.18444
							sp|P39105|PLB1_YEAST	PLB1	Lysophospholipase 1	31	0.686525	2.16755
							sp|Q04638|ITT1_YEAST	ITT1	Translation termination inhibitor protein ITT1	2	0.607716	2.15903
							sp|P0CF17|U5072_YEAST	YML002W	UPF0507 protein YML002W	4	0.748105	2.15803
							sp|Q3E846|COA6_YEAST	COA6	Cytochrome c oxidase assembly factor 6	9	0.820573	2.13134
							sp|P43619|NADC_YEAST	BNA6	Nicotinate-nucleotide pyrophosphorylase [carboxylating]	17	0.52991	2.1288
							sp|P38082|NRG2_YEAST	NRG2	Probable transcriptional regulator NRG2	1	2.93141	2.12834
							sp|Q08199|SIL1_YEAST	SIL1	Nucleotide exchange factor SIL1	41	0.854825	2.11666
							sp|P47042|IKS1_YEAST	IKS1	Probable serine/threonine-protein kinase IKS1	14	0.582544	2.08425
							sp|Q05776|UPS1_YEAST	UPS1	Protein UPS1, mitochondrial	2	0.534657	2.07926
							sp|P53264|CLD1_YEAST	CLD1	Cardiolipin-specific deacylase 1, mitochondrial	2	0.674744	2.07912
							sp|P47977|CTH2_YEAST	TIS11	mRNA decay factor CTH2	1	1.35462	2.04118
							sp|Q12008|PMG2_YEAST	GPM2	Phosphoglycerate mutase 2	10	0.79	2.03532
							sp|P03879|MBI4_YEAST	BI4	Intron-encoded RNA maturase bI4	2	0.579943	2.02626
							sp|P36002|PTK1_YEAST	PTK1	Serine/threonine-protein kinase PTK1/STK1	1	1.23086	2.0211
							sp|P50264|FMS1_YEAST	FMS1	Polyamine oxidase FMS1	11	0.685975	2.00607

## Sheet: ubc4
ubc4∆ cells
Protein decreasing in ubc4∆ cells							Protein increasing in ubc4∆ cells
Protein Id	Gene Symbol	Description	No. peptides	Log2 Fc (42°C/25°C)	log10 pvalue		Protein Id	Gene Symbol	Description	No. peptides	Log2 Fc (42°C/25°C)	log10 pvalue
sp|P38202|YBC8_YEAST	YBL028C	UPF0642 protein YBL028C	10	-1.80422	3.89862		sp|P09368|PUT1_YEAST	PUT1	Proline dehydrogenase, mitochondrial	20	1.46203	8.1299
sp|P27636|CDC15_YEAST	CDC15	Cell division control protein 15	4	-1.46733	2.40745		sp|Q08202|OPI10_YEAST	OPI10	Protein OPI10	19	1.43845	6.97945
sp|Q12032|AIM41_YEAST	AIM41	Altered inheritance of mitochondria protein 41, mitochondrial	21	-1.31035	5.00464		sp|P53316|YG5B_YEAST	YGR250C	Uncharacterized RNA-binding protein YGR250C	84	1.7069	6.83406
sp|P53320|MTM1_YEAST	MTM1	Mitochondrial carrier protein MTM1	5	-1.23403	4.74122		sp|P35191|MDJ1_YEAST	MDJ1	DnaJ homolog 1, mitochondrial	57	0.772456	6.76112
sp|Q12338|RNH2C_YEAST	RNH203	Ribonuclease H2 subunit C	3	-1.14908	4.10069		sp|P38260|FES1_YEAST	FES1	Hsp70 nucleotide exchange factor FES1	77	2.05748	6.6675
sp|P09007|SRD1_YEAST	SRD1	Pre-rRNA-processing protein SRD1	1	-1.07242	2.62002		sp|P10591|HSP71_YEAST	SSA1	Heat shock protein SSA1	117	0.993102	6.66049
sp|P0CX64|YG22B_YEAST	TY2B-GR2	Transposon Ty2-GR2 Gag-Pol polyprotein	2	-1.0153	3.13706		sp|P09232|PRTB_YEAST	PRB1	Cerevisin	81	2.01354	6.63801
sp|Q03419|IZH1_YEAST	IZH1	ADIPOR-like receptor IZH1	7	-0.95931	5.54005		sp|P22202|HSP74_YEAST	SSA4	Heat shock protein SSA4	461	1.92112	6.63478
sp|P47115|YJ26_YEAST	YJR056C	Uncharacterized protein YJR056C	2	-0.951599	3.47267		sp|P38970|HAL5_YEAST	HAL5	Serine/threonine-protein kinase HAL5	41	0.846681	6.52052
sp|Q03214|ECM5_YEAST	ECM5	Protein ECM5	2	-0.925958	4.85189		sp|P36019|YPT53_YEAST	YPT53	GTP-binding protein YPT53	8	1.4503	6.09659
sp|P23776|EXG1_YEAST	EXG1	Glucan 1,3-beta-glucosidase I/II	43	-0.852593	4.7832		sp|P36135|UTH1_YEAST	UTH1	Probable secreted beta-glucosidase UTH1	20	1.00888	6.00639
sp|P07270|PHO4_YEAST	PHO4	Phosphate system positive regulatory protein PHO4	6	-0.850507	3.94823		sp|Q06449|PIN3_YEAST	PIN3	[PSI+] inducibility protein 3	33	2.029	5.90965
sp|P38954|IPT1_YEAST	IPT1	Inositolphosphotransferase 1	9	-0.839047	3.58748		sp|P0CX09|MAN2_YEAST	MAN2	Mannitol dehydrogenase 2	1	0.955192	5.89725
sp|P32804|ZRT1_YEAST	ZRT1	Zinc-regulated transporter 1	6	-0.813589	2.92329		sp|Q04438|SPG4_YEAST	SPG4	Stationary phase protein 4	5	2.32183	5.88255
sp|Q3E7A3|YJ133_YEAST	YJL133C-A	Uncharacterized protein YJL133C-A	5	-0.807744	5.04496		sp|P15705|STI1_YEAST	STI1	Heat shock protein STI1	225	1.05822	5.86091
sp|P39724|BOL3_YEAST	BOL3	BolA-like protein 3	5	-0.79078	3.97389		sp|Q03533|TDA1_YEAST	TDA1	Serine/threonine-protein kinase TDA1	8	0.834152	5.81384
sp|P53189|SCW11_YEAST	SCW11	Probable family 17 glucosidase SCW11	3	-0.786627	5.1877		sp|Q96VH4|HBN1_YEAST	HBN1	Putative nitroreductase HBN1	21	0.96055	5.74153
sp|P0CX15|YRF17_YEAST	YRF1-7	Y' element ATP-dependent helicase protein 1 copy 7	12	-0.747512	4.72421		sp|P15108|HSC82_YEAST	HSC82	ATP-dependent molecular chaperone HSC82	552	0.947811	5.74023
sp|Q02204|RM13_YEAST	MRPL13	54S ribosomal protein L13, mitochondrial	17	-0.729156	4.39028		sp|P08679|CISY2_YEAST	CIT2	Citrate synthase, peroxisomal	71	0.838604	5.62777
sp|Q08558|DCI1_YEAST	DCI1	Delta(3,5)-Delta(2,4)-dienoyl-CoA isomerase	1	-0.728867	2.2434		sp|P53233|FMP48_YEAST	FMP48	Probable serine/threonine-protein kinase FMP48	2	1.91561	5.62606
sp|Q07821|ISA1_YEAST	ISA1	Iron-sulfur assembly protein 1	1	-0.704571	3.41403		sp|Q06146|YL257_YEAST	YLR257W	Uncharacterized protein YLR257W	50	0.775999	5.60972
sp|P41913|GDS1_YEAST	GDS1	Protein GDS1	5	-0.683923	2.39153		sp|Q12256|TPO4_YEAST	TPO4	Polyamine transporter 4	23	1.12603	5.55132
sp|Q12082|YD157_YEAST	YDL157C	Uncharacterized protein YDL157C, mitochondrial	5	-0.676787	3.55668		sp|P03870|FLP_YEAST	FLP1	Site-specific recombinase Flp	11	1.12793	5.52389
sp|P23285|CYPB_YEAST	CPR2	Peptidyl-prolyl cis-trans isomerase B	11	-0.671432	4.2837		sp|P31539|HS104_YEAST	HSP104	Heat shock protein 104	464	2.89054	5.4209
sp|Q08960|TYW1_YEAST	TYW1	S-adenosyl-L-methionine-dependent tRNA 4-demethylwyosine synthase	50	-0.660156	5.29158		sp|P39714|BDH1_YEAST	BDH1	(R,R)-butanediol dehydrogenase	27	1.216	5.40997
sp|Q08215|PEX15_YEAST	PEX15	Peroxisomal membrane protein PEX15	5	-0.651548	2.85394		sp|Q12358|JLP1_YEAST	JLP1	Alpha-ketoglutarate-dependent sulfonate dioxygenase	8	1.66854	5.36619
sp|Q12333|FRE7_YEAST	FRE7	Ferric/cupric reductase transmembrane component 7	9	-0.647215	2.26254		sp|Q01589|SED1_YEAST	SED1	Cell wall protein SED1	7	1.30004	5.33011
sp|P53322|TNA1_YEAST	TNA1	High-affinity nicotinic acid transporter	12	-0.640037	3.95132		sp|Q3E841|YN034_YEAST	YNR034W-A	Uncharacterized protein YNR034W-A	26	1.29499	5.31076
sp|P53171|GEP7_YEAST	GEP7	Genetic interactor of prohibitin 7, mitochondrial	6	-0.635515	3.59733		sp|P28003|FUN19_YEAST	FUN19	SWIRM domain-containing protein FUN19	16	2.06565	5.23117
sp|Q08004|BUD20_YEAST	BUD20	Bud site selection protein 20	28	-0.635153	3.3731		sp|P25294|SIS1_YEAST	SIS1	Protein SIS1	108	1.19285	5.23018
sp|P38783|FYV4_YEAST	FYV4	Protein FYV4, mitochondrial	7	-0.621443	2.74663		sp|P02829|HSP82_YEAST	HSP82	ATP-dependent molecular chaperone HSP82	54	2.39284	5.22646
sp|P33749|MSN4_YEAST	MSN4	Zinc finger protein MSN4	10	-0.61884	2.95663		sp|P33416|HSP78_YEAST	HSP78	Heat shock protein 78, mitochondrial	262	2.60014	5.18304
sp|P33336|SKN1_YEAST	SKN1	Beta-glucan synthesis-associated protein SKN1	2	-0.617104	2.95731		sp|Q06991|PUN1_YEAST	PUN1	Protein PUN1	21	1.06964	5.17986
sp|P34233|ASH1_YEAST	ASH1	Transcriptional regulatory protein ASH1	3	-0.611952	2.04784		sp|Q04432|HSP31_YEAST	HSP31	Glutathione-independent glyoxalase HSP31	38	1.71041	5.14623
sp|P38921|PET8_YEAST	PET8	Putative mitochondrial carrier protein PET8	10	-0.599047	2.99378		sp|Q12044|RCN2_YEAST	RCN2	Regulator of calcineurin 2	37	0.532764	5.13768
sp|P38849|MTC6_YEAST	MTC6	Maintenance of telomere capping protein 6	1	-0.597792	2.17055		sp|Q2V2P0|YP145_YEAST	YPR145C-A	Uncharacterized protein YPR145C-A	4	3.1474	5.13097
sp|Q06011|ECM19_YEAST	ECM19	Protein ECM19	3	-0.584868	3.25213		sp|P53691|PPID_YEAST	CPR6	Peptidyl-prolyl cis-trans isomerase CPR6	155	1.65547	5.01371
sp|P42845|STB1_YEAST	STB1	Protein STB1	8	-0.582384	5.45272		sp|P54005|DIA1_YEAST	DIA1	Protein DIA1	24	2.37788	5.00761
sp|P48564|MRX6_YEAST	MRX6	MIOREX complex component 6	10	-0.581914	4.03565		sp|P00045|CYC7_YEAST	CYC7	Cytochrome c isoform 2	10	2.2101	4.99862
sp|Q08991|FEX2_YEAST	FEX2	Fluoride export protein 2	4	-0.580836	3.39588		sp|Q00764|TPS1_YEAST	TPS1	Alpha,alpha-trehalose-phosphate synthase [UDP-forming] 56 kDa subunit	71	0.90488	4.99591
sp|P36064|COXM1_YEAST	CMC1	COX assembly mitochondrial protein	3	-0.56239	3.49833		sp|P48365|GYP7_YEAST	GYP7	GTPase-activating protein GYP7	45	1.18425	4.99194
sp|Q03099|YMN3_YEAST	YML133C	Y' element ATP-dependent helicase YML133C	34	-0.562322	3.29521		sp|Q05777|NCW2_YEAST	NCW2	Cell wall biogenesis protein NCW2	5	2.51324	4.98058
sp|Q3E793|BOL1_YEAST	BOL1	BolA-like protein 1	3	-0.55556	3.10656		sp|P16550|APA1_YEAST	APA1	Protein APA1	98	0.526873	4.97148
sp|P15436|DPOD_YEAST	POL3	DNA polymerase delta catalytic subunit	39	-0.549446	4.91684		sp|P38715|GRE3_YEAST	GRE3	NADPH-dependent aldose reductase GRE3	90	1.95987	4.97045
sp|P40897|OPT1_YEAST	OPT1	Oligopeptide transporter 1	14	-0.548544	2.56835		sp|P39987|HSP7E_YEAST	ECM10	Heat shock protein SSC3, mitochondrial	3	1.31262	4.96571
sp|P39533|ACON2_YEAST	ACO2	Homocitrate dehydratase, mitochondrial	79	-0.547414	3.37451		sp|Q07442|BDF2_YEAST	BDF2	Bromodomain-containing factor 2	28	1.00879	4.92365
sp|P12866|STE6_YEAST	STE6	Alpha-factor-transporting ATPase	56	-0.544172	4.08721		sp|P10592|HSP72_YEAST	SSA2	Heat shock protein SSA2	539	0.558734	4.91855
sp|P38969|PNT1_YEAST	PNT1	Pentamidine resistance factor, mitochondrial	17	-0.543759	3.66474		sp|Q06144|ORM2_YEAST	ORM2	Protein ORM2	14	1.15128	4.9154
sp|P32451|BIOB_YEAST	BIO2	Biotin synthase, mitochondrial	18	-0.535126	3.1386		sp|P15992|HSP26_YEAST	HSP26	Heat shock protein 26	198	2.54218	4.91195
sp|P40007|NOP16_YEAST	NOP16	Nucleolar protein 16	29	-0.534775	4.79031		sp|P40025|PHM8_YEAST	PHM8	Phosphate metabolism protein 8	15	0.557669	4.91096
sp|P53251|SLX9_YEAST	SLX9	Ribosome biogenesis protein SLX9	26	-0.530098	3.55857		sp|P23180|AIM17_YEAST	AIM17	Probable oxidoreductase AIM17	74	1.60045	4.87529
sp|P09620|KEX1_YEAST	KEX1	Pheromone-processing carboxypeptidase KEX1	34	-0.523883	3.71846		sp|P25619|HSP30_YEAST	HSP30	30 kDa heat shock protein	15	2.28483	4.85706
sp|Q2V2Q1|ADF1_YEAST	ADF1	Antisense of depressing factor protein 1	9	-0.520189	2.02174		sp|Q03465|RPN4_YEAST	RPN4	Protein RPN4	6	1.19765	4.85702
sp|P38967|TAT2_YEAST	TAT2	Tryptophan permease	9	-0.517937	4.35318		sp|Q12202|OSW2_YEAST	OSW2	Outer spore wall protein 2	15	2.43002	4.8505
sp|Q06689|YL413_YEAST	YLR413W	Cell membrane protein YLR413W	34	-0.509887	3.88663		sp|Q08909|YO385_YEAST	YOR385W	Uncharacterized protein YOR385W	30	2.01358	4.78278
sp|P40020|FIR1_YEAST	FIR1	Factor interacting with REF2	6	-0.508466	3.34562		sp|P38754|RL14B_YEAST	RPL14B	60S ribosomal protein L14-B	8	0.916447	4.77569
sp|Q08919|TRE1_YEAST	TRE1	Uncharacterized protein TRE1	12	-0.50565	2.80346		sp|Q04341|MIX14_YEAST	MIX14	Mitochondrial intermembrane space cysteine motif-containing protein MIX14	8	0.637573	4.76913
sp|P37302|APE3_YEAST	APE3	Aminopeptidase Y	61	-0.50271	3.87622		sp|P38804|SDO1L_YEAST	RTC3	Restriction of telomere capping protein 3	44	2.92809	4.7677
							sp|P36077|SRX1_YEAST	SRX1	Sulfiredoxin	7	1.9982	4.74139
							sp|P22517|KCC2_YEAST	CMK2	Calcium/calmodulin-dependent protein kinase II	57	1.48072	4.73414
							sp|P06780|RHO1_YEAST	RHO1	GTP-binding protein RHO1	27	0.576533	4.72937
							sp|P16474|BIP_YEAST	KAR2	Endoplasmic reticulum chaperone BiP	222	1.02951	4.70668
							sp|O43137|YB085_YEAST	YBR085C-A	Uncharacterized protein YBR085C-A	14	1.31752	4.70242
							sp|P38427|TSL1_YEAST	TSL1	Trehalose synthase complex regulatory subunit TSL1	116	1.54968	4.69433
							sp|Q05498|FCF1_YEAST	FCF1	rRNA-processing protein FCF1	8	1.09613	4.67929
							sp|P37012|PGM2_YEAST	PGM2	Phosphoglucomutase 2	111	1.71368	4.65971
							sp|P40043|RGI1_YEAST	RGI1	Respiratory growth induced protein 1	18	2.64943	4.57178
							sp|Q12252|PHM7_YEAST	PHM7	Phosphate metabolism protein 7	10	1.54736	4.55107
							sp|P33122|TYE7_YEAST	TYE7	Serine-rich protein TYE7	2	1.12632	4.53471
							sp|Q02209|YKZ1_YEAST	YKR011C	Uncharacterized protein YKR011C	17	2.00659	4.5238
							sp|P06115|CATT_YEAST	CTT1	Catalase T	80	2.9239	4.5149
							sp|P38325|OM14_YEAST	OM14	Mitochondrial outer membrane protein OM14	7	1.20116	4.45923
							sp|P38841|YHT8_YEAST	YHR138C	Uncharacterized protein YHR138C	6	0.661143	4.44671
							sp|P00812|ARGI_YEAST	CAR1	Arginase	33	0.738679	4.4325
							sp|P53286|BTN2_YEAST	BTN2	Protein BTN2	65	2.46689	4.41871
							sp|P32329|YPS1_YEAST	YPS1	Aspartic proteinase 3	5	1.10446	4.35435
							sp|P87108|TIM10_YEAST	TIM10	Mitochondrial import inner membrane translocase subunit TIM10	29	0.546167	4.34688
							sp|P53275|YG37_YEAST	YGR127W	Uncharacterized protein YGR127W	9	1.06061	4.34323
							sp|Q12123|DCS2_YEAST	DCS2	Inactive diphosphatase DCS2	36	1.4839	4.33268
							sp|P39713|BDH2_YEAST	BDH2	Probable diacetyl reductase [(R)-acetoin forming] 2	23	2.69228	4.30498
							sp|P03871|REP1_YEAST	REP1	Partitioning protein REP1	43	0.684842	4.29853
							sp|P53315|SOL4_YEAST	SOL4	6-phosphogluconolactonase 4	19	1.6573	4.2924
							sp|P33300|SUR1_YEAST	SUR1	Mannosyl phosphorylinositol ceramide synthase SUR1	20	1.05687	4.25749
							sp|Q12498|PRM4_YEAST	PRM4	Pheromone-regulated membrane protein 4	5	1.08847	4.2558
							sp|Q12128|BAG7_YEAST	BAG7	Rho-GTPase-activating protein BAG7	1	1.64569	4.23972
							sp|Q12449|AHA1_YEAST	AHA1	Hsp90 co-chaperone AHA1	62	0.637647	4.23618
							sp|P38288|TOS1_YEAST	TOS1	Protein TOS1	27	0.549671	4.2137
							sp|Q04406|EMI1_YEAST	EMI1	Early meiotic induction protein 1	4	0.721767	4.20502
							sp|P34760|TSA1_YEAST	TSA1	Peroxiredoxin TSA1	127	0.625651	4.18785
							sp|P47042|IKS1_YEAST	IKS1	Probable serine/threonine-protein kinase IKS1	14	0.742306	4.16865
							sp|P53303|ZPR1_YEAST	ZPR1	Zinc finger protein ZPR1	150	1.38231	4.15196
							sp|P32472|FKBP2_YEAST	FPR2	Peptidyl-prolyl cis-trans isomerase FPR2	17	0.590643	4.15096
							sp|P40303|PSA4_YEAST	PRE6	Proteasome subunit alpha type-4	38	0.509742	4.12917
							sp|P32862|RGT1_YEAST	RGT1	Glucose transport transcription regulator RGT1	4	0.706087	4.11146
							sp|P39003|HXT6_YEAST	HXT6	High-affinity hexose transporter HXT6	3	1.81879	4.10299
							sp|P35181|AP1S1_YEAST	APS1	AP-1 complex subunit sigma-1	4	1.12464	4.09114
							sp|P18411|FUN14_YEAST	FUN14	Protein FUN14	2	0.543534	4.08991
							sp|Q00055|GPD1_YEAST	GPD1	Glycerol-3-phosphate dehydrogenase [NAD(+)] 1	75	0.580879	4.07891
							sp|P53839|GOR1_YEAST	GOR1	Glyoxylate reductase 1	42	0.700462	4.07361
							sp|P53147|TOS8_YEAST	TOS8	Homeobox protein TOS8	1	2.43649	4.06022
							sp|P32590|HSP79_YEAST	SSE2	Heat shock protein homolog SSE2	125	0.800872	4.04224
							sp|P36054|RCN1_YEAST	RCN1	Calcipressin-like protein	14	1.04753	4.03982
							sp|Q07651|FMP45_YEAST	FMP45	SUR7 family protein FMP45	16	0.966609	3.97153
							sp|P36014|GPX1_YEAST	GPX1	Glutathione peroxidase-like peroxiredoxin 1	1	1.33267	3.94314
							sp|P04806|HXKA_YEAST	HXK1	Hexokinase-1	158	0.54388	3.93317
							sp|Q3E846|COA6_YEAST	COA6	Cytochrome c oxidase assembly factor 6	9	0.730201	3.92235
							sp|Q3E756|YB029_YEAST	YBL029C-A	UPF0768 protein YBL029C-A	5	0.657448	3.90729
							sp|P32861|UGPA1_YEAST	UGP1	UTP--glucose-1-phosphate uridylyltransferase	89	0.631644	3.87965
							sp|Q12177|YL056_YEAST	YLL056C	Uncharacterized protein YLL056C	1	1.31678	3.86688
							sp|Q06891|RAF_YEAST	RAF1	Trans-acting factor D	14	0.735814	3.86386
							sp|P53940|APJ1_YEAST	APJ1	J domain-containing protein APJ1	29	2.09705	3.83981
							sp|P40917|YAP4_YEAST	CIN5	AP-1-like transcription factor YAP4	3	1.33324	3.80384
							sp|Q12329|HSP42_YEAST	HSP42	Heat shock protein 42	41	1.96842	3.79902
							sp|Q06815|MRL1_YEAST	MRL1	Mannose 6-phosphate receptor-like protein 1	13	0.568597	3.78099
							sp|P54114|ALDH3_YEAST	ALD3	Aldehyde dehydrogenase [NAD(P)+] 2	136	2.79382	3.78031
							sp|Q08422|TMC1_YEAST	TMC1	AN1-type zinc finger protein TMC1	6	1.44251	3.76057
							sp|P53184|PNC1_YEAST	PNC1	Nicotinamidase	46	1.4467	3.75935
							sp|P38929|ATC2_YEAST	PMC1	Calcium-transporting ATPase 2	62	0.793478	3.75608
							sp|P53047|RTA1_YEAST	RTA1	Protein RTA1	2	1.73809	3.75342
							sp|P14065|GCY1_YEAST	GCY1	Glycerol 2-dehydrogenase (NADP(+))	54	0.834395	3.75324
							sp|P09435|HSP73_YEAST	SSA3	Heat shock protein SSA3	45	2.79056	3.75293
							sp|Q12008|PMG2_YEAST	GPM2	Phosphoglycerate mutase 2	10	0.629446	3.74548
							sp|P53319|6PGD2_YEAST	GND2	6-phosphogluconate dehydrogenase, decarboxylating 2	22	1.3986	3.73604
							sp|Q12012|YO289_YEAST	YOR289W	Uncharacterized protein YOR289W	26	1.49338	3.73472
							sp|Q07551|KAR_YEAST	YDL124W	NADPH-dependent alpha-keto amide reductase	91	0.88214	3.69657
							sp|P38182|ATG8_YEAST	ATG8	Autophagy-related protein 8	13	1.08119	3.67966
							sp|Q12443|RTN2_YEAST	RTN2	Reticulon-like protein 2	31	1.92368	3.64047
							sp|P30620|PSO2_YEAST	PSO2	DNA cross-link repair protein PSO2/SNM1	2	1.45189	3.62432
							sp|P38013|AHP1_YEAST	AHP1	Peroxiredoxin AHP1	94	0.507317	3.60805
							sp|P38314|SDS24_YEAST	SDS24	Protein SDS24	23	0.957758	3.60462
							sp|P35198|MTH1_YEAST	MTH1	Protein MTH1	2	1.17886	3.59298
							sp|Q06469|CUR1_YEAST	CUR1	Curing of [URE3] protein 1	2	0.859651	3.59277
							sp|Q12404|MPD1_YEAST	MPD1	Protein disulfide-isomerase MPD1	25	0.56002	3.5743
							sp|P32911|SUI1_YEAST	SUI1	Eukaryotic translation initiation factor eIF-1	38	0.523927	3.54809
							sp|P41546|HAC1_YEAST	HAC1	Transcriptional activator HAC1	3	2.80189	3.51945
							sp|Q06337|EAF1_YEAST	EAF1	Chromatin modification-related protein EAF1	19	0.752761	3.46694
							sp|P40489|XBP1_YEAST	XBP1	Transcriptional repressor XBP1	4	1.22879	3.46658
							sp|P14306|CPYI_YEAST	TFS1	Carboxypeptidase Y inhibitor	28	1.79013	3.46602
							sp|P47125|I23O_YEAST	BNA2	Indoleamine 2,3-dioxygenase	33	2.03889	3.46477
							sp|P33324|YKJ1_YEAST	YKL091C	CRAL-TRIO domain-containing protein YKL091C	20	0.51354	3.46454
							sp|P38246|ECM8_YEAST	ECM8	Protein ECM8	2	1.31402	3.45458
							sp|P22943|HSP12_YEAST	HSP12	12 kDa heat shock protein	33	2.22651	3.44818
							sp|P53289|RTS3_YEAST	RTS3	Protein phosphatase type 2A regulatory subunit RTS3	22	1.91154	3.42764
							sp|P38082|NRG2_YEAST	NRG2	Probable transcriptional regulator NRG2	1	1.99678	3.42387
							sp|P35996|RM38_YEAST	MRPL38	54S ribosomal protein L38, mitochondrial	18	0.833566	3.41889
							sp|P32339|HMX1_YEAST	HMX1	Heme-binding protein HMX1	12	0.575882	3.40208
							sp|P53899|CUZ1_YEAST	CUZ1	CDC48-associated ubiquitin-like/zinc finger protein 1	16	0.596546	3.38418
							sp|P38276|YBY7_YEAST	YBR137W	UPF0303 protein YBR137W	9	0.653618	3.37133
							sp|P25338|MPO1_YEAST	MPO1	2-hydroxy-palmitic acid dioxygenase MPO1	4	0.542314	3.35236
							sp|Q03103|ERO1_YEAST	ERO1	Endoplasmic oxidoreductin-1	77	1.06426	3.34834
							sp|P31688|TPS2_YEAST	TPS2	Trehalose-phosphatase	131	0.679577	3.3477
							sp|P47137|YJ66_YEAST	YJR096W	Uncharacterized oxidoreductase YJR096W	43	0.826782	3.343
							sp|P40186|PCL7_YEAST	PCL7	PHO85 cyclin-7	4	0.5995	3.31767
							sp|P06781|RHO2_YEAST	RHO2	GTP-binding protein RHO2	11	0.522381	3.31373
							sp|Q02883|FMP30_YEAST	FMP30	N-acyl-phosphatidylethanolamine-hydrolyzing phospholipase D, mitochondrial	7	0.514503	3.30978
							sp|P22133|MDHC_YEAST	MDH2	Malate dehydrogenase, cytoplasmic	8	0.743398	3.27514
							sp|Q06177|TMA10_YEAST	TMA10	Translation machinery-associated protein 10	25	2.14143	3.26316
							sp|Q12363|WTM1_YEAST	WTM1	Transcriptional modulator WTM1	78	0.577222	3.25512
							sp|P36044|MNN4_YEAST	MNN4	Protein MNN4	9	0.620869	3.24511
							sp|Q04120|TSA2_YEAST	TSA2	Peroxiredoxin TSA2	18	1.2584	3.21786
							sp|P17709|HXKG_YEAST	GLK1	Glucokinase-1	126	0.680162	3.20506
							sp|P39004|HXT7_YEAST	HXT7	High-affinity hexose transporter HXT7	46	0.863639	3.20466
							sp|P47976|CTH1_YEAST	CTH1	mRNA decay factor CTH1	5	0.758956	3.18091
							sp|P25572|YCE2_YEAST	YCL042W	Putative uncharacterized protein YCL042W	2	1.23828	3.17368
							sp|Q12508|RMD5_YEAST	RMD5	E3 ubiquitin-protein ligase RMD5	10	0.664607	3.16311
							sp|Q06251|YL177_YEAST	YLR177W	Uncharacterized protein YLR177W	10	1.29807	3.15102
							sp|Q08199|SIL1_YEAST	SIL1	Nucleotide exchange factor SIL1	41	0.720475	3.15006
							sp|O13577|DIF1_YEAST	DIF1	Damage-regulated import facilitator 1	4	0.968136	3.14862
							sp|P47049|UBX6_YEAST	UBX6	UBX domain-containing protein 6	7	0.544772	3.14154
							sp|Q3E823|COA2_YEAST	COA2	Cytochrome c oxidase assembly factor 2	1	0.863896	3.13276
							sp|P25491|MAS5_YEAST	YDJ1	Mitochondrial protein import protein MAS5	114	0.547727	3.13265
							sp|Q03104|MSC1_YEAST	MSC1	Meiotic sister chromatid recombination protein 1	64	1.50313	3.10391
							sp|P36091|DCW1_YEAST	DCW1	Mannan endo-1,6-alpha-mannosidase DCW1	6	0.641531	3.10019
							sp|P53127|SNT2_YEAST	SNT2	E3 ubiquitin-protein ligase SNT2	5	0.572659	3.07244
							sp|P32356|TREA_YEAST	NTH1	Neutral trehalase	98	0.999981	3.06657
							sp|Q12303|YPS3_YEAST	YPS3	Aspartic proteinase yapsin-3	6	0.604862	3.02524
							sp|Q03667|MIX17_YEAST	MIX17	Mitochondrial intermembrane space cysteine motif-containing protein MIX17	7	1.10147	3.01957
							sp|Q12348|CSN10_YEAST	RRI2	COP9 signalosome complex subunit 10	10	0.959593	3.01917
							sp|Q05827|HOR7_YEAST	HOR7	Protein HOR7	3	0.879384	3.00444
							sp|Q08957|AFT2_YEAST	AFT2	Iron-regulated transcriptional activator AFT2	6	0.602773	3.00372
							sp|P42936|YG4D_YEAST	YGR201C	Putative elongation factor 1 gamma homolog	6	0.614184	2.97134
							sp|P53101|STR3_YEAST	STR3	Cystathionine beta-lyase	9	0.926475	2.9431
							sp|O14467|MBF1_YEAST	MBF1	Multiprotein-bridging factor 1	43	1.03055	2.93917
							sp|P38298|YPC1_YEAST	YPC1	Alkaline ceramidase YPC1	5	0.985757	2.93243
							sp|P17123|SPO12_YEAST	SPO12	Sporulation-specific protein 12	3	0.623616	2.90752
							sp|Q6Q5K6|HUG1_YEAST	HUG1	MEC1-mediated checkpoint protein HUG1	2	1.07688	2.89879
							sp|P18899|DDR48_YEAST	DDR48	Stress protein DDR48	22	1.00959	2.89602
							sp|Q12355|PST1_YEAST	PST1	Cell wall mannoprotein PST1	14	0.645469	2.88779
							sp|P06843|SPT2_YEAST	SPT2	Protein SPT2	10	0.545176	2.87795
							sp|P53228|TAL2_YEAST	NQM1	Transaldolase NQM1	26	0.86848	2.8613
							sp|P47005|DAS1_YEAST	DAS1	F-box protein DAS1	14	0.501818	2.84729
							sp|Q02891|MCFS1_YEAST	EEB1	Medium-chain fatty acid ethyl ester synthase/esterase 1	1	1.11519	2.8454
							sp|P36002|PTK1_YEAST	PTK1	Serine/threonine-protein kinase PTK1/STK1	1	1.70589	2.84339
							sp|P40886|HXT8_YEAST	HXT8	Hexose transporter HXT8	3	0.751933	2.81736
							sp|P40892|YJV8_YEAST	YJL218W	Putative acetyltransferase YJL218W	4	0.693449	2.7788
							sp|P47085|MHO1_YEAST	MHO1	MEMO1 family protein MHO1	4	0.68518	2.75716
							sp|Q12523|YP247_YEAST	YPL247C	WD repeat-containing protein YPL247C	11	0.526162	2.72663
							sp|P40031|SPO73_YEAST	SPO73	Sporulation-specific protein 73	3	0.6705	2.71445
							sp|P0CF17|U5072_YEAST	YML002W	UPF0507 protein YML002W	4	1.42501	2.6976
							sp|Q04336|YM54_YEAST	YMR196W	Uncharacterized protein YMR196W	66	0.544062	2.69347
							sp|Q04304|YMY0_YEAST	YMR090W	UPF0659 protein YMR090W	30	0.673609	2.68864
							sp|Q06494|PLR1_YEAST	YPR127W	Putative pyridoxal reductase	23	0.593964	2.68786
							sp|P33315|TKT2_YEAST	TKL2	Transketolase 2	20	0.722481	2.67657
							sp|P47977|CTH2_YEAST	TIS11	mRNA decay factor CTH2	1	1.7586	2.66024
							sp|P53895|ASI2_YEAST	ASI2	Protein ASI2	1	0.694585	2.6571
							sp|Q02606|YP014_YEAST	YPL014W	Uncharacterized protein YPL014W	6	0.548354	2.65275
							sp|P40052|YEQ9_YEAST	YER079W	Uncharacterized protein YER079W	11	0.515842	2.63351
							sp|P25649|AHC2_YEAST	AHC2	ADA histone acetyltransferase complex component 2	2	0.76745	2.62027
							sp|P53050|MGA1_YEAST	MGA1	Protein MGA1	1	1.0851	2.60871
							sp|P40041|VHR2_YEAST	VHR2	Transcription factor VHR2	7	0.618416	2.60785
							sp|P38695|HXT5_YEAST	HXT5	Probable glucose transporter HXT5	16	1.70816	2.60293
							sp|Q12157|APC11_YEAST	APC11	Anaphase-promoting complex subunit 11	1	0.957799	2.59377
							sp|P43598|IGD1_YEAST	IGD1	Inhibitor of glycogen debranching 1	1	1.19734	2.58602
							sp|P0CY11|HMRA1_YEAST	HMRA1	Silenced mating-type protein A1	4	0.807258	2.57633
							sp|P01098|STF1_YEAST	STF1	ATPase-stabilizing factor 9 kDa, mitochondrial	5	0.525345	2.561
							sp|P25566|MXR2_YEAST	MXR2	Peptide methionine sulfoxide reductase 2	3	1.00369	2.54071
							sp|Q04792|DCE_YEAST	GAD1	Glutamate decarboxylase	47	0.639535	2.53498
							sp|P25515|VATL1_YEAST	VMA3	V-type proton ATPase subunit c	2	0.693218	2.51383
							sp|P16547|OM45_YEAST	OM45	Mitochondrial outer membrane protein OM45	50	0.764462	2.51034
							sp|Q08224|THI20_YEAST	THI20	Hydroxymethylpyrimidine/phosphomethylpyrimidine kinase THI20	44	1.1884	2.49484
							sp|Q12222|YGK3_YEAST	YGK3	Glycogen synthase kinase-3 homolog YGK3	4	0.522458	2.48553
							sp|P0CX81|MTCU2_YEAST	CUP1-2	Copper metallothionein 1-2	10	2.07479	2.47146
							sp|P43534|THI5_YEAST	THI5	4-amino-5-hydroxymethyl-2-methylpyrimidine phosphate synthase THI5	10	0.679704	2.461
							sp|P40342|SWM2_YEAST	SWM2	Nucleolar protein SWM2	1	0.586245	2.44944
							sp|P52290|PPAD_YEAST	DIA3	Probable acid phosphatase DIA3	2	0.919584	2.44572
							sp|P16965|STF2_YEAST	STF2	ATPase-stabilizing factor 15 kDa protein	14	1.13766	2.44536
							sp|P07248|ADR1_YEAST	ADR1	Regulatory protein ADR1	20	1.01251	2.43485
							sp|P53215|THG1_YEAST	THG1	tRNA(His) guanylyltransferase	2	0.580339	2.42077
							sp|P53179|PALF_YEAST	RIM8	pH-response regulator protein palF/RIM8	3	0.751596	2.41904
							sp|Q01766|HAL1_YEAST	HAL1	Halotolerance protein HAL1	1	0.611419	2.41014
							sp|P53849|GIS2_YEAST	GIS2	Zinc finger protein GIS2	33	1.52164	2.35604
							sp|Q06389|NCS1_YEAST	FRQ1	Calcium-binding protein NCS-1	12	0.74312	2.35272
							sp|P13130|SS100_YEAST	SPS100	Sporulation-specific wall maturation protein	1	2.25483	2.34852
							sp|P53264|CLD1_YEAST	CLD1	Cardiolipin-specific deacylase 1, mitochondrial	2	0.628385	2.34197
							sp|P36053|ELF1_YEAST	ELF1	Transcription elongation factor 1	11	1.0012	2.33056
							sp|P43560|LAM5_YEAST	LAM5	Membrane-anchored lipid-binding protein LAM5	6	0.699549	2.31872
							sp|Q06524|SUE1_YEAST	SUE1	Protein SUE1, mitochondrial	2	1.09702	2.317
							sp|P25583|KAR4_YEAST	KAR4	Karyogamy protein KAR4	2	0.605223	2.29374
							sp|P53750|YN93_YEAST	YNR064C	Uncharacterized hydrolase YNR064C	1	1.21155	2.25249
							sp|P41817|CUP9_YEAST	CUP9	Homeobox protein CUP9	2	0.597355	2.24721
							sp|Q03579|LIP1_YEAST	LIP1	Ceramide synthase subunit LIP1	5	0.753232	2.23929
							sp|Q99359|RAD61_YEAST	RAD61	Protein RAD61	1	0.702984	2.20908
							sp|O75012|MRP10_YEAST	MRP10	37S ribosomal protein MRP10, mitochondrial	1	0.956836	2.18221
							sp|P22855|MAN1_YEAST	AMS1	Alpha-mannosidase	45	0.654948	2.16708
							sp|P05375|PLMT_YEAST	OPI3	Phosphatidyl-N-methylethanolamine N-methyltransferase	1	0.683754	2.13471
							sp|Q08108|PLB3_YEAST	PLB3	Lysophospholipase 3	6	0.885246	2.10557
							sp|Q05164|HPF1_YEAST	HPF1	Haze protective factor 1	2	0.501995	2.08445
							sp|P43602|ROG3_YEAST	ROG3	Protein ROG3	1	0.53362	2.08161
							sp|Q08747|UAF30_YEAST	UAF30	Upstream activation factor subunit UAF30	3	2.1444	2.08079
							sp|P13587|ATN1_YEAST	ENA1	Sodium transport ATPase 1	1	0.913493	2.03918
							sp|P47033|PRY3_YEAST	PRY3	Cell wall protein PRY3	1	0.76357	2.0345
							sp|P41695|BUB1_YEAST	BUB1	Checkpoint serine/threonine-protein kinase BUB1	2	0.692471	2.01032

## Sheet: ubc5
ubc4∆ cells
Protein decreasing in ubc5∆ cells							Protein increasing in ubc5∆ cells
Protein Id	Gene Symbol	Description	No. peptides	Log2 Fc (42°C/25°C)	log10 pvalue		Protein Id	Gene Symbol	Description	No. peptides	Log2 Fc (42°C/25°C)	log10 pvalue
sp|P38202|YBC8_YEAST	YBL028C	UPF0642 protein YBL028C	10	-1.63745	3.16736		sp|P53316|YG5B_YEAST	YGR250C	Uncharacterized RNA-binding protein YGR250C	84	1.3933	6.3277
sp|P53320|MTM1_YEAST	MTM1	Mitochondrial carrier protein MTM1	5	-1.52832	4.32373		sp|P25619|HSP30_YEAST	HSP30	30 kDa heat shock protein	15	2.82794	6.20839
sp|Q12032|AIM41_YEAST	AIM41	Altered inheritance of mitochondria protein 41, mitochondrial	21	-1.3035	3.52779		sp|Q08909|YO385_YEAST	YOR385W	Uncharacterized protein YOR385W	30	1.6489	6.08296
sp|Q03419|IZH1_YEAST	IZH1	ADIPOR-like receptor IZH1	7	-1.19157	5.91438		sp|P54005|DIA1_YEAST	DIA1	Protein DIA1	24	1.95584	5.85508
sp|Q12338|RNH2C_YEAST	RNH203	Ribonuclease H2 subunit C	3	-1.16594	2.927		sp|P22202|HSP74_YEAST	SSA4	Heat shock protein SSA4	461	1.74408	5.79534
sp|P07270|PHO4_YEAST	PHO4	Phosphate system positive regulatory protein PHO4	6	-0.983256	3.48453		sp|P53940|APJ1_YEAST	APJ1	J domain-containing protein APJ1	29	1.7865	5.65629
sp|P39724|BOL3_YEAST	BOL3	BolA-like protein 3	5	-0.981528	3.32994		sp|Q12256|TPO4_YEAST	TPO4	Polyamine transporter 4	23	1.1802	5.55487
sp|P53189|SCW11_YEAST	SCW11	Probable family 17 glucosidase SCW11	3	-0.958679	4.72698		sp|Q03677|MTND_YEAST	ADI1	1,2-dihydroxy-3-keto-5-methylthiopentene dioxygenase	22	0.6168	5.50996
sp|P41913|GDS1_YEAST	GDS1	Protein GDS1	5	-0.955809	4.64284		sp|P35191|MDJ1_YEAST	MDJ1	DnaJ homolog 1, mitochondrial	57	0.832617	5.22234
sp|P12866|STE6_YEAST	STE6	Alpha-factor-transporting ATPase	56	-0.911331	3.21573		sp|P31539|HS104_YEAST	HSP104	Heat shock protein 104	464	2.64506	5.19422
sp|Q08234|YO075_YEAST	YOL075C	Uncharacterized ABC transporter ATP-binding protein/permease YOL075C	1	-0.907089	2.56929		sp|Q12202|OSW2_YEAST	OSW2	Outer spore wall protein 2	15	1.95996	5.19346
sp|P30283|CGS5_YEAST	CLB5	S-phase entry cyclin-5	2	-0.906364	2.86006		sp|Q06449|PIN3_YEAST	PIN3	[PSI+] inducibility protein 3	33	1.88714	5.17249
sp|P38954|IPT1_YEAST	IPT1	Inositolphosphotransferase 1	9	-0.871113	3.62254		sp|P22517|KCC2_YEAST	CMK2	Calcium/calmodulin-dependent protein kinase II	57	1.5437	5.07467
sp|P23776|EXG1_YEAST	EXG1	Glucan 1,3-beta-glucosidase I/II	43	-0.865033	7.32939		sp|O13577|DIF1_YEAST	DIF1	Damage-regulated import facilitator 1	4	0.867957	5.06677
sp|P53171|GEP7_YEAST	GEP7	Genetic interactor of prohibitin 7, mitochondrial	6	-0.856232	2.74923		sp|Q01589|SED1_YEAST	SED1	Cell wall protein SED1	7	1.67832	4.99037
sp|Q12082|YD157_YEAST	YDL157C	Uncharacterized protein YDL157C, mitochondrial	5	-0.845571	3.50247		sp|P38427|TSL1_YEAST	TSL1	Trehalose synthase complex regulatory subunit TSL1	116	1.73183	4.97417
sp|P53322|TNA1_YEAST	TNA1	High-affinity nicotinic acid transporter	12	-0.829327	4.31224		sp|P38288|TOS1_YEAST	TOS1	Protein TOS1	27	0.813913	4.96359
sp|Q08004|BUD20_YEAST	BUD20	Bud site selection protein 20	28	-0.803514	3.76324		sp|P10591|HSP71_YEAST	SSA1	Heat shock protein SSA1	117	1.08461	4.92898
sp|Q07821|ISA1_YEAST	ISA1	Iron-sulfur assembly protein 1	1	-0.748971	4.30353		sp|Q08202|OPI10_YEAST	OPI10	Protein OPI10	19	1.17983	4.87474
sp|P40897|OPT1_YEAST	OPT1	Oligopeptide transporter 1	14	-0.689438	3.16297		sp|P33416|HSP78_YEAST	HSP78	Heat shock protein 78, mitochondrial	262	2.23191	4.83544
sp|Q06011|ECM19_YEAST	ECM19	Protein ECM19	3	-0.670783	3.44826		sp|P38804|SDO1L_YEAST	RTC3	Restriction of telomere capping protein 3	44	3.02944	4.79681
sp|P23285|CYPB_YEAST	CPR2	Peptidyl-prolyl cis-trans isomerase B	11	-0.670356	3.6554		sp|Q2V2P0|YP145_YEAST	YPR145C-A	Uncharacterized protein YPR145C-A	4	2.98934	4.77692
sp|P40020|FIR1_YEAST	FIR1	Factor interacting with REF2	6	-0.647732	2.64968		sp|P38260|FES1_YEAST	FES1	Hsp70 nucleotide exchange factor FES1	77	1.5947	4.75878
sp|Q02204|RM13_YEAST	MRPL13	54S ribosomal protein L13, mitochondrial	17	-0.634807	4.38327		sp|P06115|CATT_YEAST	CTT1	Catalase T	80	1.87044	4.71776
sp|P38967|TAT2_YEAST	TAT2	Tryptophan permease	9	-0.619396	3.59369		sp|P25572|YCE2_YEAST	YCL042W	Putative uncharacterized protein YCL042W	2	1.36456	4.71408
sp|P48564|MRX6_YEAST	MRX6	MIOREX complex component 6	10	-0.618091	5.51268		sp|Q12252|PHM7_YEAST	PHM7	Phosphate metabolism protein 7	10	1.40433	4.69212
sp|Q08960|TYW1_YEAST	TYW1	S-adenosyl-L-methionine-dependent tRNA 4-demethylwyosine synthase	50	-0.612498	2.89769		sp|Q12044|RCN2_YEAST	RCN2	Regulator of calcineurin 2	37	0.6867	4.68574
sp|P38180|YBI1_YEAST	YBL081W	Uncharacterized protein YBL081W	5	-0.611281	2.83652		sp|P53275|YG37_YEAST	YGR127W	Uncharacterized protein YGR127W	9	1.08815	4.66686
sp|P09007|SRD1_YEAST	SRD1	Pre-rRNA-processing protein SRD1	1	-0.609492	2.78775		sp|Q12449|AHA1_YEAST	AHA1	Hsp90 co-chaperone AHA1	62	0.873914	4.6503
sp|Q03687|ANY1_YEAST	ANY1	Scramblase ANY1	7	-0.608527	3.89408		sp|P38910|CH10_YEAST	HSP10	10 kDa heat shock protein, mitochondrial	50	0.545424	4.64821
sp|P34233|ASH1_YEAST	ASH1	Transcriptional regulatory protein ASH1	3	-0.608243	3.45903		sp|P48365|GYP7_YEAST	GYP7	GTPase-activating protein GYP7	45	0.784767	4.64655
sp|Q12333|FRE7_YEAST	FRE7	Ferric/cupric reductase transmembrane component 7	9	-0.581254	3.13117		sp|P15705|STI1_YEAST	STI1	Heat shock protein STI1	225	1.16892	4.6311
sp|P32451|BIOB_YEAST	BIO2	Biotin synthase, mitochondrial	18	-0.575774	3.92625		sp|Q12348|CSN10_YEAST	RRI2	COP9 signalosome complex subunit 10	10	0.531613	4.62359
sp|P53251|SLX9_YEAST	SLX9	Ribosome biogenesis protein SLX9	26	-0.573105	3.04994		sp|P38970|HAL5_YEAST	HAL5	Serine/threonine-protein kinase HAL5	41	0.711684	4.61289
sp|P38801|LRP1_YEAST	LRP1	Exosome complex protein LRP1	12	-0.569491	3.39323		sp|P53303|ZPR1_YEAST	ZPR1	Zinc finger protein ZPR1	150	1.14016	4.61223
sp|Q12127|CCW12_YEAST	CCW12	Covalently-linked cell wall protein 12	2	-0.561513	2.21853		sp|P38715|GRE3_YEAST	GRE3	NADPH-dependent aldose reductase GRE3	90	2.13635	4.60325
sp|P53255|DRN1_YEAST	DRN1	CWF19-like protein DRN1	24	-0.560508	3.83832		sp|P32329|YPS1_YEAST	YPS1	Aspartic proteinase 3	5	1.19246	4.53735
sp|P40215|NDH1_YEAST	NDE1	External NADH-ubiquinone oxidoreductase 1, mitochondrial	115	-0.560064	3.52447		sp|P53834|HCH1_YEAST	HCH1	Hsp90 co-chaperone HCH1	36	0.622172	4.5357
sp|P29029|CHIT_YEAST	CTS1	Endochitinase	12	-0.556652	3.46411		sp|Q6Q5K6|HUG1_YEAST	HUG1	MEC1-mediated checkpoint protein HUG1	2	2.0135	4.46943
sp|P33749|MSN4_YEAST	MSN4	Zinc finger protein MSN4	10	-0.552434	3.64832		sp|P25294|SIS1_YEAST	SIS1	Protein SIS1	108	1.20493	4.43006
sp|P42845|STB1_YEAST	STB1	Protein STB1	8	-0.551912	2.69649		sp|P39987|HSP7E_YEAST	ECM10	Heat shock protein SSC3, mitochondrial	3	1.23559	4.40151
sp|P37302|APE3_YEAST	APE3	Aminopeptidase Y	61	-0.547525	4.7067		sp|P09232|PRTB_YEAST	PRB1	Cerevisin	81	1.88096	4.31926
sp|Q2V2Q1|ADF1_YEAST	ADF1	Antisense of depressing factor protein 1	9	-0.543663	2.08438		sp|Q12358|JLP1_YEAST	JLP1	Alpha-ketoglutarate-dependent sulfonate dioxygenase	8	1.06459	4.25852
sp|P53753|ENG1_YEAST	DSE4	Endo-1,3(4)-beta-glucanase 1	12	-0.532551	2.62367		sp|P36019|YPT53_YEAST	YPT53	GTP-binding protein YPT53	8	1.23593	4.25346
sp|P38921|PET8_YEAST	PET8	Putative mitochondrial carrier protein PET8	10	-0.528123	4.23121		sp|P41546|HAC1_YEAST	HAC1	Transcriptional activator HAC1	3	2.74404	4.24125
sp|Q3E785|SDHF1_YEAST	SDH6	Succinate dehydrogenase assembly factor 1, mitochondrial	8	-0.526895	2.78272		sp|P02829|HSP82_YEAST	HSP82	ATP-dependent molecular chaperone HSP82	54	2.89625	4.1909
sp|P13483|DATI_YEAST	DAT1	Oligo(A)/oligo(T)-binding protein	2	-0.526827	2.6513		sp|P35181|AP1S1_YEAST	APS1	AP-1 complex subunit sigma-1	4	1.34852	4.15232
sp|Q06511|RRP15_YEAST	RRP15	Ribosomal RNA-processing protein 15	18	-0.526399	4.00058		sp|P03870|FLP_YEAST	FLP1	Site-specific recombinase Flp	11	1.30167	4.13551
sp|P53721|RCF2_YEAST	RCF2	Respiratory supercomplex factor 2, mitochondrial	13	-0.524611	2.79469		sp|P38246|ECM8_YEAST	ECM8	Protein ECM8	2	1.63465	4.13115
sp|P32591|SWI3_YEAST	SWI3	SWI/SNF complex subunit SWI3	46	-0.524188	4.32019		sp|Q02209|YKZ1_YEAST	YKR011C	Uncharacterized protein YKR011C	17	1.52982	4.12744
sp|P56628|RL22B_YEAST	RPL22B	60S ribosomal protein L22-B	23	-0.520781	2.37615		sp|P32505|NAB2_YEAST	NAB2	Nuclear polyadenylated RNA-binding protein NAB2	24	0.54799	4.11286
sp|Q08991|FEX2_YEAST	FEX2	Fluoride export protein 2	4	-0.516908	2.5092		sp|P38841|YHT8_YEAST	YHR138C	Uncharacterized protein YHR138C	6	0.77975	4.06898
sp|Q03214|ECM5_YEAST	ECM5	Protein ECM5	2	-0.516693	3.13662		sp|P32911|SUI1_YEAST	SUI1	Eukaryotic translation initiation factor eIF-1	38	0.59166	4.06645
sp|P47115|YJ26_YEAST	YJR056C	Uncharacterized protein YJR056C	2	-0.516157	2.21872		sp|P09368|PUT1_YEAST	PUT1	Proline dehydrogenase, mitochondrial	20	1.32631	4.03591
sp|Q3E793|BOL1_YEAST	BOL1	BolA-like protein 1	3	-0.515032	4.209		sp|Q03667|MIX17_YEAST	MIX17	Mitochondrial intermembrane space cysteine motif-containing protein MIX17	7	1.09219	4.03563
sp|P14737|RAD9_YEAST	RAD9	DNA repair protein RAD9	31	-0.512762	3.95989		sp|Q07442|BDF2_YEAST	BDF2	Bromodomain-containing factor 2	28	1.04986	4.03162
sp|P39533|ACON2_YEAST	ACO2	Homocitrate dehydratase, mitochondrial	79	-0.510237	4.46378		sp|P53233|FMP48_YEAST	FMP48	Probable serine/threonine-protein kinase FMP48	2	1.55896	4.0276
sp|P38969|PNT1_YEAST	PNT1	Pentamidine resistance factor, mitochondrial	17	-0.508661	4.36667		sp|O43137|YB085_YEAST	YBR085C-A	Uncharacterized protein YBR085C-A	14	1.47593	4.02626
sp|P40007|NOP16_YEAST	NOP16	Nucleolar protein 16	29	-0.505977	2.76761		sp|P15108|HSC82_YEAST	HSC82	ATP-dependent molecular chaperone HSC82	552	1.01759	4.00685
							sp|P53101|STR3_YEAST	STR3	Cystathionine beta-lyase	9	1.16116	3.96599
							sp|Q03465|RPN4_YEAST	RPN4	Protein RPN4	6	1.09632	3.96463
							sp|P23180|AIM17_YEAST	AIM17	Probable oxidoreductase AIM17	74	1.4307	3.94219
							sp|Q00055|GPD1_YEAST	GPD1	Glycerol-3-phosphate dehydrogenase [NAD(+)] 1	75	0.585992	3.90958
							sp|Q06991|PUN1_YEAST	PUN1	Protein PUN1	21	0.959484	3.89078
							sp|P15992|HSP26_YEAST	HSP26	Heat shock protein 26	198	2.96432	3.88046
							sp|P28003|FUN19_YEAST	FUN19	SWIRM domain-containing protein FUN19	16	1.42128	3.85975
							sp|P0CX09|MAN2_YEAST	MAN2	Mannitol dehydrogenase 2	1	1.30716	3.8405
							sp|P53179|PALF_YEAST	RIM8	pH-response regulator protein palF/RIM8	3	0.664408	3.82506
							sp|Q04406|EMI1_YEAST	EMI1	Early meiotic induction protein 1	4	0.666266	3.80793
							sp|P35198|MTH1_YEAST	MTH1	Protein MTH1	2	1.24506	3.79318
							sp|P53849|GIS2_YEAST	GIS2	Zinc finger protein GIS2	33	1.57208	3.76998
							sp|P39713|BDH2_YEAST	BDH2	Probable diacetyl reductase [(R)-acetoin forming] 2	23	1.03574	3.76782
							sp|Q05777|NCW2_YEAST	NCW2	Cell wall biogenesis protein NCW2	5	2.76798	3.75149
							sp|Q12329|HSP42_YEAST	HSP42	Heat shock protein 42	41	2.36946	3.74246
							sp|Q06177|TMA10_YEAST	TMA10	Translation machinery-associated protein 10	25	2.19592	3.71646
							sp|P53184|PNC1_YEAST	PNC1	Nicotinamidase	46	1.53666	3.70869
							sp|P38013|AHP1_YEAST	AHP1	Peroxiredoxin AHP1	94	0.614692	3.70428
							sp|Q06144|ORM2_YEAST	ORM2	Protein ORM2	14	1.13334	3.69905
							sp|P53315|SOL4_YEAST	SOL4	6-phosphogluconolactonase 4	19	1.64525	3.6798
							sp|Q06524|SUE1_YEAST	SUE1	Protein SUE1, mitochondrial	2	1.35575	3.65219
							sp|P13130|SS100_YEAST	SPS100	Sporulation-specific wall maturation protein	1	1.92182	3.644
							sp|P16965|STF2_YEAST	STF2	ATPase-stabilizing factor 15 kDa protein	14	1.73617	3.6203
							sp|P36135|UTH1_YEAST	UTH1	Probable secreted beta-glucosidase UTH1	20	1.27867	3.61981
							sp|P40043|RGI1_YEAST	RGI1	Respiratory growth induced protein 1	18	2.38367	3.55917
							sp|P32472|FKBP2_YEAST	FPR2	Peptidyl-prolyl cis-trans isomerase FPR2	17	0.618568	3.53871
							sp|P36091|DCW1_YEAST	DCW1	Mannan endo-1,6-alpha-mannosidase DCW1	6	0.658738	3.53551
							sp|P31688|TPS2_YEAST	TPS2	Trehalose-phosphatase	131	0.717372	3.50929
							sp|P30620|PSO2_YEAST	PSO2	DNA cross-link repair protein PSO2/SNM1	2	1.29961	3.50237
							sp|P43560|LAM5_YEAST	LAM5	Membrane-anchored lipid-binding protein LAM5	6	0.58991	3.449
							sp|P25515|VATL1_YEAST	VMA3	V-type proton ATPase subunit c	2	0.915944	3.44637
							sp|P0CF17|U5072_YEAST	YML002W	UPF0507 protein YML002W	4	1.03765	3.44296
							sp|Q12508|RMD5_YEAST	RMD5	E3 ubiquitin-protein ligase RMD5	10	0.708264	3.43792
							sp|P40025|PHM8_YEAST	PHM8	Phosphate metabolism protein 8	15	0.659327	3.43674
							sp|P39714|BDH1_YEAST	BDH1	(R,R)-butanediol dehydrogenase	27	1.28858	3.40361
							sp|P38298|YPC1_YEAST	YPC1	Alkaline ceramidase YPC1	5	0.92762	3.39652
							sp|P16474|BIP_YEAST	KAR2	Endoplasmic reticulum chaperone BiP	222	1.35594	3.39163
							sp|P0CX81|MTCU2_YEAST	CUP1-2	Copper metallothionein 1-2	10	1.62341	3.38574
							sp|P25566|MXR2_YEAST	MXR2	Peptide methionine sulfoxide reductase 2	3	0.934112	3.38086
							sp|P40892|YJV8_YEAST	YJL218W	Putative acetyltransferase YJL218W	4	0.5076	3.37967
							sp|Q06389|NCS1_YEAST	FRQ1	Calcium-binding protein NCS-1	12	0.702692	3.36177
							sp|O14467|MBF1_YEAST	MBF1	Multiprotein-bridging factor 1	43	1.25522	3.35027
							sp|P47033|PRY3_YEAST	PRY3	Cell wall protein PRY3	1	0.908797	3.33999
							sp|P53691|PPID_YEAST	CPR6	Peptidyl-prolyl cis-trans isomerase CPR6	155	1.73166	3.33512
							sp|P25380|SPS22_YEAST	SPS22	Sporulation-specific protein 22	2	0.768333	3.30923
							sp|P43602|ROG3_YEAST	ROG3	Protein ROG3	1	0.554102	3.29567
							sp|P32861|UGPA1_YEAST	UGP1	UTP--glucose-1-phosphate uridylyltransferase	89	0.619986	3.28367
							sp|P54114|ALDH3_YEAST	ALD3	Aldehyde dehydrogenase [NAD(P)+] 2	136	1.58499	3.27045
							sp|P03871|REP1_YEAST	REP1	Partitioning protein REP1	43	0.506913	3.2456
							sp|P22943|HSP12_YEAST	HSP12	12 kDa heat shock protein	33	2.77041	3.23485
							sp|P33300|SUR1_YEAST	SUR1	Mannosyl phosphorylinositol ceramide synthase SUR1	20	0.585968	3.22753
							sp|Q05498|FCF1_YEAST	FCF1	rRNA-processing protein FCF1	8	0.94596	3.19353
							sp|P53750|YN93_YEAST	YNR064C	Uncharacterized hydrolase YNR064C	1	1.77218	3.17611
							sp|P25338|MPO1_YEAST	MPO1	2-hydroxy-palmitic acid dioxygenase MPO1	4	0.52465	3.17344
							sp|P53286|BTN2_YEAST	BTN2	Protein BTN2	65	2.42732	3.16793
							sp|P25491|MAS5_YEAST	YDJ1	Mitochondrial protein import protein MAS5	114	0.512347	3.16202
							sp|P47976|CTH1_YEAST	CTH1	mRNA decay factor CTH1	5	0.743688	3.15769
							sp|Q07651|FMP45_YEAST	FMP45	SUR7 family protein FMP45	16	0.705715	3.1572
							sp|Q12404|MPD1_YEAST	MPD1	Protein disulfide-isomerase MPD1	25	0.639101	3.15282
							sp|P09435|HSP73_YEAST	SSA3	Heat shock protein SSA3	45	2.91004	3.14109
							sp|P38325|OM14_YEAST	OM14	Mitochondrial outer membrane protein OM14	7	1.18059	3.1132
							sp|P10592|HSP72_YEAST	SSA2	Heat shock protein SSA2	539	0.545037	3.10934
							sp|P35996|RM38_YEAST	MRPL38	54S ribosomal protein L38, mitochondrial	18	0.765886	3.10727
							sp|Q12092|ATG29_YEAST	ATG29	Autophagy-related protein 29	9	0.593633	3.10688
							sp|P53289|RTS3_YEAST	RTS3	Protein phosphatase type 2A regulatory subunit RTS3	22	2.00299	3.09
							sp|Q06337|EAF1_YEAST	EAF1	Chromatin modification-related protein EAF1	19	0.629709	3.06617
							sp|Q04368|CSI1_YEAST	CSI1	Cop9 signalosome-interactor 1	2	0.670071	3.06391
							sp|P38695|HXT5_YEAST	HXT5	Probable glucose transporter HXT5	16	1.54193	3.04372
							sp|P50107|LGUL_YEAST	GLO1	Lactoylglutathione lyase	27	0.675251	3.00852
							sp|Q06469|CUR1_YEAST	CUR1	Curing of [URE3] protein 1	2	1.3112	3.00208
							sp|Q00764|TPS1_YEAST	TPS1	Alpha,alpha-trehalose-phosphate synthase [UDP-forming] 56 kDa subunit	71	0.887893	2.99782
							sp|P47125|I23O_YEAST	BNA2	Indoleamine 2,3-dioxygenase	33	2.26477	2.99002
							sp|P06780|RHO1_YEAST	RHO1	GTP-binding protein RHO1	27	0.595688	2.98298
							sp|P47049|UBX6_YEAST	UBX6	UBX domain-containing protein 6	7	0.591932	2.98088
							sp|P36053|ELF1_YEAST	ELF1	Transcription elongation factor 1	11	1.06782	2.96746
							sp|Q12331|YFAS1_YEAST	YDR262W	FAS1 domain-containing protein YDR262W	19	0.641359	2.95355
							sp|P38314|SDS24_YEAST	SDS24	Protein SDS24	23	0.786899	2.94374
							sp|Q3E756|YB029_YEAST	YBL029C-A	UPF0768 protein YBL029C-A	5	0.719172	2.92618
							sp|P53050|MGA1_YEAST	MGA1	Protein MGA1	1	1.05095	2.88221
							sp|Q05827|HOR7_YEAST	HOR7	Protein HOR7	3	1.89578	2.87042
							sp|P03872|REP2_YEAST	REP2	Partitioning protein REP2	34	0.511049	2.86401
							sp|P36044|MNN4_YEAST	MNN4	Protein MNN4	9	0.589785	2.86083
							sp|P41817|CUP9_YEAST	CUP9	Homeobox protein CUP9	2	0.672621	2.82784
							sp|Q12144|PER33_YEAST	PER33	Pore and endoplasmic reticulum protein of 33 kDa	6	0.55785	2.77724
							sp|Q03103|ERO1_YEAST	ERO1	Endoplasmic oxidoreductin-1	77	1.39528	2.77469
							sp|Q06835|RDS3_YEAST	RDS3	Pre-mRNA-splicing factor RDS3	7	0.57565	2.77012
							sp|P33122|TYE7_YEAST	TYE7	Serine-rich protein TYE7	2	1.16647	2.76743
							sp|Q04341|MIX14_YEAST	MIX14	Mitochondrial intermembrane space cysteine motif-containing protein MIX14	8	0.590343	2.74187
							sp|Q12177|YL056_YEAST	YLL056C	Uncharacterized protein YLL056C	1	2.14988	2.73233
							sp|Q04964|SML1_YEAST	SML1	Ribonucleotide reductase inhibitor protein SML1	7	0.598524	2.7151
							sp|P00045|CYC7_YEAST	CYC7	Cytochrome c isoform 2	10	1.92978	2.70987
							sp|Q06891|RAF_YEAST	RAF1	Trans-acting factor D	14	0.643366	2.70761
							sp|P38229|GIP1_YEAST	GIP1	GLC7-interacting protein 1	2	1.21001	2.70295
							sp|Q04438|SPG4_YEAST	SPG4	Stationary phase protein 4	5	1.87149	2.67973
							sp|P53147|TOS8_YEAST	TOS8	Homeobox protein TOS8	1	1.67752	2.67505
							sp|P40455|YIP2_YEAST	YIL152W	Uncharacterized protein YIL152W	4	0.605021	2.66592
							sp|Q12498|PRM4_YEAST	PRM4	Pheromone-regulated membrane protein 4	5	1.09188	2.65058
							sp|P53047|RTA1_YEAST	RTA1	Protein RTA1	2	1.65207	2.63438
							sp|P40489|XBP1_YEAST	XBP1	Transcriptional repressor XBP1	4	0.773383	2.62982
							sp|P34760|TSA1_YEAST	TSA1	Peroxiredoxin TSA1	127	0.762742	2.62697
							sp|Q08422|TMC1_YEAST	TMC1	AN1-type zinc finger protein TMC1	6	1.20696	2.62298
							sp|Q12012|YO289_YEAST	YOR289W	Uncharacterized protein YOR289W	26	1.70839	2.58934
							sp|Q12361|GPR1_YEAST	GPR1	G protein-coupled receptor GPR1	11	0.82629	2.57862
							sp|P53615|CAN_YEAST	NCE103	Carbonic anhydrase	26	1.52386	2.55713
							sp|P14306|CPYI_YEAST	TFS1	Carboxypeptidase Y inhibitor	28	1.7703	2.55369
							sp|P53298|CENPQ_YEAST	OKP1	Inner kinetochore subunit OKP1	5	0.550614	2.51534
							sp|P32356|TREA_YEAST	NTH1	Neutral trehalase	98	0.96448	2.51174
							sp|Q07551|KAR_YEAST	YDL124W	NADPH-dependent alpha-keto amide reductase	91	1.04395	2.5081
							sp|Q03579|LIP1_YEAST	LIP1	Ceramide synthase subunit LIP1	5	0.761311	2.50211
							sp|P06781|RHO2_YEAST	RHO2	GTP-binding protein RHO2	11	0.502703	2.48859
							sp|P38163|SRO77_YEAST	SRO77	Lethal(2) giant larvae protein homolog SRO77	2	0.831881	2.48206
							sp|P35719|MRP8_YEAST	MRP8	Uncharacterized protein MRP8	48	0.52292	2.474
							sp|Q12123|DCS2_YEAST	DCS2	Inactive diphosphatase DCS2	36	1.33576	2.46614
							sp|Q12523|YP247_YEAST	YPL247C	WD repeat-containing protein YPL247C	11	0.678074	2.43747
							sp|P13587|ATN1_YEAST	ENA1	Sodium transport ATPase 1	1	0.763578	2.43352
							sp|P40917|YAP4_YEAST	CIN5	AP-1-like transcription factor YAP4	3	0.571239	2.43023
							sp|Q03104|MSC1_YEAST	MSC1	Meiotic sister chromatid recombination protein 1	64	1.08149	2.40394
							sp|P53319|6PGD2_YEAST	GND2	6-phosphogluconate dehydrogenase, decarboxylating 2	22	1.44815	2.38778
							sp|P38754|RL14B_YEAST	RPL14B	60S ribosomal protein L14-B	8	0.780568	2.37996
							sp|P05375|PLMT_YEAST	OPI3	Phosphatidyl-N-methylethanolamine N-methyltransferase	1	0.645557	2.37858
							sp|P38290|UBS1_YEAST	UBS1	Ubiquitin-conjugating enzyme suppressor 1	1	0.516062	2.37276
							sp|Q06251|YL177_YEAST	YLR177W	Uncharacterized protein YLR177W	10	1.01163	2.35811
							sp|Q3E846|COA6_YEAST	COA6	Cytochrome c oxidase assembly factor 6	9	0.72741	2.34351
							sp|Q12157|APC11_YEAST	APC11	Anaphase-promoting complex subunit 11	1	1.19408	2.33955
							sp|P32339|HMX1_YEAST	HMX1	Heme-binding protein HMX1	12	0.847411	2.33743
							sp|P07248|ADR1_YEAST	ADR1	Regulatory protein ADR1	20	0.98418	2.33722
							sp|Q08199|SIL1_YEAST	SIL1	Nucleotide exchange factor SIL1	41	0.9152	2.3292
							sp|Q08108|PLB3_YEAST	PLB3	Lysophospholipase 3	6	0.735142	2.32664
							sp|P25649|AHC2_YEAST	AHC2	ADA histone acetyltransferase complex component 2	2	0.716189	2.30909
							sp|P41695|BUB1_YEAST	BUB1	Checkpoint serine/threonine-protein kinase BUB1	2	0.544727	2.30589
							sp|P36002|PTK1_YEAST	PTK1	Serine/threonine-protein kinase PTK1/STK1	1	1.22034	2.28575
							sp|P11986|INO1_YEAST	INO1	Inositol-3-phosphate synthase	9	0.655262	2.28333
							sp|P47182|AAD10_YEAST	AAD10	Putative aryl-alcohol dehydrogenase AAD10	4	0.5723	2.27704
							sp|P40886|HXT8_YEAST	HXT8	Hexose transporter HXT8	3	0.907517	2.25631
							sp|Q06815|MRL1_YEAST	MRL1	Mannose 6-phosphate receptor-like protein 1	13	0.558744	2.25348
							sp|Q08273|RBX1_YEAST	HRT1	RING-box protein HRT1	1	0.754383	2.24965
							sp|P33324|YKJ1_YEAST	YKL091C	CRAL-TRIO domain-containing protein YKL091C	20	0.529655	2.24919
							sp|P43534|THI5_YEAST	THI5	4-amino-5-hydroxymethyl-2-methylpyrimidine phosphate synthase THI5	10	1.78902	2.24701
							sp|Q12443|RTN2_YEAST	RTN2	Reticulon-like protein 2	31	1.18918	2.24463
							sp|Q03233|ADD37_YEAST	ADD37	Alpha1-proteinase inhibitor-degradation deficient protein 37	15	0.64346	2.23395
							sp|Q03785|VHS1_YEAST	VHS1	Serine/threonine-protein kinase VHS1	2	0.518065	2.19183
							sp|Q3E823|COA2_YEAST	COA2	Cytochrome c oxidase assembly factor 2	1	0.779255	2.1894
							sp|P47146|ABM1_YEAST	ABM1	Aberrant microtubules protein 1	1	1.2729	2.17124
							sp|Q12008|PMG2_YEAST	GPM2	Phosphoglycerate mutase 2	10	0.858842	2.16904
							sp|P17967|PDI_YEAST	PDI1	Protein disulfide-isomerase	179	0.520679	2.16328
							sp|P50277|BIOA_YEAST	BIO3	Adenosylmethionine-8-amino-7-oxononanoate aminotransferase	3	0.952139	2.16068
							sp|Q12471|6P22_YEAST	PFK27	6-phosphofructo-2-kinase 2	1	0.635747	2.15541
							sp|P43637|TOS3_YEAST	TOS3	Serine/threonine-protein kinase TOS3	2	0.734221	2.13971
							sp|Q99296|YL149_YEAST	YLR149C	Uncharacterized protein YLR149C	12	0.566938	2.12196
							sp|Q02891|MCFS1_YEAST	EEB1	Medium-chain fatty acid ethyl ester synthase/esterase 1	1	1.55891	2.12036
							sp|P40052|YEQ9_YEAST	YER079W	Uncharacterized protein YER079W	11	0.660951	2.11203
							sp|Q12303|YPS3_YEAST	YPS3	Aspartic proteinase yapsin-3	6	0.930617	2.1104
							sp|P32590|HSP79_YEAST	SSE2	Heat shock protein homolog SSE2	125	0.808881	2.09948
							sp|P38182|ATG8_YEAST	ATG8	Autophagy-related protein 8	13	1.14599	2.09499
							sp|P38616|YGP1_YEAST	YGP1	Protein YGP1	37	0.76154	2.08501
							sp|P01098|STF1_YEAST	STF1	ATPase-stabilizing factor 9 kDa, mitochondrial	5	0.844151	2.08107
							sp|P42936|YG4D_YEAST	YGR201C	Putative elongation factor 1 gamma homolog	6	0.987442	2.07977
							sp|P87108|TIM10_YEAST	TIM10	Mitochondrial import inner membrane translocase subunit TIM10	29	0.627407	2.07951
							sp|P38082|NRG2_YEAST	NRG2	Probable transcriptional regulator NRG2	1	1.36608	2.06258
							sp|P50264|FMS1_YEAST	FMS1	Polyamine oxidase FMS1	11	0.684056	2.05011
							sp|P00127|QCR6_YEAST	QCR6	Cytochrome b-c1 complex subunit 6, mitochondrial	16	0.507737	2.04726
							sp|Q08448|LPL1_YEAST	LPL1	Lipid droplet phospholipase 1	10	0.511115	2.04195
							sp|Q08387|DNLI4_YEAST	DNL4	DNA ligase 4	2	0.639835	2.03604
							sp|P0CX26|RL43B_YEAST	RPL43B	60S ribosomal protein L43-B	58	0.555453	2.03509
							sp|Q03148|SNZ1_YEAST	SNZ1	Pyridoxal 5'-phosphate synthase subunit SNZ1	11	0.546837	2.03284
							sp|P53127|SNT2_YEAST	SNT2	E3 ubiquitin-protein ligase SNT2	5	0.855955	2.03079
							sp|P47086|YJY1_YEAST	YJR011C	Uncharacterized protein YJR011C	3	0.577804	2.01623
