# Supplementary material for: Proteome Profiling of S. cerevisiae Strains Lacking the Ubiquitin-Conjugating Enzymes Ubc4 and Ubc5 During Exponential Growth and After Heat Shock Treatment
Source: Microorganisms. 2024 Nov 5;12(11):2235. doi: 10.3390/microorganisms12112235 (PMC11596627; doi:10.3390/microorganisms12112235)
Supplement: Supplementary file 1 [file microorganisms-12-02235-s001.zip › Table S6.xlsx]

## Sheet: Table S6
Table S6: Overlapping and non-overlapping differentially abundant proteins with respect to heat shock treatment. Tabs include data for proteins with abundance 1) increasing and 2) decreasing with respect to heat shock treatment. Columns list proteins in a given overlap category.

## Sheet: Protein abundance increasing
Proteins increasing in abundance (related to Figure 3E)
only wt	only ubc4D	only ubc5D	wt and ubc4D	wt and ubc5D	ubc4D and ubc5D	all 3 strains
MET14	AFT2	HSP10	PMC1	NAB2	TEX46	AHA1
PLB1	AMS1	SPS22	PRE6	HCH1	MAN2	AHC2
ARG3	APA1	ATG29	THG1	RPL43B	SSA2	AHP1
BNA1	ASI2	REP2	YBR137W	ADI1	TIM10	AIM17
YAK1	BAG7	SML1	IKS1	RDS3	DCS2	ALD3
CCW14	CAR1	YIL152W	CLD1	PER33	SSE2	APC11
SCW4	CIT2	NCE103	TIS11	GPR1	CIN5	APJ1
UPS1	CUZ1	OKP1		QCR6	GND2	APS1
SPR28	DAS1	SRO77		CSI1	ATG8	BDF2
ITT1	DDR48	MRP8		GLO1	RTN2	BDH1
RDS2	DIA3	UBS1		YJR011C	YKL091C	BDH2
CDC42	FMP30	INO1		GIP1	MNN4	BNA2
PEX34	FUN14	AAD10		YDR262W	UBX6	BTN2
MHT1	GAD1	HRT1		BIO3	COA2	CMK2
BNA6	GCY1	ADD37		DNL4	MSC1	COA6
NEJ1	GLK1	VHS1		FMS1	SNT2	CPR6
GAB1	GOR1	PDI1			YPS3	CTH1
BI4	GPX1	PFK27			MIX17	CTT1
YJL016W	HAL1	TOS3			RRI2	CUP1-2
STB2	HBN1	YLR149C			YGR201C	CUP9
SMP1	HMRA1	YGP1			YPC1	CUR1
	HPF1	LPL1			EEB1	CYC7
	HSP31	SNZ1			YJL218W	DCW1
	HXK1				YER079W	DIA1
	HXT6				MGA1	DIF1
	HXT7				STF1	EAF1
	IGD1				THI5	ECM10
	KAR4				ADR1	ECM8
	MDH2				RIM8	ELF1
	MHO1				ROG3	EMI1
	MRP10				PRY3	ENA1
	NQM1				BUB1	ERO1
	OM45					FCF1
	PCL7					FES1
	PGM2					FLP1
	PST1					FMP45
	RAD61					FMP48
	RCN1					FPR2
	RGT1					FRQ1
	SPO12					FUN19
	SPO73					GIS2
	SPT2					GPD1
	SRX1					GPM2
	SWM2					GRE3
	TDA1					GYP7
	THI20					HAC1
	TKL2					HAL5
	TSA2					HMX1
	UAF30					HOR7
	VHR2					HSC82
	WTM1					HSP104
	YGK3					HSP12
	YJR096W					HSP26
	YLR257W					HSP30
	YMR090W					HSP42
	YMR196W					HSP78
SMP1	YNR034W-A					HSP82
	YPL014W					HUG1
	YPR127W					HXT5
						HXT8
						JLP1
						KAR2
						LAM5
						LIP1
						MBF1
						MDJ1
						MIX14
						MPD1
						MPO1
						MRL1
						MRPL38
						MTH1
						MXR2
						NCW2
						NRG2
						NTH1
						OM14
						OPI10
						OPI3
						ORM2
						OSW2
						PHM7
						PHM8
						PIN3
						PLB3
						PNC1
						PRB1
						PRM4
						PSO2
						PTK1
						PUN1
						PUT1
						RAF1
						RCN2
						REP1
						RGI1
						RHO1
						RHO2
						RMD5
						RPL14B
						RPN4
						RTA1
						RTC3
						RTS3
						SDS24
						SED1
						SIL1
						SIS1
						SOL4
						SPG4
						SPS100
						SSA1
						SSA3
						SSA4
						STF2
						STI1
						STR3
						SUE1
						SUI1
						SUR1
						TFS1
						TMA10
						TMC1
						TOS1
						TOS8
						TPO4
						TPS1
						TPS2
						TSA1
						TSL1
						TYE7
						UGP1
						UTH1
						VMA3
						XBP1
						YBL029C-A
						YBR085C-A
						YCL042W
						YDJ1
						YDL124W
						YGR127W
						YGR250C
						YHR138C
						YKR011C
						YLL056C
						YLR177W
						YML002W
						YNR064C
						YOR289W
						YOR385W
						YPL247C
						YPR145C-A
						YPS1
						YPT53
						ZPR1

## Sheet: Protein abundance decreasing
Proteins decreasing in abundance (related to Figure 3F )
only wt	only ubc4D	only ubc5D	wt and ubc4D	wt and ubc5D	ubc4D and ubc5D	all 3 strains
KAR9	TC6	CCW12	YJL133C-A	ANY1	PET8	ACO2
SKI6	DCI1	RPL22B	PEX15	DAT1	BOL1	ADF1
DAD3	CDC15	YOL075C	CMC1	YBL081W	ECM19	AIM41
AEP3	TRE1	SDH6	FYV4	RCF2	FIR1	APE3
JJJ3	ZRT1	CLB5		NDE1	FEX2	ASH1
ULS1	SKN1	RRP15		RAD9	YJR056C	BIO2
TRK1	TY2B-GR2			SWI3	MRX6	BOL3
HTL1	YML133C			LRP1	ECM5	BUD20
FRE1	KEX1			DRN1	TYW1	CPR2
ISU1	YLR413W			CTS1		EXG1
SAS2	YRF1-7			DSE4		FRE7
SIT1	POL3					GDS1
WHI5						GEP7
COX18						IPT1
ECI1						ISA1
CCH1						IZH1
CSE2						MRPL13
UBP10						MSN4
						MTM1
						NOP16
						OPT1
						PHO4
						PNT1
						RNH203
						SCW11
						SLX9
						SRD1
						STB1
						STE6
						TAT2
						TNA1
						YBL028C
						YDL157C
